# Supplementary material for: A Novel Approach to Characterize the Lipidome of Marine Archaeon Nitrosopumilus maritimus by Ion Mobility Mass Spectrometry
Source: Front Microbiol. 2021 Dec 2;12:735878. doi: 10.3389/fmicb.2021.735878 (PMC8674956; doi:10.3389/fmicb.2021.735878)
Supplement: Supplementary file 3 [file Data_Sheet_1.ZIP]

Archive with 1 entries (1 files):
- KaiLaw_Archaeal_Lipid_Structures_20210218.sdf
