# Supplementary material for: A Novel Approach to Characterize the Lipidome of Marine Archaeon Nitrosopumilus maritimus by Ion Mobility Mass Spectrometry
Source: Front Microbiol. 2021 Dec 2;12:735878. doi: 10.3389/fmicb.2021.735878 (PMC8674956; doi:10.3389/fmicb.2021.735878)
Supplement: Supplementary file 3 [file Data_Sheet_1.ZIP › KaiLaw_Archaeal_Lipid_Structures_20210218.sdf]

70698355
  -OEChem-07171907522D

134133  0     1  0  0  0  0  0999 V2000
    6.8671   -6.0950    0.0000 P   0  0  3  0  0  0  0  0  0  0  0  0
   10.3312   -6.0950    0.0000 O   0  0  0  0  0  0  0  0  0  0  0  0
   10.3312   -4.0950    0.0000 O   0  0  0  0  0  0  0  0  0  0  0  0
    7.7331   -5.5950    0.0000 O   0  0  0  0  0  0  0  0  0  0  0  0
    6.0010   -6.5950    0.0000 O   0  0  0  0  0  0  0  0  0  0  0  0
    6.3671   -5.2290    0.0000 O   0  0  0  0  0  0  0  0  0  0  0  0
    7.3671   -6.9610    0.0000 O   0  0  0  0  0  0  0  0  0  0  0  0
    2.5369   -6.5950    0.0000 O   0  0  0  0  0  0  0  0  0  0  0  0
    3.4030   -5.0950    0.0000 O   0  0  0  0  0  0  0  0  0  0  0  0
    4.2690   -7.5950    0.0000 N   0  0  0  0  0  0  0  0  0  0  0  0
    9.4651   -5.5950    0.0000 C   0  0  1  0  0  0  0  0  0  0  0  0
   17.2594   -6.0950    0.0000 C   0  0  0  0  0  0  0  0  0  0  0  0
   13.7953   -6.0950    0.0000 C   0  0  0  0  0  0  0  0  0  0  0  0
   14.6613   -5.5950    0.0000 C   0  0  0  0  0  0  0  0  0  0  0  0
   13.7953    1.9050    0.0000 C   0  0  0  0  0  0  0  0  0  0  0  0
   16.3933   -5.5950    0.0000 C   0  0  0  0  0  0  0  0  0  0  0  0
   18.1254   -5.5950    0.0000 C   0  0  0  0  0  0  0  0  0  0  0  0
   12.0632   -0.0950    0.0000 C   0  0  0  0  0  0  0  0  0  0  0  0
   12.0632   -1.0950    0.0000 C   0  0  0  0  0  0  0  0  0  0  0  0
   12.9292    1.4050    0.0000 C   0  0  0  0  0  0  0  0  0  0  0  0
   13.7953    2.9050    0.0000 C   0  0  0  0  0  0  0  0  0  0  0  0
   12.9292   -5.5950    0.0000 C   0  0  0  0  0  0  0  0  0  0  0  0
   15.5273   -6.0950    0.0000 C   0  0  0  0  0  0  0  0  0  0  0  0
    9.4651   -4.5950    0.0000 C   0  0  0  0  0  0  0  0  0  0  0  0
   12.9292    0.4050    0.0000 C   0  0  0  0  0  0  0  0  0  0  0  0
   11.1972   -1.5950    0.0000 C   0  0  0  0  0  0  0  0  0  0  0  0
    8.5991   -6.0950    0.0000 C   0  0  0  0  0  0  0  0  0  0  0  0
   19.8574   -5.5950    0.0000 C   0  0  0  0  0  0  0  0  0  0  0  0
   18.9914   -6.0950    0.0000 C   0  0  0  0  0  0  0  0  0  0  0  0
   11.1972   -5.5950    0.0000 C   0  0  0  0  0  0  0  0  0  0  0  0
   14.6613    4.4050    0.0000 C   0  0  0  0  0  0  0  0  0  0  0  0
   14.6613    3.4050    0.0000 C   0  0  0  0  0  0  0  0  0  0  0  0
   20.7235   -6.0950    0.0000 C   0  0  0  0  0  0  0  0  0  0  0  0
   12.0632   -6.0950    0.0000 C   0  0  0  0  0  0  0  0  0  0  0  0
   15.5273    4.9050    0.0000 C   0  0  0  0  0  0  0  0  0  0  0  0
   10.3312   -3.0950    0.0000 C   0  0  0  0  0  0  0  0  0  0  0  0
   11.1972   -2.5950    0.0000 C   0  0  0  0  0  0  0  0  0  0  0  0
   16.3933   -4.5950    0.0000 C   0  0  0  0  0  0  0  0  0  0  0  0
   21.5895   -5.5950    0.0000 C   0  0  0  0  0  0  0  0  0  0  0  0
   12.0632    1.9050    0.0000 C   0  0  0  0  0  0  0  0  0  0  0  0
   15.5273    5.9050    0.0000 C   0  0  0  0  0  0  0  0  0  0  0  0
   12.9292   -4.5950    0.0000 C   0  0  0  0  0  0  0  0  0  0  0  0
   10.3312   -1.0950    0.0000 C   0  0  0  0  0  0  0  0  0  0  0  0
   19.8574   -4.5950    0.0000 C   0  0  0  0  0  0  0  0  0  0  0  0
   13.7953    4.9050    0.0000 C   0  0  0  0  0  0  0  0  0  0  0  0
   22.4555   -6.0950    0.0000 C   0  0  0  0  0  0  0  0  0  0  0  0
   16.3933    6.4050    0.0000 C   0  0  0  0  0  0  0  0  0  0  0  0
   23.3215   -5.5950    0.0000 C   0  0  0  0  0  0  0  0  0  0  0  0
   16.3933    7.4050    0.0000 C   0  0  0  0  0  0  0  0  0  0  0  0
    5.1350   -6.0950    0.0000 C   0  0  0  0  0  0  0  0  0  0  0  0
   24.1876   -6.0950    0.0000 C   0  0  0  0  0  0  0  0  0  0  0  0
   23.3215   -4.5950    0.0000 C   0  0  0  0  0  0  0  0  0  0  0  0
   17.2594    7.9050    0.0000 C   0  0  0  0  0  0  0  0  0  0  0  0
   15.5273    7.9050    0.0000 C   0  0  0  0  0  0  0  0  0  0  0  0
    4.2690   -6.5950    0.0000 C   0  0  1  0  0  0  0  0  0  0  0  0
    3.4030   -6.0950    0.0000 C   0  0  0  0  0  0  0  0  0  0  0  0
   10.0021   -5.2850    0.0000 H   0  0  0  0  0  0  0  0  0  0  0  0
   16.8608   -6.5700    0.0000 H   0  0  0  0  0  0  0  0  0  0  0  0
   17.6579   -6.5700    0.0000 H   0  0  0  0  0  0  0  0  0  0  0  0
   13.3967   -6.5700    0.0000 H   0  0  0  0  0  0  0  0  0  0  0  0
   14.1938   -6.5700    0.0000 H   0  0  0  0  0  0  0  0  0  0  0  0
   15.0598   -5.1200    0.0000 H   0  0  0  0  0  0  0  0  0  0  0  0
   14.2628   -5.1200    0.0000 H   0  0  0  0  0  0  0  0  0  0  0  0
   14.0073    1.3224    0.0000 H   0  0  0  0  0  0  0  0  0  0  0  0
   14.4058    2.0127    0.0000 H   0  0  0  0  0  0  0  0  0  0  0  0
   18.5239   -5.1200    0.0000 H   0  0  0  0  0  0  0  0  0  0  0  0
   17.7269   -5.1200    0.0000 H   0  0  0  0  0  0  0  0  0  0  0  0
   11.8512    0.4876    0.0000 H   0  0  0  0  0  0  0  0  0  0  0  0
   11.4526   -0.2027    0.0000 H   0  0  0  0  0  0  0  0  0  0  0  0
   12.2753   -1.6776    0.0000 H   0  0  0  0  0  0  0  0  0  0  0  0
   12.6738   -0.9873    0.0000 H   0  0  0  0  0  0  0  0  0  0  0  0
   13.5832    3.4876    0.0000 H   0  0  0  0  0  0  0  0  0  0  0  0
   13.1847    2.7973    0.0000 H   0  0  0  0  0  0  0  0  0  0  0  0
   15.5273   -6.7150    0.0000 H   0  0  0  0  0  0  0  0  0  0  0  0
    9.2531   -4.0124    0.0000 H   0  0  0  0  0  0  0  0  0  0  0  0
    8.8546   -4.7027    0.0000 H   0  0  0  0  0  0  0  0  0  0  0  0
   13.4662    0.0950    0.0000 H   0  0  0  0  0  0  0  0  0  0  0  0
    8.2006   -6.5700    0.0000 H   0  0  0  0  0  0  0  0  0  0  0  0
    8.9976   -6.5700    0.0000 H   0  0  0  0  0  0  0  0  0  0  0  0
   18.9914   -6.7150    0.0000 H   0  0  0  0  0  0  0  0  0  0  0  0
   11.5957   -5.1200    0.0000 H   0  0  0  0  0  0  0  0  0  0  0  0
   10.7987   -5.1200    0.0000 H   0  0  0  0  0  0  0  0  0  0  0  0
   15.1982    3.0950    0.0000 H   0  0  0  0  0  0  0  0  0  0  0  0
   20.3249   -6.5700    0.0000 H   0  0  0  0  0  0  0  0  0  0  0  0
   21.1220   -6.5700    0.0000 H   0  0  0  0  0  0  0  0  0  0  0  0
   15.7394    4.3224    0.0000 H   0  0  0  0  0  0  0  0  0  0  0  0
   16.1379    5.0127    0.0000 H   0  0  0  0  0  0  0  0  0  0  0  0
   12.0632   -6.7150    0.0000 H   0  0  0  0  0  0  0  0  0  0  0  0
   10.1191   -2.5124    0.0000 H   0  0  0  0  0  0  0  0  0  0  0  0
    9.7206   -3.2027    0.0000 H   0  0  0  0  0  0  0  0  0  0  0  0
   11.7341   -2.9050    0.0000 H   0  0  0  0  0  0  0  0  0  0  0  0
   17.0133   -4.5950    0.0000 H   0  0  0  0  0  0  0  0  0  0  0  0
   16.3933   -3.9750    0.0000 H   0  0  0  0  0  0  0  0  0  0  0  0
   15.7733   -4.5950    0.0000 H   0  0  0  0  0  0  0  0  0  0  0  0
   21.9880   -5.1200    0.0000 H   0  0  0  0  0  0  0  0  0  0  0  0
   21.1910   -5.1200    0.0000 H   0  0  0  0  0  0  0  0  0  0  0  0
   12.3732    2.4419    0.0000 H   0  0  0  0  0  0  0  0  0  0  0  0
   11.5263    2.2150    0.0000 H   0  0  0  0  0  0  0  0  0  0  0  0
   11.7532    1.3681    0.0000 H   0  0  0  0  0  0  0  0  0  0  0  0
   15.3153    6.4876    0.0000 H   0  0  0  0  0  0  0  0  0  0  0  0
   14.9167    5.7973    0.0000 H   0  0  0  0  0  0  0  0  0  0  0  0
   13.5492   -4.5950    0.0000 H   0  0  0  0  0  0  0  0  0  0  0  0
   12.9292   -3.9750    0.0000 H   0  0  0  0  0  0  0  0  0  0  0  0
   12.3092   -4.5950    0.0000 H   0  0  0  0  0  0  0  0  0  0  0  0
   10.6412   -0.5581    0.0000 H   0  0  0  0  0  0  0  0  0  0  0  0
    9.7942   -0.7850    0.0000 H   0  0  0  0  0  0  0  0  0  0  0  0
   10.0212   -1.6319    0.0000 H   0  0  0  0  0  0  0  0  0  0  0  0
   20.4774   -4.5950    0.0000 H   0  0  0  0  0  0  0  0  0  0  0  0
   19.8574   -3.9750    0.0000 H   0  0  0  0  0  0  0  0  0  0  0  0
   19.2374   -4.5950    0.0000 H   0  0  0  0  0  0  0  0  0  0  0  0
   14.1053    5.4419    0.0000 H   0  0  0  0  0  0  0  0  0  0  0  0
   13.2583    5.2150    0.0000 H   0  0  0  0  0  0  0  0  0  0  0  0
   13.4853    4.3681    0.0000 H   0  0  0  0  0  0  0  0  0  0  0  0
   22.4555   -6.7150    0.0000 H   0  0  0  0  0  0  0  0  0  0  0  0
   16.9303    6.0950    0.0000 H   0  0  0  0  0  0  0  0  0  0  0  0
    5.5335   -5.6200    0.0000 H   0  0  0  0  0  0  0  0  0  0  0  0
    4.7365   -5.6200    0.0000 H   0  0  0  0  0  0  0  0  0  0  0  0
   23.8776   -6.6319    0.0000 H   0  0  0  0  0  0  0  0  0  0  0  0
   24.7245   -6.4050    0.0000 H   0  0  0  0  0  0  0  0  0  0  0  0
   24.4976   -5.5581    0.0000 H   0  0  0  0  0  0  0  0  0  0  0  0
   23.9415   -4.5950    0.0000 H   0  0  0  0  0  0  0  0  0  0  0  0
   23.3215   -3.9750    0.0000 H   0  0  0  0  0  0  0  0  0  0  0  0
   22.7015   -4.5950    0.0000 H   0  0  0  0  0  0  0  0  0  0  0  0
   17.5694    7.3681    0.0000 H   0  0  0  0  0  0  0  0  0  0  0  0
   17.7963    8.2150    0.0000 H   0  0  0  0  0  0  0  0  0  0  0  0
   16.9494    8.4419    0.0000 H   0  0  0  0  0  0  0  0  0  0  0  0
   15.8373    8.4419    0.0000 H   0  0  0  0  0  0  0  0  0  0  0  0
   14.9904    8.2150    0.0000 H   0  0  0  0  0  0  0  0  0  0  0  0
   15.2173    7.3681    0.0000 H   0  0  0  0  0  0  0  0  0  0  0  0
    4.8059   -6.9050    0.0000 H   0  0  0  0  0  0  0  0  0  0  0  0
    6.6771   -4.6920    0.0000 H   0  0  0  0  0  0  0  0  0  0  0  0
    3.7320   -7.9050    0.0000 H   0  0  0  0  0  0  0  0  0  0  0  0
    4.8059   -7.9050    0.0000 H   0  0  0  0  0  0  0  0  0  0  0  0
    2.0000   -6.2850    0.0000 H   0  0  0  0  0  0  0  0  0  0  0  0
  1  4  1  0  0  0  0
  1  5  1  0  0  0  0
  1  6  1  0  0  0  0
  1  7  2  0  0  0  0
 11  2  1  6  0  0  0
  2 30  1  0  0  0  0
  3 24  1  0  0  0  0
  3 36  1  0  0  0  0
  4 27  1  0  0  0  0
  5 50  1  0  0  0  0
  6131  1  0  0  0  0
  8 56  1  0  0  0  0
  8134  1  0  0  0  0
  9 56  2  0  0  0  0
 55 10  1  6  0  0  0
 10132  1  0  0  0  0
 10133  1  0  0  0  0
 11 24  1  0  0  0  0
 11 27  1  0  0  0  0
 11 57  1  0  0  0  0
 12 16  1  0  0  0  0
 12 17  1  0  0  0  0
 12 58  1  0  0  0  0
 12 59  1  0  0  0  0
 13 14  1  0  0  0  0
 13 22  1  0  0  0  0
 13 60  1  0  0  0  0
 13 61  1  0  0  0  0
 14 23  1  0  0  0  0
 14 62  1  0  0  0  0
 14 63  1  0  0  0  0
 15 20  1  0  0  0  0
 15 21  1  0  0  0  0
 15 64  1  0  0  0  0
 15 65  1  0  0  0  0
 16 23  2  0  0  0  0
 16 38  1  0  0  0  0
 17 29  1  0  0  0  0
 17 66  1  0  0  0  0
 17 67  1  0  0  0  0
 18 19  1  0  0  0  0
 18 25  1  0  0  0  0
 18 68  1  0  0  0  0
 18 69  1  0  0  0  0
 19 26  1  0  0  0  0
 19 70  1  0  0  0  0
 19 71  1  0  0  0  0
 20 25  2  0  0  0  0
 20 40  1  0  0  0  0
 21 32  1  0  0  0  0
 21 72  1  0  0  0  0
 21 73  1  0  0  0  0
 22 34  2  0  0  0  0
 22 42  1  0  0  0  0
 23 74  1  0  0  0  0
 24 75  1  0  0  0  0
 24 76  1  0  0  0  0
 25 77  1  0  0  0  0
 26 37  2  0  0  0  0
 26 43  1  0  0  0  0
 27 78  1  0  0  0  0
 27 79  1  0  0  0  0
 28 29  2  0  0  0  0
 28 33  1  0  0  0  0
 28 44  1  0  0  0  0
 29 80  1  0  0  0  0
 30 34  1  0  0  0  0
 30 81  1  0  0  0  0
 30 82  1  0  0  0  0
 31 32  2  0  0  0  0
 31 35  1  0  0  0  0
 31 45  1  0  0  0  0
 32 83  1  0  0  0  0
 33 39  1  0  0  0  0
 33 84  1  0  0  0  0
 33 85  1  0  0  0  0
 34 88  1  0  0  0  0
 35 41  1  0  0  0  0
 35 86  1  0  0  0  0
 35 87  1  0  0  0  0
 36 37  1  0  0  0  0
 36 89  1  0  0  0  0
 36 90  1  0  0  0  0
 37 91  1  0  0  0  0
 38 92  1  0  0  0  0
 38 93  1  0  0  0  0
 38 94  1  0  0  0  0
 39 46  1  0  0  0  0
 39 95  1  0  0  0  0
 39 96  1  0  0  0  0
 40 97  1  0  0  0  0
 40 98  1  0  0  0  0
 40 99  1  0  0  0  0
 41 47  1  0  0  0  0
 41100  1  0  0  0  0
 41101  1  0  0  0  0
 42102  1  0  0  0  0
 42103  1  0  0  0  0
 42104  1  0  0  0  0
 43105  1  0  0  0  0
 43106  1  0  0  0  0
 43107  1  0  0  0  0
 44108  1  0  0  0  0
 44109  1  0  0  0  0
 44110  1  0  0  0  0
 45111  1  0  0  0  0
 45112  1  0  0  0  0
 45113  1  0  0  0  0
 46 48  2  0  0  0  0
 46114  1  0  0  0  0
 47 49  2  0  0  0  0
 47115  1  0  0  0  0
 48 51  1  0  0  0  0
 48 52  1  0  0  0  0
 49 53  1  0  0  0  0
 49 54  1  0  0  0  0
 50 55  1  0  0  0  0
 50116  1  0  0  0  0
 50117  1  0  0  0  0
 51118  1  0  0  0  0
 51119  1  0  0  0  0
 51120  1  0  0  0  0
 52121  1  0  0  0  0
 52122  1  0  0  0  0
 52123  1  0  0  0  0
 53124  1  0  0  0  0
 53125  1  0  0  0  0
 53126  1  0  0  0  0
 54127  1  0  0  0  0
 54128  1  0  0  0  0
 54129  1  0  0  0  0
 55 56  1  0  0  0  0
 55130  1  0  0  0  0
M  END
> <PUBCHEM_COMPOUND_CID>
70698355

> <PUBCHEM_COMPOUND_CANONICALIZED>
1

> <PUBCHEM_CACTVS_COMPLEXITY>
1420

> <PUBCHEM_CACTVS_HBOND_ACCEPTOR>
9

> <PUBCHEM_CACTVS_HBOND_DONOR>
3

> <PUBCHEM_CACTVS_ROTATABLE_BOND>
32

> <PUBCHEM_CACTVS_SUBSKEYS>
AAADcfB+PAIAAAAAAAAAAAAAAAAAAAAAAAAAAAAAAAAAAAAAAAAAHgAQCCAADDzhgAYCCABABxCIQiDSCIAAAAAgAAAACIGAAAgDBAYAIQACUAABsAAKIAIAAAAAAAAAAAAAAAAAAAAAAAAAAAAAAAAAAA==

> <PUBCHEM_IUPAC_OPENEYE_NAME>
(2S)-2-amino-3-[[(2S)-2,3-bis[(2E,6E,10E)-3,7,11,15-tetramethylhexadeca-2,6,10,14-tetraenoxy]propoxy]-hydroxy-phosphoryl]oxy-propanoic acid

> <PUBCHEM_IUPAC_CAS_NAME>
(2S)-2-amino-3-[[(2S)-2,3-bis[(2E,6E,10E)-3,7,11,15-tetramethylhexadeca-2,6,10,14-tetraenoxy]propoxy]-hydroxyphosphoryl]oxypropanoic acid

> <PUBCHEM_IUPAC_NAME_MARKUP>
(2<I>S</I>)-2-amino-3-[[(2<I>S</I>)-2,3-bis[(2<I>E</I>,6<I>E</I>,10<I>E</I>)-3,7,11,15-tetramethylhexadeca-2,6,10,14-tetraenoxy]propoxy]-hydroxyphosphoryl]oxypropanoic acid

> <PUBCHEM_IUPAC_NAME>
(2S)-2-amino-3-[[(2S)-2,3-bis[(2E,6E,10E)-3,7,11,15-tetramethylhexadeca-2,6,10,14-tetraenoxy]propoxy]-hydroxyphosphoryl]oxypropanoic acid

> <PUBCHEM_IUPAC_SYSTEMATIC_NAME>
(2S)-2-azanyl-3-[[(2S)-2,3-bis[(2E,6E,10E)-3,7,11,15-tetramethylhexadeca-2,6,10,14-tetraenoxy]propoxy]-oxidanyl-phosphoryl]oxy-propanoic acid

> <PUBCHEM_IUPAC_TRADITIONAL_NAME>
(2S)-2-amino-3-[[(2S)-2,3-bis[(2E,6E,10E)-3,7,11,15-tetramethylhexadeca-2,6,10,14-tetraenoxy]propoxy]-hydroxy-phosphoryl]oxy-propionic acid

> <PUBCHEM_IUPAC_INCHI>
InChI=1S/C46H78NO8P/c1-36(2)17-11-19-38(5)21-13-23-40(7)25-15-27-42(9)29-31-52-33-44(34-54-56(50,51)55-35-45(47)46(48)49)53-32-30-43(10)28-16-26-41(8)24-14-22-39(6)20-12-18-37(3)4/h17-18,21-22,25-26,29-30,44-45H,11-16,19-20,23-24,27-28,31-35,47H2,1-10H3,(H,48,49)(H,50,51)/b38-21+,39-22+,40-25+,41-26+,42-29+,43-30+/t44-,45-/m0/s1

> <PUBCHEM_IUPAC_INCHIKEY>
UPNGZNGTSDAVMT-JAQDALRISA-N

> <PUBCHEM_XLOGP3_AA>
9.3

> <PUBCHEM_EXACT_MASS>
803.546505

> <PUBCHEM_MOLECULAR_FORMULA>
C46H78NO8P

> <PUBCHEM_MOLECULAR_WEIGHT>
804.1

> <PUBCHEM_OPENEYE_CAN_SMILES>
CC(=CCCC(=CCCC(=CCCC(=CCOCC(COP(=O)(O)OCC(C(=O)O)N)OCC=C(C)CCC=C(C)CCC=C(C)CCC=C(C)C)C)C)C)C

> <PUBCHEM_OPENEYE_ISO_SMILES>
CC(=CCC/C(=C/CC/C(=C/CC/C(=C/COC[C@@H](COP(=O)(O)OC[C@@H](C(=O)O)N)OC/C=C(\C)/CC/C=C(\C)/CC/C=C(\C)/CCC=C(C)C)/C)/C)/C)C

> <PUBCHEM_CACTVS_TPSA>
138

> <PUBCHEM_MONOISOTOPIC_WEIGHT>
803.546505

> <PUBCHEM_TOTAL_CHARGE>
0

> <PUBCHEM_HEAVY_ATOM_COUNT>
56

> <PUBCHEM_ATOM_DEF_STEREO_COUNT>
2

> <PUBCHEM_ATOM_UDEF_STEREO_COUNT>
0

> <PUBCHEM_BOND_DEF_STEREO_COUNT>
6

> <PUBCHEM_BOND_UDEF_STEREO_COUNT>
0

> <PUBCHEM_ISOTOPIC_ATOM_COUNT>
0

> <PUBCHEM_COMPONENT_COUNT>
1

> <PUBCHEM_CACTVS_TAUTO_COUNT>
-1

> <PUBCHEM_COORDINATE_TYPE>
1
5
255

> <PUBCHEM_BONDANNOTATIONS>
55  10  6
11  2  6

> <DESCRIPTION>
2,3-bis-O-(geranylgeranyl)-sn-glycero-3-phospho-L-serine

$$$$
14556935
  -OEChem-09241922592D

123122  0     1  0  0  0  0  0999 V2000
   19.3205    6.5670    0.0000 P   0  0  0  0  0  0  0  0  0  0  0  0
   15.8564    6.5670    0.0000 O   0  0  0  0  0  0  0  0  0  0  0  0
   15.8564    4.5670    0.0000 O   0  0  0  0  0  0  0  0  0  0  0  0
   18.4545    6.0670    0.0000 O   0  0  0  0  0  0  0  0  0  0  0  0
   20.1865    7.0670    0.0000 O   0  0  0  0  0  0  0  0  0  0  0  0
   19.8205    5.7010    0.0000 O   0  0  0  0  0  0  0  0  0  0  0  0
   18.8205    7.4330    0.0000 O   0  0  0  0  0  0  0  0  0  0  0  0
    8.9282    6.5670    0.0000 C   0  0  0  0  0  0  0  0  0  0  0  0
   12.3923   -1.4330    0.0000 C   0  0  0  0  0  0  0  0  0  0  0  0
   11.5263    6.0670    0.0000 C   0  0  0  0  0  0  0  0  0  0  0  0
   12.3923    6.5670    0.0000 C   0  0  0  0  0  0  0  0  0  0  0  0
    9.7942    6.0670    0.0000 C   0  0  0  0  0  0  0  0  0  0  0  0
    8.0622    6.0670    0.0000 C   0  0  0  0  0  0  0  0  0  0  0  0
   16.7224    6.0670    0.0000 C   0  0  1  0  0  0  0  0  0  0  0  0
   12.3923   -2.4330    0.0000 C   0  0  0  0  0  0  0  0  0  0  0  0
   14.1244    0.5670    0.0000 C   0  0  0  0  0  0  0  0  0  0  0  0
   13.2583   -0.9330    0.0000 C   0  0  0  0  0  0  0  0  0  0  0  0
   14.1244    1.5670    0.0000 C   0  0  0  0  0  0  0  0  0  0  0  0
   10.6603    6.5670    0.0000 C   0  0  0  0  0  0  0  0  0  0  0  0
   13.2583    6.0670    0.0000 C   0  0  0  0  0  0  0  0  0  0  0  0
   13.2583    0.0670    0.0000 C   0  0  0  0  0  0  0  0  0  0  0  0
   16.7224    5.0670    0.0000 C   0  0  0  0  0  0  0  0  0  0  0  0
   14.9904    2.0670    0.0000 C   0  0  0  0  0  0  0  0  0  0  0  0
    6.3301    6.0670    0.0000 C   0  0  0  0  0  0  0  0  0  0  0  0
    7.1962    6.5670    0.0000 C   0  0  0  0  0  0  0  0  0  0  0  0
   11.5263   -3.9330    0.0000 C   0  0  0  0  0  0  0  0  0  0  0  0
   11.5263   -2.9330    0.0000 C   0  0  0  0  0  0  0  0  0  0  0  0
    5.4641    6.5670    0.0000 C   0  0  0  0  0  0  0  0  0  0  0  0
   10.6603   -4.4330    0.0000 C   0  0  0  0  0  0  0  0  0  0  0  0
   14.9904    6.0670    0.0000 C   0  0  0  0  0  0  0  0  0  0  0  0
   17.5885    6.5670    0.0000 C   0  0  0  0  0  0  0  0  0  0  0  0
   14.1244    6.5670    0.0000 C   0  0  0  0  0  0  0  0  0  0  0  0
    9.7942    5.0670    0.0000 C   0  0  0  0  0  0  0  0  0  0  0  0
    4.5981    6.0670    0.0000 C   0  0  0  0  0  0  0  0  0  0  0  0
   14.9904    3.0670    0.0000 C   0  0  0  0  0  0  0  0  0  0  0  0
   10.6603   -5.4330    0.0000 C   0  0  0  0  0  0  0  0  0  0  0  0
   14.1244   -1.4330    0.0000 C   0  0  0  0  0  0  0  0  0  0  0  0
   15.8564    3.5670    0.0000 C   0  0  0  0  0  0  0  0  0  0  0  0
   13.2583    5.0670    0.0000 C   0  0  0  0  0  0  0  0  0  0  0  0
   15.8564    1.5670    0.0000 C   0  0  0  0  0  0  0  0  0  0  0  0
    6.3301    5.0670    0.0000 C   0  0  0  0  0  0  0  0  0  0  0  0
   12.3923   -4.4330    0.0000 C   0  0  0  0  0  0  0  0  0  0  0  0
    3.7320    6.5670    0.0000 C   0  0  0  0  0  0  0  0  0  0  0  0
    9.7942   -5.9330    0.0000 C   0  0  0  0  0  0  0  0  0  0  0  0
    2.8660    6.0670    0.0000 C   0  0  0  0  0  0  0  0  0  0  0  0
    9.7942   -6.9330    0.0000 C   0  0  0  0  0  0  0  0  0  0  0  0
    2.0000    6.5670    0.0000 C   0  0  0  0  0  0  0  0  0  0  0  0
    2.8660    5.0670    0.0000 C   0  0  0  0  0  0  0  0  0  0  0  0
    8.9282   -7.4330    0.0000 C   0  0  0  0  0  0  0  0  0  0  0  0
   10.6603   -7.4330    0.0000 C   0  0  0  0  0  0  0  0  0  0  0  0
    9.3267    7.0419    0.0000 H   0  0  0  0  0  0  0  0  0  0  0  0
    8.5297    7.0419    0.0000 H   0  0  0  0  0  0  0  0  0  0  0  0
   12.1803   -0.8504    0.0000 H   0  0  0  0  0  0  0  0  0  0  0  0
   11.7817   -1.5407    0.0000 H   0  0  0  0  0  0  0  0  0  0  0  0
   11.1278    5.5920    0.0000 H   0  0  0  0  0  0  0  0  0  0  0  0
   11.9248    5.5920    0.0000 H   0  0  0  0  0  0  0  0  0  0  0  0
   12.7908    7.0419    0.0000 H   0  0  0  0  0  0  0  0  0  0  0  0
   11.9938    7.0419    0.0000 H   0  0  0  0  0  0  0  0  0  0  0  0
    7.6636    5.5920    0.0000 H   0  0  0  0  0  0  0  0  0  0  0  0
    8.4607    5.5920    0.0000 H   0  0  0  0  0  0  0  0  0  0  0  0
   16.1855    5.7570    0.0000 H   0  0  0  0  0  0  0  0  0  0  0  0
   12.6044   -3.0156    0.0000 H   0  0  0  0  0  0  0  0  0  0  0  0
   13.0029   -2.3253    0.0000 H   0  0  0  0  0  0  0  0  0  0  0  0
   14.3364   -0.0156    0.0000 H   0  0  0  0  0  0  0  0  0  0  0  0
   14.7349    0.6746    0.0000 H   0  0  0  0  0  0  0  0  0  0  0  0
   13.9123    2.1496    0.0000 H   0  0  0  0  0  0  0  0  0  0  0  0
   13.5138    1.4593    0.0000 H   0  0  0  0  0  0  0  0  0  0  0  0
   10.6603    7.1870    0.0000 H   0  0  0  0  0  0  0  0  0  0  0  0
   12.7214    0.3770    0.0000 H   0  0  0  0  0  0  0  0  0  0  0  0
   16.9345    4.4844    0.0000 H   0  0  0  0  0  0  0  0  0  0  0  0
   17.3330    5.1746    0.0000 H   0  0  0  0  0  0  0  0  0  0  0  0
    7.1962    7.1870    0.0000 H   0  0  0  0  0  0  0  0  0  0  0  0
   10.9893   -2.6230    0.0000 H   0  0  0  0  0  0  0  0  0  0  0  0
    5.8626    7.0419    0.0000 H   0  0  0  0  0  0  0  0  0  0  0  0
    5.0656    7.0419    0.0000 H   0  0  0  0  0  0  0  0  0  0  0  0
   10.4482   -3.8504    0.0000 H   0  0  0  0  0  0  0  0  0  0  0  0
   10.0497   -4.5407    0.0000 H   0  0  0  0  0  0  0  0  0  0  0  0
   14.5919    5.5920    0.0000 H   0  0  0  0  0  0  0  0  0  0  0  0
   15.3889    5.5920    0.0000 H   0  0  0  0  0  0  0  0  0  0  0  0
   17.9870    7.0419    0.0000 H   0  0  0  0  0  0  0  0  0  0  0  0
   17.1899    7.0419    0.0000 H   0  0  0  0  0  0  0  0  0  0  0  0
   14.1244    7.1870    0.0000 H   0  0  0  0  0  0  0  0  0  0  0  0
    9.1742    5.0670    0.0000 H   0  0  0  0  0  0  0  0  0  0  0  0
    9.7942    4.4470    0.0000 H   0  0  0  0  0  0  0  0  0  0  0  0
   10.4142    5.0670    0.0000 H   0  0  0  0  0  0  0  0  0  0  0  0
    4.1996    5.5920    0.0000 H   0  0  0  0  0  0  0  0  0  0  0  0
    4.9966    5.5920    0.0000 H   0  0  0  0  0  0  0  0  0  0  0  0
   14.4534    3.3770    0.0000 H   0  0  0  0  0  0  0  0  0  0  0  0
   10.8723   -6.0156    0.0000 H   0  0  0  0  0  0  0  0  0  0  0  0
   11.2708   -5.3254    0.0000 H   0  0  0  0  0  0  0  0  0  0  0  0
   13.8144   -1.9700    0.0000 H   0  0  0  0  0  0  0  0  0  0  0  0
   14.6613   -1.7430    0.0000 H   0  0  0  0  0  0  0  0  0  0  0  0
   14.4344   -0.8961    0.0000 H   0  0  0  0  0  0  0  0  0  0  0  0
   16.0685    2.9844    0.0000 H   0  0  0  0  0  0  0  0  0  0  0  0
   16.4670    3.6746    0.0000 H   0  0  0  0  0  0  0  0  0  0  0  0
   12.6383    5.0670    0.0000 H   0  0  0  0  0  0  0  0  0  0  0  0
   13.2583    4.4470    0.0000 H   0  0  0  0  0  0  0  0  0  0  0  0
   13.8783    5.0670    0.0000 H   0  0  0  0  0  0  0  0  0  0  0  0
   15.5464    1.0300    0.0000 H   0  0  0  0  0  0  0  0  0  0  0  0
   16.3933    1.2570    0.0000 H   0  0  0  0  0  0  0  0  0  0  0  0
   16.1664    2.1039    0.0000 H   0  0  0  0  0  0  0  0  0  0  0  0
    5.7101    5.0670    0.0000 H   0  0  0  0  0  0  0  0  0  0  0  0
    6.3301    4.4470    0.0000 H   0  0  0  0  0  0  0  0  0  0  0  0
    6.9501    5.0670    0.0000 H   0  0  0  0  0  0  0  0  0  0  0  0
   12.0823   -4.9700    0.0000 H   0  0  0  0  0  0  0  0  0  0  0  0
   12.9292   -4.7430    0.0000 H   0  0  0  0  0  0  0  0  0  0  0  0
   12.7023   -3.8961    0.0000 H   0  0  0  0  0  0  0  0  0  0  0  0
    3.7320    7.1870    0.0000 H   0  0  0  0  0  0  0  0  0  0  0  0
    9.2573   -5.6230    0.0000 H   0  0  0  0  0  0  0  0  0  0  0  0
    2.3100    7.1039    0.0000 H   0  0  0  0  0  0  0  0  0  0  0  0
    1.4631    6.8770    0.0000 H   0  0  0  0  0  0  0  0  0  0  0  0
    1.6900    6.0300    0.0000 H   0  0  0  0  0  0  0  0  0  0  0  0
    2.2460    5.0670    0.0000 H   0  0  0  0  0  0  0  0  0  0  0  0
    2.8660    4.4470    0.0000 H   0  0  0  0  0  0  0  0  0  0  0  0
    3.4860    5.0670    0.0000 H   0  0  0  0  0  0  0  0  0  0  0  0
    8.6182   -6.8961    0.0000 H   0  0  0  0  0  0  0  0  0  0  0  0
    8.3913   -7.7430    0.0000 H   0  0  0  0  0  0  0  0  0  0  0  0
    9.2382   -7.9700    0.0000 H   0  0  0  0  0  0  0  0  0  0  0  0
   10.3503   -7.9700    0.0000 H   0  0  0  0  0  0  0  0  0  0  0  0
   11.1972   -7.7430    0.0000 H   0  0  0  0  0  0  0  0  0  0  0  0
   10.9703   -6.8961    0.0000 H   0  0  0  0  0  0  0  0  0  0  0  0
   20.7235    6.7570    0.0000 H   0  0  0  0  0  0  0  0  0  0  0  0
   19.5105    5.1640    0.0000 H   0  0  0  0  0  0  0  0  0  0  0  0
  1  4  1  0  0  0  0
  1  5  1  0  0  0  0
  1  6  1  0  0  0  0
  1  7  2  0  0  0  0
 14  2  1  6  0  0  0
  2 30  1  0  0  0  0
  3 22  1  0  0  0  0
  3 38  1  0  0  0  0
  4 31  1  0  0  0  0
  5122  1  0  0  0  0
  6123  1  0  0  0  0
  8 12  1  0  0  0  0
  8 13  1  0  0  0  0
  8 51  1  0  0  0  0
  8 52  1  0  0  0  0
  9 15  1  0  0  0  0
  9 17  1  0  0  0  0
  9 53  1  0  0  0  0
  9 54  1  0  0  0  0
 10 11  1  0  0  0  0
 10 19  1  0  0  0  0
 10 55  1  0  0  0  0
 10 56  1  0  0  0  0
 11 20  1  0  0  0  0
 11 57  1  0  0  0  0
 11 58  1  0  0  0  0
 12 19  2  0  0  0  0
 12 33  1  0  0  0  0
 13 25  1  0  0  0  0
 13 59  1  0  0  0  0
 13 60  1  0  0  0  0
 14 22  1  0  0  0  0
 14 31  1  0  0  0  0
 14 61  1  0  0  0  0
 15 27  1  0  0  0  0
 15 62  1  0  0  0  0
 15 63  1  0  0  0  0
 16 18  1  0  0  0  0
 16 21  1  0  0  0  0
 16 64  1  0  0  0  0
 16 65  1  0  0  0  0
 17 21  2  0  0  0  0
 17 37  1  0  0  0  0
 18 23  1  0  0  0  0
 18 66  1  0  0  0  0
 18 67  1  0  0  0  0
 19 68  1  0  0  0  0
 20 32  2  0  0  0  0
 20 39  1  0  0  0  0
 21 69  1  0  0  0  0
 22 70  1  0  0  0  0
 22 71  1  0  0  0  0
 23 35  2  0  0  0  0
 23 40  1  0  0  0  0
 24 25  2  0  0  0  0
 24 28  1  0  0  0  0
 24 41  1  0  0  0  0
 25 72  1  0  0  0  0
 26 27  2  0  0  0  0
 26 29  1  0  0  0  0
 26 42  1  0  0  0  0
 27 73  1  0  0  0  0
 28 34  1  0  0  0  0
 28 74  1  0  0  0  0
 28 75  1  0  0  0  0
 29 36  1  0  0  0  0
 29 76  1  0  0  0  0
 29 77  1  0  0  0  0
 30 32  1  0  0  0  0
 30 78  1  0  0  0  0
 30 79  1  0  0  0  0
 31 80  1  0  0  0  0
 31 81  1  0  0  0  0
 32 82  1  0  0  0  0
 33 83  1  0  0  0  0
 33 84  1  0  0  0  0
 33 85  1  0  0  0  0
 34 43  1  0  0  0  0
 34 86  1  0  0  0  0
 34 87  1  0  0  0  0
 35 38  1  0  0  0  0
 35 88  1  0  0  0  0
 36 44  1  0  0  0  0
 36 89  1  0  0  0  0
 36 90  1  0  0  0  0
 37 91  1  0  0  0  0
 37 92  1  0  0  0  0
 37 93  1  0  0  0  0
 38 94  1  0  0  0  0
 38 95  1  0  0  0  0
 39 96  1  0  0  0  0
 39 97  1  0  0  0  0
 39 98  1  0  0  0  0
 40 99  1  0  0  0  0
 40100  1  0  0  0  0
 40101  1  0  0  0  0
 41102  1  0  0  0  0
 41103  1  0  0  0  0
 41104  1  0  0  0  0
 42105  1  0  0  0  0
 42106  1  0  0  0  0
 42107  1  0  0  0  0
 43 45  2  0  0  0  0
 43108  1  0  0  0  0
 44 46  2  0  0  0  0
 44109  1  0  0  0  0
 45 47  1  0  0  0  0
 45 48  1  0  0  0  0
 46 49  1  0  0  0  0
 46 50  1  0  0  0  0
 47110  1  0  0  0  0
 47111  1  0  0  0  0
 47112  1  0  0  0  0
 48113  1  0  0  0  0
 48114  1  0  0  0  0
 48115  1  0  0  0  0
 49116  1  0  0  0  0
 49117  1  0  0  0  0
 49118  1  0  0  0  0
 50119  1  0  0  0  0
 50120  1  0  0  0  0
 50121  1  0  0  0  0
M  END
> <PUBCHEM_COMPOUND_CID>
14556935

> <PUBCHEM_COMPOUND_CANONICALIZED>
1

> <PUBCHEM_CACTVS_COMPLEXITY>
1230

> <PUBCHEM_CACTVS_HBOND_ACCEPTOR>
6

> <PUBCHEM_CACTVS_HBOND_DONOR>
2

> <PUBCHEM_CACTVS_ROTATABLE_BOND>
28

> <PUBCHEM_CACTVS_SUBSKEYS>
AAADcfB8OAIAAAAAAAAAAAAAAAAAAAAAAAAAAAAAAAAAAAAAAAAAGgAACCAADBSggAICAAAABRCAQiBCAIAAAAAgAAAACAAAAAgBBAIAIQACEAABgAAKIAIAAAAAAAAAAAAAAAAAAAAAAAAAAAAAAAAAAA==

> <PUBCHEM_IUPAC_OPENEYE_NAME>
[(2S)-2,3-bis[(2E,6E,10E)-3,7,11,15-tetramethylhexadeca-2,6,10,14-tetraenoxy]propyl] dihydrogen phosphate

> <PUBCHEM_IUPAC_CAS_NAME>
[(2S)-2,3-bis[(2E,6E,10E)-3,7,11,15-tetramethylhexadeca-2,6,10,14-tetraenoxy]propyl] dihydrogen phosphate

> <PUBCHEM_IUPAC_NAME_MARKUP>
[(2<I>S</I>)-2,3-bis[(2<I>E</I>,6<I>E</I>,10<I>E</I>)-3,7,11,15-tetramethylhexadeca-2,6,10,14-tetraenoxy]propyl] dihydrogen phosphate

> <PUBCHEM_IUPAC_NAME>
[(2S)-2,3-bis[(2E,6E,10E)-3,7,11,15-tetramethylhexadeca-2,6,10,14-tetraenoxy]propyl] dihydrogen phosphate

> <PUBCHEM_IUPAC_SYSTEMATIC_NAME>
[(2S)-2,3-bis[(2E,6E,10E)-3,7,11,15-tetramethylhexadeca-2,6,10,14-tetraenoxy]propyl] dihydrogen phosphate

> <PUBCHEM_IUPAC_TRADITIONAL_NAME>
[(2S)-2,3-bis[(2E,6E,10E)-3,7,11,15-tetramethylhexadeca-2,6,10,14-tetraenoxy]propyl] dihydrogen phosphate

> <PUBCHEM_IUPAC_INCHI>
InChI=1S/C43H73O6P/c1-35(2)17-11-19-37(5)21-13-23-39(7)25-15-27-41(9)29-31-47-33-43(34-49-50(44,45)46)48-32-30-42(10)28-16-26-40(8)24-14-22-38(6)20-12-18-36(3)4/h17-18,21-22,25-26,29-30,43H,11-16,19-20,23-24,27-28,31-34H2,1-10H3,(H2,44,45,46)/b37-21+,38-22+,39-25+,40-26+,41-29+,42-30+/t43-/m0/s1

> <PUBCHEM_IUPAC_INCHIKEY>
WHMXLRRVANEOOG-MVFIEKMPSA-N

> <PUBCHEM_XLOGP3_AA>
12.4

> <PUBCHEM_EXACT_MASS>
716.514477

> <PUBCHEM_MOLECULAR_FORMULA>
C43H73O6P

> <PUBCHEM_MOLECULAR_WEIGHT>
717

> <PUBCHEM_OPENEYE_CAN_SMILES>
CC(=CCCC(=CCCC(=CCCC(=CCOCC(COP(=O)(O)O)OCC=C(C)CCC=C(C)CCC=C(C)CCC=C(C)C)C)C)C)C

> <PUBCHEM_OPENEYE_ISO_SMILES>
CC(=CCC/C(=C/CC/C(=C/CC/C(=C/COC[C@@H](COP(=O)(O)O)OC/C=C(\C)/CC/C=C(\C)/CC/C=C(\C)/CCC=C(C)C)/C)/C)/C)C

> <PUBCHEM_CACTVS_TPSA>
85.2

> <PUBCHEM_MONOISOTOPIC_WEIGHT>
716.514477

> <PUBCHEM_TOTAL_CHARGE>
0

> <PUBCHEM_HEAVY_ATOM_COUNT>
50

> <PUBCHEM_ATOM_DEF_STEREO_COUNT>
1

> <PUBCHEM_ATOM_UDEF_STEREO_COUNT>
0

> <PUBCHEM_BOND_DEF_STEREO_COUNT>
6

> <PUBCHEM_BOND_UDEF_STEREO_COUNT>
0

> <PUBCHEM_ISOTOPIC_ATOM_COUNT>
0

> <PUBCHEM_COMPONENT_COUNT>
1

> <PUBCHEM_CACTVS_TAUTO_COUNT>
-1

> <PUBCHEM_COORDINATE_TYPE>
1
5
255

> <PUBCHEM_BONDANNOTATIONS>
14  2  6

> <DESCRIPTION>
2,3-Bis-O-(geranylgeranyl)-sn-glycerol 1-phosphate

$$$$
448151
  -OEChem-07171907472D

139138  0     1  0  0  0  0  0999 V2000
   19.3205    6.5670    0.0000 P   0  0  0  0  0  0  0  0  0  0  0  0
   15.8564    6.5670    0.0000 O   0  0  0  0  0  0  0  0  0  0  0  0
   15.8564    4.5670    0.0000 O   0  0  0  0  0  0  0  0  0  0  0  0
   18.4545    6.0670    0.0000 O   0  0  0  0  0  0  0  0  0  0  0  0
   20.1865    7.0670    0.0000 O   0  0  0  0  0  0  0  0  0  0  0  0
   19.8205    5.7010    0.0000 O   0  0  0  0  0  0  0  0  0  0  0  0
   18.8205    7.4330    0.0000 O   0  0  0  0  0  0  0  0  0  0  0  0
    9.7942    6.0670    0.0000 C   0  0  2  0  0  0  0  0  0  0  0  0
   13.2583   -0.9330    0.0000 C   0  0  2  0  0  0  0  0  0  0  0  0
    8.9282    6.5670    0.0000 C   0  0  0  0  0  0  0  0  0  0  0  0
   12.3923   -1.4330    0.0000 C   0  0  0  0  0  0  0  0  0  0  0  0
    6.3301    6.0670    0.0000 C   0  0  1  0  0  0  0  0  0  0  0  0
   10.6603    6.5670    0.0000 C   0  0  0  0  0  0  0  0  0  0  0  0
   11.5263   -3.9330    0.0000 C   0  0  1  0  0  0  0  0  0  0  0  0
    8.0622    6.0670    0.0000 C   0  0  0  0  0  0  0  0  0  0  0  0
   12.3923   -2.4330    0.0000 C   0  0  0  0  0  0  0  0  0  0  0  0
    7.1962    6.5670    0.0000 C   0  0  0  0  0  0  0  0  0  0  0  0
   13.2583    0.0670    0.0000 C   0  0  0  0  0  0  0  0  0  0  0  0
   11.5263   -2.9330    0.0000 C   0  0  0  0  0  0  0  0  0  0  0  0
   11.5263    6.0670    0.0000 C   0  0  0  0  0  0  0  0  0  0  0  0
   14.1244    0.5670    0.0000 C   0  0  0  0  0  0  0  0  0  0  0  0
   12.3923    6.5670    0.0000 C   0  0  0  0  0  0  0  0  0  0  0  0
    5.4641    6.5670    0.0000 C   0  0  0  0  0  0  0  0  0  0  0  0
   10.6603   -4.4330    0.0000 C   0  0  0  0  0  0  0  0  0  0  0  0
   14.1244    1.5670    0.0000 C   0  0  0  0  0  0  0  0  0  0  0  0
   13.2583    6.0670    0.0000 C   0  0  2  0  0  0  0  0  0  0  0  0
   14.9904    2.0670    0.0000 C   0  0  2  0  0  0  0  0  0  0  0  0
    4.5981    6.0670    0.0000 C   0  0  0  0  0  0  0  0  0  0  0  0
   10.6603   -5.4330    0.0000 C   0  0  0  0  0  0  0  0  0  0  0  0
    9.7942    5.0670    0.0000 C   0  0  0  0  0  0  0  0  0  0  0  0
   14.1244   -1.4330    0.0000 C   0  0  0  0  0  0  0  0  0  0  0  0
    6.3301    5.0670    0.0000 C   0  0  0  0  0  0  0  0  0  0  0  0
   14.1244    6.5670    0.0000 C   0  0  0  0  0  0  0  0  0  0  0  0
   12.3923   -4.4330    0.0000 C   0  0  0  0  0  0  0  0  0  0  0  0
   14.9904    3.0670    0.0000 C   0  0  0  0  0  0  0  0  0  0  0  0
    3.7320    6.5670    0.0000 C   0  0  0  0  0  0  0  0  0  0  0  0
    9.7942   -5.9330    0.0000 C   0  0  0  0  0  0  0  0  0  0  0  0
   13.2583    5.0670    0.0000 C   0  0  0  0  0  0  0  0  0  0  0  0
    2.8660    6.0670    0.0000 C   0  0  0  0  0  0  0  0  0  0  0  0
    9.7942   -6.9330    0.0000 C   0  0  0  0  0  0  0  0  0  0  0  0
   15.8564    1.5670    0.0000 C   0  0  0  0  0  0  0  0  0  0  0  0
   14.9904    6.0670    0.0000 C   0  0  0  0  0  0  0  0  0  0  0  0
   15.8564    3.5670    0.0000 C   0  0  0  0  0  0  0  0  0  0  0  0
   16.7224    6.0670    0.0000 C   0  0  1  0  0  0  0  0  0  0  0  0
    2.0000    6.5670    0.0000 C   0  0  0  0  0  0  0  0  0  0  0  0
    2.8660    5.0670    0.0000 C   0  0  0  0  0  0  0  0  0  0  0  0
    8.9282   -7.4330    0.0000 C   0  0  0  0  0  0  0  0  0  0  0  0
   10.6603   -7.4330    0.0000 C   0  0  0  0  0  0  0  0  0  0  0  0
   16.7224    5.0670    0.0000 C   0  0  0  0  0  0  0  0  0  0  0  0
   17.5885    6.5670    0.0000 C   0  0  0  0  0  0  0  0  0  0  0  0
    9.2573    5.7570    0.0000 H   0  0  0  0  0  0  0  0  0  0  0  0
   13.7953   -0.6230    0.0000 H   0  0  0  0  0  0  0  0  0  0  0  0
    9.3267    7.0419    0.0000 H   0  0  0  0  0  0  0  0  0  0  0  0
    8.5297    7.0419    0.0000 H   0  0  0  0  0  0  0  0  0  0  0  0
   12.1803   -0.8504    0.0000 H   0  0  0  0  0  0  0  0  0  0  0  0
   11.7817   -1.5407    0.0000 H   0  0  0  0  0  0  0  0  0  0  0  0
    6.8671    5.7570    0.0000 H   0  0  0  0  0  0  0  0  0  0  0  0
   11.0588    7.0419    0.0000 H   0  0  0  0  0  0  0  0  0  0  0  0
   10.2617    7.0419    0.0000 H   0  0  0  0  0  0  0  0  0  0  0  0
   12.0632   -3.6230    0.0000 H   0  0  0  0  0  0  0  0  0  0  0  0
    7.6636    5.5920    0.0000 H   0  0  0  0  0  0  0  0  0  0  0  0
    8.4607    5.5920    0.0000 H   0  0  0  0  0  0  0  0  0  0  0  0
   12.6044   -3.0156    0.0000 H   0  0  0  0  0  0  0  0  0  0  0  0
   13.0029   -2.3253    0.0000 H   0  0  0  0  0  0  0  0  0  0  0  0
    7.5947    7.0419    0.0000 H   0  0  0  0  0  0  0  0  0  0  0  0
    6.7976    7.0419    0.0000 H   0  0  0  0  0  0  0  0  0  0  0  0
   13.0463    0.6496    0.0000 H   0  0  0  0  0  0  0  0  0  0  0  0
   12.6477   -0.0407    0.0000 H   0  0  0  0  0  0  0  0  0  0  0  0
   11.3142   -2.3504    0.0000 H   0  0  0  0  0  0  0  0  0  0  0  0
   10.9157   -3.0407    0.0000 H   0  0  0  0  0  0  0  0  0  0  0  0
   11.1278    5.5920    0.0000 H   0  0  0  0  0  0  0  0  0  0  0  0
   11.9248    5.5920    0.0000 H   0  0  0  0  0  0  0  0  0  0  0  0
   14.3364   -0.0156    0.0000 H   0  0  0  0  0  0  0  0  0  0  0  0
   14.7349    0.6746    0.0000 H   0  0  0  0  0  0  0  0  0  0  0  0
   12.7908    7.0419    0.0000 H   0  0  0  0  0  0  0  0  0  0  0  0
   11.9938    7.0419    0.0000 H   0  0  0  0  0  0  0  0  0  0  0  0
    5.8626    7.0419    0.0000 H   0  0  0  0  0  0  0  0  0  0  0  0
    5.0656    7.0419    0.0000 H   0  0  0  0  0  0  0  0  0  0  0  0
   10.4482   -3.8504    0.0000 H   0  0  0  0  0  0  0  0  0  0  0  0
   10.0497   -4.5407    0.0000 H   0  0  0  0  0  0  0  0  0  0  0  0
   13.9123    2.1496    0.0000 H   0  0  0  0  0  0  0  0  0  0  0  0
   13.5138    1.4593    0.0000 H   0  0  0  0  0  0  0  0  0  0  0  0
   13.7953    5.7570    0.0000 H   0  0  0  0  0  0  0  0  0  0  0  0
   15.5273    2.3770    0.0000 H   0  0  0  0  0  0  0  0  0  0  0  0
    4.1996    5.5920    0.0000 H   0  0  0  0  0  0  0  0  0  0  0  0
    4.9966    5.5920    0.0000 H   0  0  0  0  0  0  0  0  0  0  0  0
   10.8723   -6.0156    0.0000 H   0  0  0  0  0  0  0  0  0  0  0  0
   11.2708   -5.3254    0.0000 H   0  0  0  0  0  0  0  0  0  0  0  0
    9.1742    5.0670    0.0000 H   0  0  0  0  0  0  0  0  0  0  0  0
    9.7942    4.4470    0.0000 H   0  0  0  0  0  0  0  0  0  0  0  0
   10.4142    5.0670    0.0000 H   0  0  0  0  0  0  0  0  0  0  0  0
   13.8144   -1.9700    0.0000 H   0  0  0  0  0  0  0  0  0  0  0  0
   14.6613   -1.7430    0.0000 H   0  0  0  0  0  0  0  0  0  0  0  0
   14.4344   -0.8961    0.0000 H   0  0  0  0  0  0  0  0  0  0  0  0
    5.7101    5.0670    0.0000 H   0  0  0  0  0  0  0  0  0  0  0  0
    6.3301    4.4470    0.0000 H   0  0  0  0  0  0  0  0  0  0  0  0
    6.9501    5.0670    0.0000 H   0  0  0  0  0  0  0  0  0  0  0  0
   14.5229    7.0419    0.0000 H   0  0  0  0  0  0  0  0  0  0  0  0
   13.7258    7.0419    0.0000 H   0  0  0  0  0  0  0  0  0  0  0  0
   12.0823   -4.9700    0.0000 H   0  0  0  0  0  0  0  0  0  0  0  0
   12.9292   -4.7430    0.0000 H   0  0  0  0  0  0  0  0  0  0  0  0
   12.7023   -3.8961    0.0000 H   0  0  0  0  0  0  0  0  0  0  0  0
   14.7783    3.6496    0.0000 H   0  0  0  0  0  0  0  0  0  0  0  0
   14.3798    2.9593    0.0000 H   0  0  0  0  0  0  0  0  0  0  0  0
    4.1306    7.0419    0.0000 H   0  0  0  0  0  0  0  0  0  0  0  0
    3.3335    7.0419    0.0000 H   0  0  0  0  0  0  0  0  0  0  0  0
    9.5822   -5.3504    0.0000 H   0  0  0  0  0  0  0  0  0  0  0  0
    9.1836   -6.0407    0.0000 H   0  0  0  0  0  0  0  0  0  0  0  0
   12.6383    5.0670    0.0000 H   0  0  0  0  0  0  0  0  0  0  0  0
   13.2583    4.4470    0.0000 H   0  0  0  0  0  0  0  0  0  0  0  0
   13.8783    5.0670    0.0000 H   0  0  0  0  0  0  0  0  0  0  0  0
    2.8660    6.6870    0.0000 H   0  0  0  0  0  0  0  0  0  0  0  0
    9.2573   -6.6230    0.0000 H   0  0  0  0  0  0  0  0  0  0  0  0
   15.5464    1.0300    0.0000 H   0  0  0  0  0  0  0  0  0  0  0  0
   16.3933    1.2570    0.0000 H   0  0  0  0  0  0  0  0  0  0  0  0
   16.1664    2.1039    0.0000 H   0  0  0  0  0  0  0  0  0  0  0  0
   14.5919    5.5920    0.0000 H   0  0  0  0  0  0  0  0  0  0  0  0
   15.3889    5.5920    0.0000 H   0  0  0  0  0  0  0  0  0  0  0  0
   16.0685    2.9844    0.0000 H   0  0  0  0  0  0  0  0  0  0  0  0
   16.4670    3.6746    0.0000 H   0  0  0  0  0  0  0  0  0  0  0  0
   16.1855    5.7570    0.0000 H   0  0  0  0  0  0  0  0  0  0  0  0
    2.3100    7.1039    0.0000 H   0  0  0  0  0  0  0  0  0  0  0  0
    1.4631    6.8770    0.0000 H   0  0  0  0  0  0  0  0  0  0  0  0
    1.6900    6.0300    0.0000 H   0  0  0  0  0  0  0  0  0  0  0  0
    2.2460    5.0670    0.0000 H   0  0  0  0  0  0  0  0  0  0  0  0
    2.8660    4.4470    0.0000 H   0  0  0  0  0  0  0  0  0  0  0  0
    3.4860    5.0670    0.0000 H   0  0  0  0  0  0  0  0  0  0  0  0
    8.6182   -6.8961    0.0000 H   0  0  0  0  0  0  0  0  0  0  0  0
    8.3913   -7.7430    0.0000 H   0  0  0  0  0  0  0  0  0  0  0  0
    9.2382   -7.9700    0.0000 H   0  0  0  0  0  0  0  0  0  0  0  0
   10.3503   -7.9700    0.0000 H   0  0  0  0  0  0  0  0  0  0  0  0
   11.1972   -7.7430    0.0000 H   0  0  0  0  0  0  0  0  0  0  0  0
   10.9703   -6.8961    0.0000 H   0  0  0  0  0  0  0  0  0  0  0  0
   16.9345    4.4844    0.0000 H   0  0  0  0  0  0  0  0  0  0  0  0
   17.3330    5.1746    0.0000 H   0  0  0  0  0  0  0  0  0  0  0  0
   17.9870    7.0419    0.0000 H   0  0  0  0  0  0  0  0  0  0  0  0
   17.1899    7.0419    0.0000 H   0  0  0  0  0  0  0  0  0  0  0  0
   20.7235    6.7570    0.0000 H   0  0  0  0  0  0  0  0  0  0  0  0
   19.5105    5.1640    0.0000 H   0  0  0  0  0  0  0  0  0  0  0  0
  1  4  1  0  0  0  0
  1  5  1  0  0  0  0
  1  6  1  0  0  0  0
  1  7  2  0  0  0  0
  2 42  1  0  0  0  0
 44  2  1  6  0  0  0
  3 43  1  0  0  0  0
  3 49  1  0  0  0  0
  4 50  1  0  0  0  0
  5138  1  0  0  0  0
  6139  1  0  0  0  0
  8 10  1  0  0  0  0
  8 13  1  0  0  0  0
  8 30  1  6  0  0  0
  8 51  1  0  0  0  0
  9 11  1  0  0  0  0
  9 18  1  0  0  0  0
  9 31  1  6  0  0  0
  9 52  1  0  0  0  0
 10 15  1  0  0  0  0
 10 53  1  0  0  0  0
 10 54  1  0  0  0  0
 11 16  1  0  0  0  0
 11 55  1  0  0  0  0
 11 56  1  0  0  0  0
 12 17  1  0  0  0  0
 12 23  1  0  0  0  0
 12 32  1  6  0  0  0
 12 57  1  0  0  0  0
 13 20  1  0  0  0  0
 13 58  1  0  0  0  0
 13 59  1  0  0  0  0
 14 19  1  0  0  0  0
 14 24  1  0  0  0  0
 14 34  1  6  0  0  0
 14 60  1  0  0  0  0
 15 17  1  0  0  0  0
 15 61  1  0  0  0  0
 15 62  1  0  0  0  0
 16 19  1  0  0  0  0
 16 63  1  0  0  0  0
 16 64  1  0  0  0  0
 17 65  1  0  0  0  0
 17 66  1  0  0  0  0
 18 21  1  0  0  0  0
 18 67  1  0  0  0  0
 18 68  1  0  0  0  0
 19 69  1  0  0  0  0
 19 70  1  0  0  0  0
 20 22  1  0  0  0  0
 20 71  1  0  0  0  0
 20 72  1  0  0  0  0
 21 25  1  0  0  0  0
 21 73  1  0  0  0  0
 21 74  1  0  0  0  0
 22 26  1  0  0  0  0
 22 75  1  0  0  0  0
 22 76  1  0  0  0  0
 23 28  1  0  0  0  0
 23 77  1  0  0  0  0
 23 78  1  0  0  0  0
 24 29  1  0  0  0  0
 24 79  1  0  0  0  0
 24 80  1  0  0  0  0
 25 27  1  0  0  0  0
 25 81  1  0  0  0  0
 25 82  1  0  0  0  0
 26 33  1  0  0  0  0
 26 38  1  6  0  0  0
 26 83  1  0  0  0  0
 27 35  1  0  0  0  0
 27 41  1  6  0  0  0
 27 84  1  0  0  0  0
 28 36  1  0  0  0  0
 28 85  1  0  0  0  0
 28 86  1  0  0  0  0
 29 37  1  0  0  0  0
 29 87  1  0  0  0  0
 29 88  1  0  0  0  0
 30 89  1  0  0  0  0
 30 90  1  0  0  0  0
 30 91  1  0  0  0  0
 31 92  1  0  0  0  0
 31 93  1  0  0  0  0
 31 94  1  0  0  0  0
 32 95  1  0  0  0  0
 32 96  1  0  0  0  0
 32 97  1  0  0  0  0
 33 42  1  0  0  0  0
 33 98  1  0  0  0  0
 33 99  1  0  0  0  0
 34100  1  0  0  0  0
 34101  1  0  0  0  0
 34102  1  0  0  0  0
 35 43  1  0  0  0  0
 35103  1  0  0  0  0
 35104  1  0  0  0  0
 36 39  1  0  0  0  0
 36105  1  0  0  0  0
 36106  1  0  0  0  0
 37 40  1  0  0  0  0
 37107  1  0  0  0  0
 37108  1  0  0  0  0
 38109  1  0  0  0  0
 38110  1  0  0  0  0
 38111  1  0  0  0  0
 39 45  1  0  0  0  0
 39 46  1  0  0  0  0
 39112  1  0  0  0  0
 40 47  1  0  0  0  0
 40 48  1  0  0  0  0
 40113  1  0  0  0  0
 41114  1  0  0  0  0
 41115  1  0  0  0  0
 41116  1  0  0  0  0
 42117  1  0  0  0  0
 42118  1  0  0  0  0
 43119  1  0  0  0  0
 43120  1  0  0  0  0
 44 49  1  0  0  0  0
 44 50  1  0  0  0  0
 44121  1  0  0  0  0
 45122  1  0  0  0  0
 45123  1  0  0  0  0
 45124  1  0  0  0  0
 46125  1  0  0  0  0
 46126  1  0  0  0  0
 46127  1  0  0  0  0
 47128  1  0  0  0  0
 47129  1  0  0  0  0
 47130  1  0  0  0  0
 48131  1  0  0  0  0
 48132  1  0  0  0  0
 48133  1  0  0  0  0
 49134  1  0  0  0  0
 49135  1  0  0  0  0
 50136  1  0  0  0  0
 50137  1  0  0  0  0
M  END
> <PUBCHEM_COMPOUND_CID>
448151

> <PUBCHEM_COMPOUND_CANONICALIZED>
1

> <PUBCHEM_CACTVS_COMPLEXITY>
785

> <PUBCHEM_CACTVS_HBOND_ACCEPTOR>
6

> <PUBCHEM_CACTVS_HBOND_DONOR>
2

> <PUBCHEM_CACTVS_ROTATABLE_BOND>
36

> <PUBCHEM_CACTVS_SUBSKEYS>
AAADcfB8OAIAAAAAAAAAAAAAAAAAAAAAAAAAAAAAAAAAAAAAAAAAGgAACCAADRSggAICAAAABRAAQAAAAIAAAAAAAAAAAAAAAAABAAIAAAACAAAFAAACAAGAwOAOAAAAAAAAAAAAAAAAAAAAAAAAAAAAAA==

> <PUBCHEM_IUPAC_OPENEYE_NAME>
[(2S)-2,3-bis[(3R,7R,11R)-3,7,11,15-tetramethylhexadecoxy]propyl] dihydrogen phosphate

> <PUBCHEM_IUPAC_CAS_NAME>
[(2S)-2,3-bis[(3R,7R,11R)-3,7,11,15-tetramethylhexadecoxy]propyl] dihydrogen phosphate

> <PUBCHEM_IUPAC_NAME_MARKUP>
[(2<I>S</I>)-2,3-bis[(3<I>R</I>,7<I>R</I>,11<I>R</I>)-3,7,11,15-tetramethylhexadecoxy]propyl] dihydrogen phosphate

> <PUBCHEM_IUPAC_NAME>
[(2S)-2,3-bis[(3R,7R,11R)-3,7,11,15-tetramethylhexadecoxy]propyl] dihydrogen phosphate

> <PUBCHEM_IUPAC_SYSTEMATIC_NAME>
[(2S)-2,3-bis[(3R,7R,11R)-3,7,11,15-tetramethylhexadecoxy]propyl] dihydrogen phosphate

> <PUBCHEM_IUPAC_TRADITIONAL_NAME>
[(2S)-2,3-bis[(3R,7R,11R)-3,7,11,15-tetramethylhexadecoxy]propyl] dihydrogen phosphate

> <PUBCHEM_IUPAC_INCHI>
InChI=1S/C43H89O6P/c1-35(2)17-11-19-37(5)21-13-23-39(7)25-15-27-41(9)29-31-47-33-43(34-49-50(44,45)46)48-32-30-42(10)28-16-26-40(8)24-14-22-38(6)20-12-18-36(3)4/h35-43H,11-34H2,1-10H3,(H2,44,45,46)/t37-,38-,39-,40-,41-,42-,43+/m1/s1

> <PUBCHEM_IUPAC_INCHIKEY>
UKQGAMWGTOTQPC-ALOLAALWSA-N

> <PUBCHEM_XLOGP3_AA>
16.1

> <PUBCHEM_EXACT_MASS>
732.639678

> <PUBCHEM_MOLECULAR_FORMULA>
C43H89O6P

> <PUBCHEM_MOLECULAR_WEIGHT>
733.1

> <PUBCHEM_OPENEYE_CAN_SMILES>
CC(C)CCCC(C)CCCC(C)CCCC(C)CCOCC(COP(=O)(O)O)OCCC(C)CCCC(C)CCCC(C)CCCC(C)C

> <PUBCHEM_OPENEYE_ISO_SMILES>
C[C@H](CCC[C@H](C)CCCC(C)C)CCC[C@@H](C)CCOC[C@@H](COP(=O)(O)O)OCC[C@H](C)CCC[C@H](C)CCC[C@H](C)CCCC(C)C

> <PUBCHEM_CACTVS_TPSA>
85.2

> <PUBCHEM_MONOISOTOPIC_WEIGHT>
732.639678

> <PUBCHEM_TOTAL_CHARGE>
0

> <PUBCHEM_HEAVY_ATOM_COUNT>
50

> <PUBCHEM_ATOM_DEF_STEREO_COUNT>
7

> <PUBCHEM_ATOM_UDEF_STEREO_COUNT>
0

> <PUBCHEM_BOND_DEF_STEREO_COUNT>
0

> <PUBCHEM_BOND_UDEF_STEREO_COUNT>
0

> <PUBCHEM_ISOTOPIC_ATOM_COUNT>
0

> <PUBCHEM_COMPONENT_COUNT>
1

> <PUBCHEM_CACTVS_TAUTO_COUNT>
-1

> <PUBCHEM_COORDINATE_TYPE>
1
5
255

> <PUBCHEM_BONDANNOTATIONS>
12  32  6
14  34  6
44  2  6
26  38  6
27  41  6
8  30  6
9  31  6

> <DESCRIPTION>
2,3-bis-O-phytanyl-sn-glycerol 1-phosphate

$$$$
126961052
  -OEChem-07171907202D

182183  0     1  0  0  0  0  0999 V2000
    8.5991   -4.5950    0.0000 P   0  0  3  0  0  0  0  0  0  0  0  0
    6.0010   -6.0950    0.0000 O   0  0  0  0  0  0  0  0  0  0  0  0
    4.2690   -6.0950    0.0000 O   0  0  0  0  0  0  0  0  0  0  0  0
    7.7331   -5.0950    0.0000 O   0  0  0  0  0  0  0  0  0  0  0  0
    4.2690   -5.0950    0.0000 O   0  0  0  0  0  0  0  0  0  0  0  0
    7.7331   -3.0950    0.0000 O   0  0  0  0  0  0  0  0  0  0  0  0
    4.2690   -3.0950    0.0000 O   0  0  0  0  0  0  0  0  0  0  0  0
    6.0010   -2.0950    0.0000 O   0  0  0  0  0  0  0  0  0  0  0  0
    4.2690   -9.0950    0.0000 O   0  0  0  0  0  0  0  0  0  0  0  0
    2.5369   -8.0950    0.0000 O   0  0  0  0  0  0  0  0  0  0  0  0
    2.5369   -5.0950    0.0000 O   0  0  0  0  0  0  0  0  0  0  0  0
    9.4651   -4.0950    0.0000 O   0  0  0  0  0  0  0  0  0  0  0  0
    9.0991   -5.4610    0.0000 O   0  5  0  0  0  0  0  0  0  0  0  0
    8.0991   -3.7290    0.0000 O   0  0  0  0  0  0  0  0  0  0  0  0
   12.0632   -4.5950    0.0000 O   0  0  0  0  0  0  0  0  0  0  0  0
   12.0632   -2.5950    0.0000 O   0  0  0  0  0  0  0  0  0  0  0  0
    6.0010   -8.0950    0.0000 N   0  3  0  0  0  0  0  0  0  0  0  0
    6.0010   -5.0950    0.0000 C   0  0  1  0  0  0  0  0  0  0  0  0
    6.8671   -4.5950    0.0000 C   0  0  2  0  0  0  0  0  0  0  0  0
    5.1350   -4.5950    0.0000 C   0  0  1  0  0  0  0  0  0  0  0  0
    6.8671   -3.5950    0.0000 C   0  0  1  0  0  0  0  0  0  0  0  0
    5.1350   -3.5950    0.0000 C   0  0  2  0  0  0  0  0  0  0  0  0
    6.0010   -3.0950    0.0000 C   0  0  2  0  0  0  0  0  0  0  0  0
    5.1350   -6.5950    0.0000 C   0  0  1  0  0  0  0  0  0  0  0  0
    5.1350   -7.5950    0.0000 C   0  0  2  0  0  0  0  0  0  0  0  0
    4.2690   -8.0950    0.0000 C   0  0  1  0  0  0  0  0  0  0  0  0
    3.4030   -7.5950    0.0000 C   0  0  1  0  0  0  0  0  0  0  0  0
    3.4030   -6.5950    0.0000 C   0  0  1  0  0  0  0  0  0  0  0  0
    2.5369   -6.0950    0.0000 C   0  0  0  0  0  0  0  0  0  0  0  0
   10.3312   -4.5950    0.0000 C   0  0  0  0  0  0  0  0  0  0  0  0
   11.1972   -4.0950    0.0000 C   0  0  2  0  0  0  0  0  0  0  0  0
   18.1254   -4.0950    0.0000 C   0  0  2  0  0  0  0  0  0  0  0  0
   14.6613    2.9050    0.0000 C   0  0  2  0  0  0  0  0  0  0  0  0
   18.9914   -4.5950    0.0000 C   0  0  0  0  0  0  0  0  0  0  0  0
   17.2594   -4.5950    0.0000 C   0  0  0  0  0  0  0  0  0  0  0  0
   14.6613   -4.0950    0.0000 C   0  0  2  0  0  0  0  0  0  0  0  0
   15.5273    3.4050    0.0000 C   0  0  0  0  0  0  0  0  0  0  0  0
   16.3933   -4.0950    0.0000 C   0  0  0  0  0  0  0  0  0  0  0  0
   14.6613    1.9050    0.0000 C   0  0  0  0  0  0  0  0  0  0  0  0
   19.8574   -4.0950    0.0000 C   0  0  0  0  0  0  0  0  0  0  0  0
   21.5895   -4.0950    0.0000 C   0  0  1  0  0  0  0  0  0  0  0  0
   15.5273   -4.5950    0.0000 C   0  0  0  0  0  0  0  0  0  0  0  0
   20.7235   -4.5950    0.0000 C   0  0  0  0  0  0  0  0  0  0  0  0
   16.3933    5.9050    0.0000 C   0  0  1  0  0  0  0  0  0  0  0  0
   15.5273    4.4050    0.0000 C   0  0  0  0  0  0  0  0  0  0  0  0
   16.3933    4.9050    0.0000 C   0  0  0  0  0  0  0  0  0  0  0  0
   13.7953    1.4050    0.0000 C   0  0  0  0  0  0  0  0  0  0  0  0
   12.9292   -0.0950    0.0000 C   0  0  2  0  0  0  0  0  0  0  0  0
   13.7953    0.4050    0.0000 C   0  0  0  0  0  0  0  0  0  0  0  0
   11.1972   -3.0950    0.0000 C   0  0  0  0  0  0  0  0  0  0  0  0
   13.7953   -4.5950    0.0000 C   0  0  0  0  0  0  0  0  0  0  0  0
   22.4555   -4.5950    0.0000 C   0  0  0  0  0  0  0  0  0  0  0  0
   17.2594    6.4050    0.0000 C   0  0  0  0  0  0  0  0  0  0  0  0
   12.9292   -4.0950    0.0000 C   0  0  0  0  0  0  0  0  0  0  0  0
   12.9292   -1.0950    0.0000 C   0  0  0  0  0  0  0  0  0  0  0  0
   18.1254   -3.0950    0.0000 C   0  0  0  0  0  0  0  0  0  0  0  0
   23.3215   -4.0950    0.0000 C   0  0  0  0  0  0  0  0  0  0  0  0
   13.7953    3.4050    0.0000 C   0  0  0  0  0  0  0  0  0  0  0  0
   17.2594    7.4050    0.0000 C   0  0  0  0  0  0  0  0  0  0  0  0
   12.0632   -1.5950    0.0000 C   0  0  0  0  0  0  0  0  0  0  0  0
   14.6613   -3.0950    0.0000 C   0  0  0  0  0  0  0  0  0  0  0  0
   21.5895   -3.0950    0.0000 C   0  0  0  0  0  0  0  0  0  0  0  0
   15.5273    6.4050    0.0000 C   0  0  0  0  0  0  0  0  0  0  0  0
   24.1876   -4.5950    0.0000 C   0  0  0  0  0  0  0  0  0  0  0  0
   18.1254    7.9050    0.0000 C   0  0  0  0  0  0  0  0  0  0  0  0
   12.0632    0.4050    0.0000 C   0  0  0  0  0  0  0  0  0  0  0  0
   25.0536   -4.0950    0.0000 C   0  0  0  0  0  0  0  0  0  0  0  0
   18.1254    8.9050    0.0000 C   0  0  0  0  0  0  0  0  0  0  0  0
   25.9196   -4.5950    0.0000 C   0  0  0  0  0  0  0  0  0  0  0  0
   25.0536   -3.0950    0.0000 C   0  0  0  0  0  0  0  0  0  0  0  0
   18.9914    9.4050    0.0000 C   0  0  0  0  0  0  0  0  0  0  0  0
   17.2594    9.4050    0.0000 C   0  0  0  0  0  0  0  0  0  0  0  0
    5.4641   -5.4050    0.0000 H   0  0  0  0  0  0  0  0  0  0  0  0
    6.8671   -5.2150    0.0000 H   0  0  0  0  0  0  0  0  0  0  0  0
    4.5981   -4.2850    0.0000 H   0  0  0  0  0  0  0  0  0  0  0  0
    7.4040   -3.9050    0.0000 H   0  0  0  0  0  0  0  0  0  0  0  0
    5.1350   -2.9750    0.0000 H   0  0  0  0  0  0  0  0  0  0  0  0
    6.5380   -2.7850    0.0000 H   0  0  0  0  0  0  0  0  0  0  0  0
    5.1350   -5.9750    0.0000 H   0  0  0  0  0  0  0  0  0  0  0  0
    5.6720   -7.2850    0.0000 H   0  0  0  0  0  0  0  0  0  0  0  0
    4.8059   -8.4050    0.0000 H   0  0  0  0  0  0  0  0  0  0  0  0
    3.4030   -8.2150    0.0000 H   0  0  0  0  0  0  0  0  0  0  0  0
    3.4030   -5.9750    0.0000 H   0  0  0  0  0  0  0  0  0  0  0  0
    6.5380   -8.4050    0.0000 H   0  0  0  0  0  0  0  0  0  0  0  0
    5.6910   -8.6319    0.0000 H   0  0  0  0  0  0  0  0  0  0  0  0
    6.3110   -7.5581    0.0000 H   0  0  0  0  0  0  0  0  0  0  0  0
    3.7320   -4.7850    0.0000 H   0  0  0  0  0  0  0  0  0  0  0  0
    7.7331   -2.4750    0.0000 H   0  0  0  0  0  0  0  0  0  0  0  0
    4.2690   -2.4750    0.0000 H   0  0  0  0  0  0  0  0  0  0  0  0
    1.9264   -5.9873    0.0000 H   0  0  0  0  0  0  0  0  0  0  0  0
    2.3249   -6.6776    0.0000 H   0  0  0  0  0  0  0  0  0  0  0  0
    5.4641   -1.7850    0.0000 H   0  0  0  0  0  0  0  0  0  0  0  0
    3.7320   -9.4050    0.0000 H   0  0  0  0  0  0  0  0  0  0  0  0
    2.0000   -7.7850    0.0000 H   0  0  0  0  0  0  0  0  0  0  0  0
    2.0000   -4.7850    0.0000 H   0  0  0  0  0  0  0  0  0  0  0  0
    9.9326   -5.0700    0.0000 H   0  0  0  0  0  0  0  0  0  0  0  0
   10.7297   -5.0700    0.0000 H   0  0  0  0  0  0  0  0  0  0  0  0
   11.7341   -3.7850    0.0000 H   0  0  0  0  0  0  0  0  0  0  0  0
   18.6623   -3.7850    0.0000 H   0  0  0  0  0  0  0  0  0  0  0  0
   14.1244    2.5950    0.0000 H   0  0  0  0  0  0  0  0  0  0  0  0
   18.5929   -5.0700    0.0000 H   0  0  0  0  0  0  0  0  0  0  0  0
   19.3899   -5.0700    0.0000 H   0  0  0  0  0  0  0  0  0  0  0  0
   16.8608   -5.0700    0.0000 H   0  0  0  0  0  0  0  0  0  0  0  0
   17.6579   -5.0700    0.0000 H   0  0  0  0  0  0  0  0  0  0  0  0
   15.7394    2.8224    0.0000 H   0  0  0  0  0  0  0  0  0  0  0  0
   16.1379    3.5127    0.0000 H   0  0  0  0  0  0  0  0  0  0  0  0
   14.1244   -3.7850    0.0000 H   0  0  0  0  0  0  0  0  0  0  0  0
   16.7919   -3.6200    0.0000 H   0  0  0  0  0  0  0  0  0  0  0  0
   15.9948   -3.6200    0.0000 H   0  0  0  0  0  0  0  0  0  0  0  0
   14.8733    1.3224    0.0000 H   0  0  0  0  0  0  0  0  0  0  0  0
   15.2719    2.0127    0.0000 H   0  0  0  0  0  0  0  0  0  0  0  0
   20.2560   -3.6200    0.0000 H   0  0  0  0  0  0  0  0  0  0  0  0
   19.4589   -3.6200    0.0000 H   0  0  0  0  0  0  0  0  0  0  0  0
   22.1264   -3.7850    0.0000 H   0  0  0  0  0  0  0  0  0  0  0  0
   15.1288   -5.0700    0.0000 H   0  0  0  0  0  0  0  0  0  0  0  0
   15.9258   -5.0700    0.0000 H   0  0  0  0  0  0  0  0  0  0  0  0
   20.3249   -5.0700    0.0000 H   0  0  0  0  0  0  0  0  0  0  0  0
   21.1220   -5.0700    0.0000 H   0  0  0  0  0  0  0  0  0  0  0  0
   15.8564    5.5950    0.0000 H   0  0  0  0  0  0  0  0  0  0  0  0
   15.3153    4.9876    0.0000 H   0  0  0  0  0  0  0  0  0  0  0  0
   14.9167    4.2973    0.0000 H   0  0  0  0  0  0  0  0  0  0  0  0
   16.6054    4.3224    0.0000 H   0  0  0  0  0  0  0  0  0  0  0  0
   17.0039    5.0127    0.0000 H   0  0  0  0  0  0  0  0  0  0  0  0
   13.5832    1.9876    0.0000 H   0  0  0  0  0  0  0  0  0  0  0  0
   13.1847    1.2973    0.0000 H   0  0  0  0  0  0  0  0  0  0  0  0
   12.3923   -0.4050    0.0000 H   0  0  0  0  0  0  0  0  0  0  0  0
   14.0073   -0.1776    0.0000 H   0  0  0  0  0  0  0  0  0  0  0  0
   14.4058    0.5127    0.0000 H   0  0  0  0  0  0  0  0  0  0  0  0
   10.9851   -2.5124    0.0000 H   0  0  0  0  0  0  0  0  0  0  0  0
   10.5866   -3.2027    0.0000 H   0  0  0  0  0  0  0  0  0  0  0  0
   13.3967   -5.0700    0.0000 H   0  0  0  0  0  0  0  0  0  0  0  0
   14.1938   -5.0700    0.0000 H   0  0  0  0  0  0  0  0  0  0  0  0
   22.0570   -5.0700    0.0000 H   0  0  0  0  0  0  0  0  0  0  0  0
   22.8540   -5.0700    0.0000 H   0  0  0  0  0  0  0  0  0  0  0  0
   17.4714    5.8224    0.0000 H   0  0  0  0  0  0  0  0  0  0  0  0
   17.8699    6.5127    0.0000 H   0  0  0  0  0  0  0  0  0  0  0  0
   13.3278   -3.6200    0.0000 H   0  0  0  0  0  0  0  0  0  0  0  0
   12.5307   -3.6200    0.0000 H   0  0  0  0  0  0  0  0  0  0  0  0
   13.1413   -1.6776    0.0000 H   0  0  0  0  0  0  0  0  0  0  0  0
   13.5398   -0.9873    0.0000 H   0  0  0  0  0  0  0  0  0  0  0  0
   18.7454   -3.0950    0.0000 H   0  0  0  0  0  0  0  0  0  0  0  0
   18.1254   -2.4750    0.0000 H   0  0  0  0  0  0  0  0  0  0  0  0
   17.5054   -3.0950    0.0000 H   0  0  0  0  0  0  0  0  0  0  0  0
   23.7201   -3.6200    0.0000 H   0  0  0  0  0  0  0  0  0  0  0  0
   22.9230   -3.6200    0.0000 H   0  0  0  0  0  0  0  0  0  0  0  0
   14.1053    3.9419    0.0000 H   0  0  0  0  0  0  0  0  0  0  0  0
   13.2583    3.7150    0.0000 H   0  0  0  0  0  0  0  0  0  0  0  0
   13.4853    2.8681    0.0000 H   0  0  0  0  0  0  0  0  0  0  0  0
   17.0473    7.9876    0.0000 H   0  0  0  0  0  0  0  0  0  0  0  0
   16.6488    7.2973    0.0000 H   0  0  0  0  0  0  0  0  0  0  0  0
   11.8512   -1.0124    0.0000 H   0  0  0  0  0  0  0  0  0  0  0  0
   11.4526   -1.7027    0.0000 H   0  0  0  0  0  0  0  0  0  0  0  0
   15.2813   -3.0950    0.0000 H   0  0  0  0  0  0  0  0  0  0  0  0
   14.6613   -2.4750    0.0000 H   0  0  0  0  0  0  0  0  0  0  0  0
   14.0413   -3.0950    0.0000 H   0  0  0  0  0  0  0  0  0  0  0  0
   22.2095   -3.0950    0.0000 H   0  0  0  0  0  0  0  0  0  0  0  0
   21.5895   -2.4750    0.0000 H   0  0  0  0  0  0  0  0  0  0  0  0
   20.9695   -3.0950    0.0000 H   0  0  0  0  0  0  0  0  0  0  0  0
   15.8373    6.9419    0.0000 H   0  0  0  0  0  0  0  0  0  0  0  0
   14.9904    6.7150    0.0000 H   0  0  0  0  0  0  0  0  0  0  0  0
   15.2173    5.8681    0.0000 H   0  0  0  0  0  0  0  0  0  0  0  0
   23.7890   -5.0700    0.0000 H   0  0  0  0  0  0  0  0  0  0  0  0
   24.5861   -5.0700    0.0000 H   0  0  0  0  0  0  0  0  0  0  0  0
   18.3374    7.3224    0.0000 H   0  0  0  0  0  0  0  0  0  0  0  0
   18.7360    8.0127    0.0000 H   0  0  0  0  0  0  0  0  0  0  0  0
   12.3732    0.9419    0.0000 H   0  0  0  0  0  0  0  0  0  0  0  0
   11.5263    0.7150    0.0000 H   0  0  0  0  0  0  0  0  0  0  0  0
   11.7532   -0.1319    0.0000 H   0  0  0  0  0  0  0  0  0  0  0  0
   25.0536   -4.7150    0.0000 H   0  0  0  0  0  0  0  0  0  0  0  0
   18.1254    9.5250    0.0000 H   0  0  0  0  0  0  0  0  0  0  0  0
   25.6096   -5.1319    0.0000 H   0  0  0  0  0  0  0  0  0  0  0  0
   26.4566   -4.9050    0.0000 H   0  0  0  0  0  0  0  0  0  0  0  0
   26.2296   -4.0581    0.0000 H   0  0  0  0  0  0  0  0  0  0  0  0
   25.6736   -3.0950    0.0000 H   0  0  0  0  0  0  0  0  0  0  0  0
   25.0536   -2.4750    0.0000 H   0  0  0  0  0  0  0  0  0  0  0  0
   24.4336   -3.0950    0.0000 H   0  0  0  0  0  0  0  0  0  0  0  0
   19.3014    8.8681    0.0000 H   0  0  0  0  0  0  0  0  0  0  0  0
   19.5284    9.7150    0.0000 H   0  0  0  0  0  0  0  0  0  0  0  0
   18.6814    9.9419    0.0000 H   0  0  0  0  0  0  0  0  0  0  0  0
   17.5694    9.9419    0.0000 H   0  0  0  0  0  0  0  0  0  0  0  0
   16.7224    9.7150    0.0000 H   0  0  0  0  0  0  0  0  0  0  0  0
   16.9494    8.8681    0.0000 H   0  0  0  0  0  0  0  0  0  0  0  0
  1  4  1  0  0  0  0
  1 12  1  0  0  0  0
  1 13  1  0  0  0  0
  1 14  2  0  0  0  0
 18  2  1  6  0  0  0
 24  2  1  6  0  0  0
  3 24  1  0  0  0  0
  3 28  1  0  0  0  0
 19  4  1  6  0  0  0
 20  5  1  6  0  0  0
  5 87  1  0  0  0  0
 21  6  1  1  0  0  0
  6 88  1  0  0  0  0
 22  7  1  1  0  0  0
  7 89  1  0  0  0  0
 23  8  1  6  0  0  0
  8 92  1  0  0  0  0
 26  9  1  6  0  0  0
  9 93  1  0  0  0  0
 27 10  1  6  0  0  0
 10 94  1  0  0  0  0
 11 29  1  0  0  0  0
 11 95  1  0  0  0  0
 12 30  1  0  0  0  0
 31 15  1  6  0  0  0
 15 54  1  0  0  0  0
 16 50  1  0  0  0  0
 16 60  1  0  0  0  0
 25 17  1  1  0  0  0
 17 84  1  0  0  0  0
 17 85  1  0  0  0  0
 17 86  1  0  0  0  0
 18 19  1  0  0  0  0
 18 20  1  0  0  0  0
 18 73  1  0  0  0  0
 19 21  1  0  0  0  0
 19 74  1  0  0  0  0
 20 22  1  0  0  0  0
 20 75  1  0  0  0  0
 21 23  1  0  0  0  0
 21 76  1  0  0  0  0
 22 23  1  0  0  0  0
 22 77  1  0  0  0  0
 23 78  1  0  0  0  0
 24 25  1  0  0  0  0
 24 79  1  0  0  0  0
 25 26  1  0  0  0  0
 25 80  1  0  0  0  0
 26 27  1  0  0  0  0
 26 81  1  0  0  0  0
 27 28  1  0  0  0  0
 27 82  1  0  0  0  0
 28 29  1  1  0  0  0
 28 83  1  0  0  0  0
 29 90  1  0  0  0  0
 29 91  1  0  0  0  0
 30 31  1  0  0  0  0
 30 96  1  0  0  0  0
 30 97  1  0  0  0  0
 31 50  1  0  0  0  0
 31 98  1  0  0  0  0
 32 34  1  0  0  0  0
 32 35  1  0  0  0  0
 32 56  1  6  0  0  0
 32 99  1  0  0  0  0
 33 37  1  0  0  0  0
 33 39  1  0  0  0  0
 33 58  1  6  0  0  0
 33100  1  0  0  0  0
 34 40  1  0  0  0  0
 34101  1  0  0  0  0
 34102  1  0  0  0  0
 35 38  1  0  0  0  0
 35103  1  0  0  0  0
 35104  1  0  0  0  0
 36 42  1  0  0  0  0
 36 51  1  0  0  0  0
 36 61  1  6  0  0  0
 36107  1  0  0  0  0
 37 45  1  0  0  0  0
 37105  1  0  0  0  0
 37106  1  0  0  0  0
 38 42  1  0  0  0  0
 38108  1  0  0  0  0
 38109  1  0  0  0  0
 39 47  1  0  0  0  0
 39110  1  0  0  0  0
 39111  1  0  0  0  0
 40 43  1  0  0  0  0
 40112  1  0  0  0  0
 40113  1  0  0  0  0
 41 43  1  0  0  0  0
 41 52  1  0  0  0  0
 41 62  1  6  0  0  0
 41114  1  0  0  0  0
 42115  1  0  0  0  0
 42116  1  0  0  0  0
 43117  1  0  0  0  0
 43118  1  0  0  0  0
 44 46  1  0  0  0  0
 44 53  1  0  0  0  0
 44 63  1  6  0  0  0
 44119  1  0  0  0  0
 45 46  1  0  0  0  0
 45120  1  0  0  0  0
 45121  1  0  0  0  0
 46122  1  0  0  0  0
 46123  1  0  0  0  0
 47 49  1  0  0  0  0
 47124  1  0  0  0  0
 47125  1  0  0  0  0
 48 49  1  0  0  0  0
 48 55  1  0  0  0  0
 48 66  1  6  0  0  0
 48126  1  0  0  0  0
 49127  1  0  0  0  0
 49128  1  0  0  0  0
 50129  1  0  0  0  0
 50130  1  0  0  0  0
 51 54  1  0  0  0  0
 51131  1  0  0  0  0
 51132  1  0  0  0  0
 52 57  1  0  0  0  0
 52133  1  0  0  0  0
 52134  1  0  0  0  0
 53 59  1  0  0  0  0
 53135  1  0  0  0  0
 53136  1  0  0  0  0
 54137  1  0  0  0  0
 54138  1  0  0  0  0
 55 60  1  0  0  0  0
 55139  1  0  0  0  0
 55140  1  0  0  0  0
 56141  1  0  0  0  0
 56142  1  0  0  0  0
 56143  1  0  0  0  0
 57 64  1  0  0  0  0
 57144  1  0  0  0  0
 57145  1  0  0  0  0
 58146  1  0  0  0  0
 58147  1  0  0  0  0
 58148  1  0  0  0  0
 59 65  1  0  0  0  0
 59149  1  0  0  0  0
 59150  1  0  0  0  0
 60151  1  0  0  0  0
 60152  1  0  0  0  0
 61153  1  0  0  0  0
 61154  1  0  0  0  0
 61155  1  0  0  0  0
 62156  1  0  0  0  0
 62157  1  0  0  0  0
 62158  1  0  0  0  0
 63159  1  0  0  0  0
 63160  1  0  0  0  0
 63161  1  0  0  0  0
 64 67  1  0  0  0  0
 64162  1  0  0  0  0
 64163  1  0  0  0  0
 65 68  1  0  0  0  0
 65164  1  0  0  0  0
 65165  1  0  0  0  0
 66166  1  0  0  0  0
 66167  1  0  0  0  0
 66168  1  0  0  0  0
 67 69  1  0  0  0  0
 67 70  1  0  0  0  0
 67169  1  0  0  0  0
 68 71  1  0  0  0  0
 68 72  1  0  0  0  0
 68170  1  0  0  0  0
 69171  1  0  0  0  0
 69172  1  0  0  0  0
 69173  1  0  0  0  0
 70174  1  0  0  0  0
 70175  1  0  0  0  0
 70176  1  0  0  0  0
 71177  1  0  0  0  0
 71178  1  0  0  0  0
 71179  1  0  0  0  0
 72180  1  0  0  0  0
 72181  1  0  0  0  0
 72182  1  0  0  0  0
M  CHG  2  13  -1  17   1
M  END
> <PUBCHEM_COMPOUND_CID>
126961052

> <PUBCHEM_COMPOUND_CANONICALIZED>
1

> <PUBCHEM_CACTVS_COMPLEXITY>
1390

> <PUBCHEM_CACTVS_HBOND_ACCEPTOR>
15

> <PUBCHEM_CACTVS_HBOND_DONOR>
8

> <PUBCHEM_CACTVS_ROTATABLE_BOND>
41

> <PUBCHEM_CACTVS_SUBSKEYS>
AAADcfB+PAIAAAAAAAAAAAAAAAAAAAAAAAA0QAAAAAAAAAAAAAAAHgAQCCAADTzxgAcCCABABxAAQAAAAIAAAAAAAAAAAIAAAAATEAIAgAAjQAAHEAAHAAHw8O0OAAAAAAAAAAACAAAQAACAAAAAAAAAAA==

> <PUBCHEM_IUPAC_OPENEYE_NAME>
[(1S,2R,3R,4S,5S,6R)-2-[(2R,3S,4S,5S,6R)-3-azaniumyl-4,5-dihydroxy-6-(hydroxymethyl)tetrahydropyran-2-yl]oxy-3,4,5,6-tetrahydroxy-cyclohexyl] [(2S)-2,3-bis[(3R,7R,11R)-3,7,11,15-tetramethylhexadecoxy]propyl] phosphate

> <PUBCHEM_IUPAC_CAS_NAME>
[(1S,2R,3R,4S,5S,6R)-2-[[(2R,3S,4S,5S,6R)-3-ammonio-4,5-dihydroxy-6-(hydroxymethyl)-2-oxanyl]oxy]-3,4,5,6-tetrahydroxycyclohexyl] [(2S)-2,3-bis[(3R,7R,11R)-3,7,11,15-tetramethylhexadecoxy]propyl] phosphate

> <PUBCHEM_IUPAC_NAME_MARKUP>
[(1<I>S</I>,2<I>R</I>,3<I>R</I>,4<I>S</I>,5<I>S</I>,6<I>R</I>)-2-[(2<I>R</I>,3<I>S</I>,4<I>S</I>,5<I>S</I>,6<I>R</I>)-3-azaniumyl-4,5-dihydroxy-6-(hydroxymethyl)oxan-2-yl]oxy-3,4,5,6-tetrahydroxycyclohexyl] [(2<I>S</I>)-2,3-bis[(3<I>R</I>,7<I>R</I>,11<I>R</I>)-3,7,11,15-tetramethylhexadecoxy]propyl] phosphate

> <PUBCHEM_IUPAC_NAME>
[(1S,2R,3R,4S,5S,6R)-2-[(2R,3S,4S,5S,6R)-3-azaniumyl-4,5-dihydroxy-6-(hydroxymethyl)oxan-2-yl]oxy-3,4,5,6-tetrahydroxycyclohexyl] [(2S)-2,3-bis[(3R,7R,11R)-3,7,11,15-tetramethylhexadecoxy]propyl] phosphate

> <PUBCHEM_IUPAC_SYSTEMATIC_NAME>
[(1S,2R,3R,4S,5S,6R)-2-[(2R,3S,4S,5S,6R)-3-azaniumyl-6-(hydroxymethyl)-4,5-bis(oxidanyl)oxan-2-yl]oxy-3,4,5,6-tetrakis(oxidanyl)cyclohexyl] [(2S)-2,3-bis[(3R,7R,11R)-3,7,11,15-tetramethylhexadecoxy]propyl] phosphate

> <PUBCHEM_IUPAC_TRADITIONAL_NAME>
[(1S,2R,3R,4S,5S,6R)-2-[(2R,3S,4S,5S,6R)-3-ammonio-4,5-dihydroxy-6-methylol-tetrahydropyran-2-yl]oxy-3,4,5,6-tetrahydroxy-cyclohexyl] [(2S)-2,3-bis[(3R,7R,11R)-3,7,11,15-tetramethylhexadecoxy]propyl] phosphate

> <PUBCHEM_IUPAC_INCHI>
InChI=1S/C55H110NO15P/c1-36(2)17-11-19-38(5)21-13-23-40(7)25-15-27-42(9)29-31-66-34-44(67-32-30-43(10)28-16-26-41(8)24-14-22-39(6)20-12-18-37(3)4)35-68-72(64,65)71-54-52(63)50(61)49(60)51(62)53(54)70-55-46(56)48(59)47(58)45(33-57)69-55/h36-55,57-63H,11-35,56H2,1-10H3,(H,64,65)/t38-,39-,40-,41-,42-,43-,44+,45-,46+,47-,48+,49+,50+,51-,52-,53-,54+,55-/m1/s1

> <PUBCHEM_IUPAC_INCHIKEY>
BOYNQRHLLKMTHA-JHFXUHMOSA-N

> <PUBCHEM_XLOGP3_AA>
11.5

> <PUBCHEM_EXACT_MASS>
1055.761309

> <PUBCHEM_MOLECULAR_FORMULA>
C55H110NO15P

> <PUBCHEM_MOLECULAR_WEIGHT>
1056.4

> <PUBCHEM_OPENEYE_CAN_SMILES>
CC(C)CCCC(C)CCCC(C)CCCC(C)CCOCC(COP(=O)([O-])OC1C(C(C(C(C1OC2C(C(C(C(O2)CO)O)O)[NH3+])O)O)O)O)OCCC(C)CCCC(C)CCCC(C)CCCC(C)C

> <PUBCHEM_OPENEYE_ISO_SMILES>
C[C@H](CCC[C@H](C)CCCC(C)C)CCC[C@@H](C)CCOC[C@@H](COP(=O)([O-])O[C@H]1[C@@H]([C@H]([C@@H]([C@H]([C@H]1O[C@@H]2[C@H]([C@@H]([C@@H]([C@H](O2)CO)O)O)[NH3+])O)O)O)O)OCC[C@H](C)CCC[C@H](C)CCC[C@H](C)CCCC(C)C

> <PUBCHEM_CACTVS_TPSA>
265

> <PUBCHEM_MONOISOTOPIC_WEIGHT>
1055.761309

> <PUBCHEM_TOTAL_CHARGE>
0

> <PUBCHEM_HEAVY_ATOM_COUNT>
72

> <PUBCHEM_ATOM_DEF_STEREO_COUNT>
18

> <PUBCHEM_ATOM_UDEF_STEREO_COUNT>
0

> <PUBCHEM_BOND_DEF_STEREO_COUNT>
0

> <PUBCHEM_BOND_UDEF_STEREO_COUNT>
0

> <PUBCHEM_ISOTOPIC_ATOM_COUNT>
0

> <PUBCHEM_COMPONENT_COUNT>
1

> <PUBCHEM_CACTVS_TAUTO_COUNT>
-1

> <PUBCHEM_COORDINATE_TYPE>
1
5
255

> <PUBCHEM_BONDANNOTATIONS>
27  10  6
31  15  6
25  17  5
18  2  6
24  2  6
28  29  5
32  56  6
33  58  6
36  61  6
19  4  6
41  62  6
44  63  6
48  66  6
20  5  6
21  6  5
22  7  5
23  8  6
26  9  6

> <DESCRIPTION>
2,3-O-diphytanyl-sn-glycero-1-phospho(alpha-D-glucosaminyl)-myo-inositol

$$$$
2,3-O-diphytanyl-sn-glycero-1-phospho-(N-acetyl-alpha-D-glucosaminyl)-myo-inositol CID_126961141.sdf
  ChemDraw09271914222D

186187  0  0  1  0  0  0  0  0999 V2000
   -6.9137   -5.9874    0.0000 P   0  0  0  0  0  0  0  0  0  0  0  0
  -10.3704   -7.9832    0.0000 O   0  0  0  0  0  0  0  0  0  0  0  0
  -12.6750   -7.9832    0.0000 O   0  0  0  0  0  0  0  0  0  0  0  0
   -8.0659   -6.6526    0.0000 O   0  0  0  0  0  0  0  0  0  0  0  0
  -12.6750   -6.6526    0.0000 O   0  0  0  0  0  0  0  0  0  0  0  0
   -8.0659   -3.9916    0.0000 O   0  0  0  0  0  0  0  0  0  0  0  0
  -12.6750   -3.9916    0.0000 O   0  0  0  0  0  0  0  0  0  0  0  0
  -10.3704   -2.6611    0.0000 O   0  0  0  0  0  0  0  0  0  0  0  0
  -12.6750  -11.9747    0.0000 O   0  0  0  0  0  0  0  0  0  0  0  0
  -14.9795  -10.6442    0.0000 O   0  0  0  0  0  0  0  0  0  0  0  0
   -5.7613   -5.3221    0.0000 O   0  0  0  0  0  0  0  0  0  0  0  0
  -16.1318   -8.6484    0.0000 O   0  0  0  0  0  0  0  0  0  0  0  0
   -6.2484   -7.1396    0.0000 O   0  0  0  1  0  0  0  0  0  0  0  0
   -7.5789   -4.8351    0.0000 O   0  0  0  0  0  0  0  0  0  0  0  0
  -11.5228  -12.6400    0.0000 O   0  0  0  0  0  0  0  0  0  0  0  0
   -2.3046   -5.9874    0.0000 O   0  0  0  0  0  0  0  0  0  0  0  0
   -2.3046   -3.3263    0.0000 O   0  0  0  0  0  0  0  0  0  0  0  0
  -10.3704  -10.6442    0.0000 N   0  0  0  0  0  0  0  0  0  0  0  0
  -10.3704   -6.6526    0.0000 C   0  0  0  0  0  0  0  0  0  0  0  0
   -9.2182   -5.9874    0.0000 C   0  0  0  0  0  0  0  0  0  0  0  0
  -11.5228   -5.9874    0.0000 C   0  0  0  0  0  0  0  0  0  0  0  0
   -9.2182   -4.6568    0.0000 C   0  0  0  0  0  0  0  0  0  0  0  0
  -11.5228   -4.6568    0.0000 C   0  0  0  0  0  0  0  0  0  0  0  0
  -10.3704   -3.9916    0.0000 C   0  0  0  0  0  0  0  0  0  0  0  0
  -11.5228   -8.6484    0.0000 C   0  0  0  0  0  0  0  0  0  0  0  0
  -11.5228   -9.9789    0.0000 C   0  0  0  0  0  0  0  0  0  0  0  0
  -12.6750  -10.6442    0.0000 C   0  0  0  0  0  0  0  0  0  0  0  0
  -13.8272   -9.9789    0.0000 C   0  0  0  0  0  0  0  0  0  0  0  0
  -13.8272   -8.6484    0.0000 C   0  0  0  0  0  0  0  0  0  0  0  0
  -14.9795   -7.9832    0.0000 C   0  0  0  0  0  0  0  0  0  0  0  0
  -10.3704  -11.9747    0.0000 C   0  0  0  0  0  0  0  0  0  0  0  0
   -4.6091   -5.9874    0.0000 C   0  0  0  0  0  0  0  0  0  0  0  0
   -9.2182  -12.6400    0.0000 C   0  0  0  0  0  0  0  0  0  0  0  0
   -3.4568   -5.3221    0.0000 C   0  0  0  0  0  0  0  0  0  0  0  0
    5.7613   -5.3221    0.0000 C   0  0  0  0  0  0  0  0  0  0  0  0
    1.1522    3.9916    0.0000 C   0  0  0  0  0  0  0  0  0  0  0  0
    6.9135   -5.9874    0.0000 C   0  0  0  0  0  0  0  0  0  0  0  0
    4.6091   -5.9874    0.0000 C   0  0  0  0  0  0  0  0  0  0  0  0
    2.3045    4.6568    0.0000 C   0  0  0  0  0  0  0  0  0  0  0  0
    1.1522   -5.3221    0.0000 C   0  0  0  0  0  0  0  0  0  0  0  0
    3.4568   -5.3221    0.0000 C   0  0  0  0  0  0  0  0  0  0  0  0
    8.0659   -5.3221    0.0000 C   0  0  0  0  0  0  0  0  0  0  0  0
    1.1522    2.6611    0.0000 C   0  0  0  0  0  0  0  0  0  0  0  0
   10.3704   -5.3221    0.0000 C   0  0  0  0  0  0  0  0  0  0  0  0
    2.3045   -5.9874    0.0000 C   0  0  0  0  0  0  0  0  0  0  0  0
    9.2182   -5.9874    0.0000 C   0  0  0  0  0  0  0  0  0  0  0  0
    3.4568    7.9832    0.0000 C   0  0  0  0  0  0  0  0  0  0  0  0
    2.3045    5.9874    0.0000 C   0  0  0  0  0  0  0  0  0  0  0  0
    3.4568    6.6526    0.0000 C   0  0  0  0  0  0  0  0  0  0  0  0
    0.0000    1.9958    0.0000 C   0  0  0  0  0  0  0  0  0  0  0  0
   -1.1522    0.0000    0.0000 C   0  0  0  0  0  0  0  0  0  0  0  0
    0.0000    0.6653    0.0000 C   0  0  0  0  0  0  0  0  0  0  0  0
    0.0000   -5.9874    0.0000 C   0  0  0  0  0  0  0  0  0  0  0  0
   -3.4568   -3.9916    0.0000 C   0  0  0  0  0  0  0  0  0  0  0  0
   11.5226   -5.9874    0.0000 C   0  0  0  0  0  0  0  0  0  0  0  0
    4.6091    8.6484    0.0000 C   0  0  0  0  0  0  0  0  0  0  0  0
   -1.1522   -5.3221    0.0000 C   0  0  0  0  0  0  0  0  0  0  0  0
   -1.1522   -1.3305    0.0000 C   0  0  0  0  0  0  0  0  0  0  0  0
    5.7613   -3.9916    0.0000 C   0  0  0  0  0  0  0  0  0  0  0  0
   12.6750   -5.3221    0.0000 C   0  0  0  0  0  0  0  0  0  0  0  0
    0.0000    4.6568    0.0000 C   0  0  0  0  0  0  0  0  0  0  0  0
    4.6091    9.9789    0.0000 C   0  0  0  0  0  0  0  0  0  0  0  0
   -2.3046   -1.9958    0.0000 C   0  0  0  0  0  0  0  0  0  0  0  0
    1.1522   -3.9916    0.0000 C   0  0  0  0  0  0  0  0  0  0  0  0
   10.3704   -3.9916    0.0000 C   0  0  0  0  0  0  0  0  0  0  0  0
    2.3045    8.6484    0.0000 C   0  0  0  0  0  0  0  0  0  0  0  0
   13.8272   -5.9874    0.0000 C   0  0  0  0  0  0  0  0  0  0  0  0
    5.7613   10.6442    0.0000 C   0  0  0  0  0  0  0  0  0  0  0  0
   -2.3046    0.6653    0.0000 C   0  0  0  0  0  0  0  0  0  0  0  0
   14.9795   -5.3221    0.0000 C   0  0  0  0  0  0  0  0  0  0  0  0
    5.7613   11.9747    0.0000 C   0  0  0  0  0  0  0  0  0  0  0  0
   16.1317   -5.9874    0.0000 C   0  0  0  0  0  0  0  0  0  0  0  0
   14.9795   -3.9916    0.0000 C   0  0  0  0  0  0  0  0  0  0  0  0
    6.9135   12.6400    0.0000 C   0  0  0  0  0  0  0  0  0  0  0  0
    4.6091   12.6400    0.0000 C   0  0  0  0  0  0  0  0  0  0  0  0
   -9.6560   -7.0651    0.0000 H   0  0  0  0  0  0  0  0  0  0  0  0
   -8.5038   -5.5749    0.0000 H   0  0  0  0  0  0  0  0  0  0  0  0
  -11.5228   -6.8123    0.0000 H   0  0  0  0  0  0  0  0  0  0  0  0
   -9.2182   -3.8319    0.0000 H   0  0  0  0  0  0  0  0  0  0  0  0
  -11.5228   -3.8319    0.0000 H   0  0  0  0  0  0  0  0  0  0  0  0
  -11.0849   -3.5791    0.0000 H   0  0  0  0  0  0  0  0  0  0  0  0
  -11.5228   -7.8235    0.0000 H   0  0  0  0  0  0  0  0  0  0  0  0
  -10.8083   -9.5665    0.0000 H   0  0  0  0  0  0  0  0  0  0  0  0
  -11.9605  -11.0567    0.0000 H   0  0  0  0  0  0  0  0  0  0  0  0
  -13.8272  -10.8039    0.0000 H   0  0  0  0  0  0  0  0  0  0  0  0
  -13.8272   -7.8235    0.0000 H   0  0  0  0  0  0  0  0  0  0  0  0
  -13.3893   -6.2402    0.0000 H   0  0  0  0  0  0  0  0  0  0  0  0
   -8.0659   -3.1667    0.0000 H   0  0  0  0  0  0  0  0  0  0  0  0
   -9.6560  -10.2317    0.0000 H   0  0  0  0  0  0  0  0  0  0  0  0
  -12.6750   -3.1667    0.0000 H   0  0  0  0  0  0  0  0  0  0  0  0
  -11.0849   -2.2486    0.0000 H   0  0  0  0  0  0  0  0  0  0  0  0
  -14.4492   -7.3512    0.0000 H   0  0  0  0  0  0  0  0  0  0  0  0
  -15.5098   -7.3512    0.0000 H   0  0  0  0  0  0  0  0  0  0  0  0
  -13.3893  -12.3872    0.0000 H   0  0  0  0  0  0  0  0  0  0  0  0
  -14.9795  -11.4691    0.0000 H   0  0  0  0  0  0  0  0  0  0  0  0
  -16.8462   -8.2360    0.0000 H   0  0  0  0  0  0  0  0  0  0  0  0
   -5.1393   -6.6194    0.0000 H   0  0  0  0  0  0  0  0  0  0  0  0
   -4.0789   -6.6194    0.0000 H   0  0  0  0  0  0  0  0  0  0  0  0
   -9.6306  -13.3544    0.0000 H   0  0  0  0  0  0  0  0  0  0  0  0
   -8.5038  -13.0525    0.0000 H   0  0  0  0  0  0  0  0  0  0  0  0
   -8.8057  -11.9256    0.0000 H   0  0  0  0  0  0  0  0  0  0  0  0
   -2.7423   -4.9096    0.0000 H   0  0  0  0  0  0  0  0  0  0  0  0
    6.4758   -4.9096    0.0000 H   0  0  0  0  0  0  0  0  0  0  0  0
    1.1522    4.8165    0.0000 H   0  0  0  0  0  0  0  0  0  0  0  0
    6.3833   -6.6194    0.0000 H   0  0  0  0  0  0  0  0  0  0  0  0
    7.4439   -6.6194    0.0000 H   0  0  0  0  0  0  0  0  0  0  0  0
    4.0789   -6.6194    0.0000 H   0  0  0  0  0  0  0  0  0  0  0  0
    5.1393   -6.6194    0.0000 H   0  0  0  0  0  0  0  0  0  0  0  0
    2.5867    3.8817    0.0000 H   0  0  0  0  0  0  0  0  0  0  0  0
    3.1169    4.8001    0.0000 H   0  0  0  0  0  0  0  0  0  0  0  0
    1.8667   -4.9096    0.0000 H   0  0  0  0  0  0  0  0  0  0  0  0
    3.9871   -4.6901    0.0000 H   0  0  0  0  0  0  0  0  0  0  0  0
    2.9265   -4.6901    0.0000 H   0  0  0  0  0  0  0  0  0  0  0  0
    8.5961   -4.6901    0.0000 H   0  0  0  0  0  0  0  0  0  0  0  0
    7.5356   -4.6901    0.0000 H   0  0  0  0  0  0  0  0  0  0  0  0
    1.4344    1.8859    0.0000 H   0  0  0  0  0  0  0  0  0  0  0  0
    1.9647    2.8044    0.0000 H   0  0  0  0  0  0  0  0  0  0  0  0
   11.0849   -4.9096    0.0000 H   0  0  0  0  0  0  0  0  0  0  0  0
    1.7743   -6.6194    0.0000 H   0  0  0  0  0  0  0  0  0  0  0  0
    2.8348   -6.6194    0.0000 H   0  0  0  0  0  0  0  0  0  0  0  0
    8.6879   -6.6194    0.0000 H   0  0  0  0  0  0  0  0  0  0  0  0
    9.7484   -6.6194    0.0000 H   0  0  0  0  0  0  0  0  0  0  0  0
    2.7423    7.5707    0.0000 H   0  0  0  0  0  0  0  0  0  0  0  0
    2.0224    6.7625    0.0000 H   0  0  0  0  0  0  0  0  0  0  0  0
    1.4922    5.8441    0.0000 H   0  0  0  0  0  0  0  0  0  0  0  0
    3.7389    5.8775    0.0000 H   0  0  0  0  0  0  0  0  0  0  0  0
    4.2691    6.7959    0.0000 H   0  0  0  0  0  0  0  0  0  0  0  0
   -0.2822    2.7710    0.0000 H   0  0  0  0  0  0  0  0  0  0  0  0
   -0.8124    1.8525    0.0000 H   0  0  0  0  0  0  0  0  0  0  0  0
   -1.1522    0.8249    0.0000 H   0  0  0  0  0  0  0  0  0  0  0  0
    0.2821   -0.1099    0.0000 H   0  0  0  0  0  0  0  0  0  0  0  0
    0.8124    0.8086    0.0000 H   0  0  0  0  0  0  0  0  0  0  0  0
   -0.5302   -6.6194    0.0000 H   0  0  0  0  0  0  0  0  0  0  0  0
    0.5302   -6.6194    0.0000 H   0  0  0  0  0  0  0  0  0  0  0  0
   -3.7389   -3.2164    0.0000 H   0  0  0  0  0  0  0  0  0  0  0  0
   -4.2693   -4.1349    0.0000 H   0  0  0  0  0  0  0  0  0  0  0  0
   10.9924   -6.6194    0.0000 H   0  0  0  0  0  0  0  0  0  0  0  0
   12.0530   -6.6194    0.0000 H   0  0  0  0  0  0  0  0  0  0  0  0
    4.8911    7.8733    0.0000 H   0  0  0  0  0  0  0  0  0  0  0  0
    5.4215    8.7917    0.0000 H   0  0  0  0  0  0  0  0  0  0  0  0
   -0.6220   -4.6901    0.0000 H   0  0  0  0  0  0  0  0  0  0  0  0
   -1.6826   -4.6901    0.0000 H   0  0  0  0  0  0  0  0  0  0  0  0
   -0.8702   -2.1057    0.0000 H   0  0  0  0  0  0  0  0  0  0  0  0
   -0.3399   -1.1872    0.0000 H   0  0  0  0  0  0  0  0  0  0  0  0
    6.5862   -3.9916    0.0000 H   0  0  0  0  0  0  0  0  0  0  0  0
    5.7613   -3.1667    0.0000 H   0  0  0  0  0  0  0  0  0  0  0  0
    4.9364   -3.9916    0.0000 H   0  0  0  0  0  0  0  0  0  0  0  0
   13.2052   -4.6901    0.0000 H   0  0  0  0  0  0  0  0  0  0  0  0
   12.1446   -4.6901    0.0000 H   0  0  0  0  0  0  0  0  0  0  0  0
    0.4125    5.3712    0.0000 H   0  0  0  0  0  0  0  0  0  0  0  0
   -0.7144    5.0693    0.0000 H   0  0  0  0  0  0  0  0  0  0  0  0
   -0.4125    3.9425    0.0000 H   0  0  0  0  0  0  0  0  0  0  0  0
    4.3269   10.7541    0.0000 H   0  0  0  0  0  0  0  0  0  0  0  0
    3.7967    9.8356    0.0000 H   0  0  0  0  0  0  0  0  0  0  0  0
   -2.5867   -1.2206    0.0000 H   0  0  0  0  0  0  0  0  0  0  0  0
   -3.1169   -2.1391    0.0000 H   0  0  0  0  0  0  0  0  0  0  0  0
    1.9772   -3.9916    0.0000 H   0  0  0  0  0  0  0  0  0  0  0  0
    1.1522   -3.1667    0.0000 H   0  0  0  0  0  0  0  0  0  0  0  0
    0.3273   -3.9916    0.0000 H   0  0  0  0  0  0  0  0  0  0  0  0
   11.1953   -3.9916    0.0000 H   0  0  0  0  0  0  0  0  0  0  0  0
   10.3704   -3.1667    0.0000 H   0  0  0  0  0  0  0  0  0  0  0  0
    9.5455   -3.9916    0.0000 H   0  0  0  0  0  0  0  0  0  0  0  0
    2.7169    9.3628    0.0000 H   0  0  0  0  0  0  0  0  0  0  0  0
    1.5901    9.0609    0.0000 H   0  0  0  0  0  0  0  0  0  0  0  0
    1.8920    7.9341    0.0000 H   0  0  0  0  0  0  0  0  0  0  0  0
   13.2970   -6.6194    0.0000 H   0  0  0  0  0  0  0  0  0  0  0  0
   14.3574   -6.6194    0.0000 H   0  0  0  0  0  0  0  0  0  0  0  0
    6.0435    9.8690    0.0000 H   0  0  0  0  0  0  0  0  0  0  0  0
    6.5737   10.7875    0.0000 H   0  0  0  0  0  0  0  0  0  0  0  0
   -1.8921    1.3796    0.0000 H   0  0  0  0  0  0  0  0  0  0  0  0
   -3.0190    1.0777    0.0000 H   0  0  0  0  0  0  0  0  0  0  0  0
   -2.7171   -0.0491    0.0000 H   0  0  0  0  0  0  0  0  0  0  0  0
   15.6940   -4.9096    0.0000 H   0  0  0  0  0  0  0  0  0  0  0  0
    6.4758   11.5623    0.0000 H   0  0  0  0  0  0  0  0  0  0  0  0
   15.7192   -6.7017    0.0000 H   0  0  0  0  0  0  0  0  0  0  0  0
   16.8462   -6.3998    0.0000 H   0  0  0  0  0  0  0  0  0  0  0  0
   16.5442   -5.2730    0.0000 H   0  0  0  0  0  0  0  0  0  0  0  0
   15.8044   -3.9916    0.0000 H   0  0  0  0  0  0  0  0  0  0  0  0
   14.9795   -3.1667    0.0000 H   0  0  0  0  0  0  0  0  0  0  0  0
   14.1545   -3.9916    0.0000 H   0  0  0  0  0  0  0  0  0  0  0  0
    7.3260   11.9256    0.0000 H   0  0  0  0  0  0  0  0  0  0  0  0
    7.6280   13.0525    0.0000 H   0  0  0  0  0  0  0  0  0  0  0  0
    6.5011   13.3544    0.0000 H   0  0  0  0  0  0  0  0  0  0  0  0
    5.0215   13.3544    0.0000 H   0  0  0  0  0  0  0  0  0  0  0  0
    3.8947   13.0525    0.0000 H   0  0  0  0  0  0  0  0  0  0  0  0
    4.1966   11.9256    0.0000 H   0  0  0  0  0  0  0  0  0  0  0  0
  1  4  1  0         
  1 11  1  0         
  1 13  1  0         
  1 14  2  0         
 19  2  1  6         
 25  2  1  6         
  3 25  1  0         
  3 29  1  0         
 20  4  1  6         
 21  5  1  6         
  5 87  1  0         
 22  6  1  1         
  6 88  1  0         
 23  7  1  1         
  7 90  1  0         
 24  8  1  6         
  8 91  1  0         
 27  9  1  6         
  9 94  1  0         
 28 10  1  6         
 10 95  1  0         
 11 32  1  0         
 12 30  1  0         
 12 96  1  0         
 15 31  2  0         
 34 16  1  6         
 16 57  1  0         
 17 54  1  0         
 17 63  1  0         
 26 18  1  1         
 18 31  1  0         
 18 89  1  0         
 19 20  1  0         
 19 21  1  0         
 19 76  1  0         
 20 22  1  0         
 20 77  1  0         
 21 23  1  0         
 21 78  1  0         
 22 24  1  0         
 22 79  1  0         
 23 24  1  0         
 23 80  1  0         
 24 81  1  0         
 25 26  1  0         
 25 82  1  0         
 26 27  1  0         
 26 83  1  0         
 27 28  1  0         
 27 84  1  0         
 28 29  1  0         
 28 85  1  0         
 29 30  1  1         
 29 86  1  0         
 30 92  1  0         
 30 93  1  0         
 31 33  1  0         
 32 34  1  0         
 32 97  1  0         
 32 98  1  0         
 33 99  1  0         
 33100  1  0         
 33101  1  0         
 34 54  1  0         
 34102  1  0         
 35 37  1  0         
 35 38  1  0         
 35 59  1  6         
 35103  1  0         
 36 39  1  0         
 36 43  1  0         
 36 61  1  6         
 36104  1  0         
 37 42  1  0         
 37105  1  0         
 37106  1  0         
 38 41  1  0         
 38107  1  0         
 38108  1  0         
 39 48  1  0         
 39109  1  0         
 39110  1  0         
 40 45  1  0         
 40 53  1  0         
 40 64  1  6         
 40111  1  0         
 41 45  1  0         
 41112  1  0         
 41113  1  0         
 42 46  1  0         
 42114  1  0         
 42115  1  0         
 43 50  1  0         
 43116  1  0         
 43117  1  0         
 44 46  1  0         
 44 55  1  0         
 44 65  1  6         
 44118  1  0         
 45119  1  0         
 45120  1  0         
 46121  1  0         
 46122  1  0         
 47 49  1  0         
 47 56  1  0         
 47 66  1  6         
 47123  1  0         
 48 49  1  0         
 48124  1  0         
 48125  1  0         
 49126  1  0         
 49127  1  0         
 50 52  1  0         
 50128  1  0         
 50129  1  0         
 51 52  1  0         
 51 58  1  0         
 51 69  1  6         
 51130  1  0         
 52131  1  0         
 52132  1  0         
 53 57  1  0         
 53133  1  0         
 53134  1  0         
 54135  1  0         
 54136  1  0         
 55 60  1  0         
 55137  1  0         
 55138  1  0         
 56 62  1  0         
 56139  1  0         
 56140  1  0         
 57141  1  0         
 57142  1  0         
 58 63  1  0         
 58143  1  0         
 58144  1  0         
 59145  1  0         
 59146  1  0         
 59147  1  0         
 60 67  1  0         
 60148  1  0         
 60149  1  0         
 61150  1  0         
 61151  1  0         
 61152  1  0         
 62 68  1  0         
 62153  1  0         
 62154  1  0         
 63155  1  0         
 63156  1  0         
 64157  1  0         
 64158  1  0         
 64159  1  0         
 65160  1  0         
 65161  1  0         
 65162  1  0         
 66163  1  0         
 66164  1  0         
 66165  1  0         
 67 70  1  0         
 67166  1  0         
 67167  1  0         
 68 71  1  0         
 68168  1  0         
 68169  1  0         
 69170  1  0         
 69171  1  0         
 69172  1  0         
 70 72  1  0         
 70 73  1  0         
 70173  1  0         
 71 74  1  0         
 71 75  1  0         
 71174  1  0         
 72175  1  0         
 72176  1  0         
 72177  1  0         
 73178  1  0         
 73179  1  0         
 73180  1  0         
 74181  1  0         
 74182  1  0         
 74183  1  0         
 75184  1  0         
 75185  1  0         
 75186  1  0         
M  END
>  <DESCRIPTION>
2,3-O-diphytanyl-sn-glycero-1-phospho-(N-acetyl-alpha-D-glucosaminyl)-myo-inositol

>  <PUBCHEM_ATOM_DEF_STEREO_COUNT>
18

>  <PUBCHEM_ATOM_UDEF_STEREO_COUNT>
0

>  <PUBCHEM_BONDANNOTATIONS>
28  10  6
34  16  6
26  18  5
19  2  6
25  2  6
29  30  5
35  59  6
36  61  6
20  4  6
40  64  6
44  65  6
47  66  6
21  5  6
51  69  6
22  6  5
23  7  5
24  8  6
27  9  6

>  <PUBCHEM_BOND_DEF_STEREO_COUNT>
0

>  <PUBCHEM_BOND_UDEF_STEREO_COUNT>
0

>  <PUBCHEM_CACTVS_COMPLEXITY>
1510

>  <PUBCHEM_CACTVS_HBOND_ACCEPTOR>
16

>  <PUBCHEM_CACTVS_HBOND_DONOR>
8

>  <PUBCHEM_CACTVS_ROTATABLE_BOND>
42

>  <PUBCHEM_CACTVS_SUBSKEYS>
AAADcfB+PgIAAAAAAAAAAAAAAAAAAAAAAAA0QAAAAAAAAAAAAAAAHgAQCCAADTzxgAcCCALABxAIQAEQEIAAAAAAAAAAAIAIAAATEAIAgAAnQAAHFgCXAAHw8O8OAAAAAAAAAAACAAAQAACAAAAAAAAAAA==

>  <PUBCHEM_CACTVS_TAUTO_COUNT>
-1

>  <PUBCHEM_CACTVS_TPSA>
266

>  <PUBCHEM_COMPONENT_COUNT>
1

>  <PUBCHEM_COMPOUND_CANONICALIZED>
1

>  <PUBCHEM_COMPOUND_CID>
126961141

>  <PUBCHEM_COORDINATE_TYPE>
1
5
255

>  <PUBCHEM_EXACT_MASS>
1096.764048

>  <PUBCHEM_HEAVY_ATOM_COUNT>
75

>  <PUBCHEM_ISOTOPIC_ATOM_COUNT>
0

>  <PUBCHEM_IUPAC_CAS_NAME>
[(1S,2R,3R,4S,5S,6R)-2-[[(2R,3S,4S,5S,6R)-3-acetamido-4,5-dihydroxy-6-(hydroxymethyl)-2-oxanyl]oxy]-3,4,5,6-tetrahydroxycyclohexyl] [(2S)-2,3-bis[(3R,7R,11R)-3,7,11,15-tetramethylhexadecoxy]propyl] ph
osphate

>  <PUBCHEM_IUPAC_INCHI>
InChI=1S/C57H112NO16P/c1-37(2)18-12-20-39(5)22-14-24-41(7)26-16-28-43(9)30-32-69-35-46(70-33-31-44(10)29-17-27-42(8)25-15-23-40(6)21-13-19-38(3)4)36-71-75(67,68)74-56-54(66)52(64)51(63)53(65)55(56)73-
57-48(58-45(11)60)50(62)49(61)47(34-59)72-57/h37-44,46-57,59,61-66H,12-36H2,1-11H3,(H,58,60)(H,67,68)/p-1/t39-,40-,41-,42-,43-,44-,46+,47-,48+,49-,50+,51+,52+,53-,54-,55-,56+,57-/m1/s1

>  <PUBCHEM_IUPAC_INCHIKEY>
LYHPPUKKSPCPMA-WLZXSAQFSA-M

>  <PUBCHEM_IUPAC_NAME>
[(1S,2R,3R,4S,5S,6R)-2-[(2R,3S,4S,5S,6R)-3-acetamido-4,5-dihydroxy-6-(hydroxymethyl)oxan-2-yl]oxy-3,4,5,6-tetrahydroxycyclohexyl] [(2S)-2,3-bis[(3R,7R,11R)-3,7,11,15-tetramethylhexadecoxy]propyl] phos
phate

>  <PUBCHEM_IUPAC_NAME_MARKUP>
[(1<I>S</I>,2<I>R</I>,3<I>R</I>,4<I>S</I>,5<I>S</I>,6<I>R</I>)-2-[(2<I>R</I>,3<I>S</I>,4<I>S</I>,5<I>S</I>,6<I>R</I>)-3-acetamido-4,5-dihydroxy-6-(hydroxymethyl)oxan-2-yl]oxy-3,4,5,6-tetrahydroxycyclo
hexyl] [(2<I>S</I>)-2,3-bis[(3<I>R</I>,7<I>R</I>,11<I>R</I>)-3,7,11,15-tetramethylhexadecoxy]propyl] phosphate

>  <PUBCHEM_IUPAC_OPENEYE_NAME>
[(1S,2R,3R,4S,5S,6R)-2-[(2R,3S,4S,5S,6R)-3-acetamido-4,5-dihydroxy-6-(hydroxymethyl)tetrahydropyran-2-yl]oxy-3,4,5,6-tetrahydroxy-cyclohexyl] [(2S)-2,3-bis[(3R,7R,11R)-3,7,11,15-tetramethylhexadecoxy]
propyl] phosphate

>  <PUBCHEM_IUPAC_SYSTEMATIC_NAME>
[(1S,2R,3R,4S,5S,6R)-2-[(2R,3S,4S,5S,6R)-3-acetamido-6-(hydroxymethyl)-4,5-bis(oxidanyl)oxan-2-yl]oxy-3,4,5,6-tetrakis(oxidanyl)cyclohexyl] [(2S)-2,3-bis[(3R,7R,11R)-3,7,11,15-tetramethylhexadecoxy]pr
opyl] phosphate

>  <PUBCHEM_IUPAC_TRADITIONAL_NAME>
[(1S,2R,3R,4S,5S,6R)-2-[(2R,3S,4S,5S,6R)-3-acetamido-4,5-dihydroxy-6-methylol-tetrahydropyran-2-yl]oxy-3,4,5,6-tetrahydroxy-cyclohexyl] [(2S)-2,3-bis[(3R,7R,11R)-3,7,11,15-tetramethylhexadecoxy]propyl
] phosphate

>  <PUBCHEM_MOLECULAR_FORMULA>
C57H111NO16P-

>  <PUBCHEM_MOLECULAR_WEIGHT>
1097.5

>  <PUBCHEM_MONOISOTOPIC_WEIGHT>
1096.764048

>  <PUBCHEM_OPENEYE_CAN_SMILES>
CC(C)CCCC(C)CCCC(C)CCCC(C)CCOCC(COP(=O)([O-])OC1C(C(C(C(C1OC2C(C(C(C(O2)CO)O)O)NC(=O)C)O)O)O)O)OCCC(C)CCCC(C)CCCC(C)CCCC(C)C

>  <PUBCHEM_OPENEYE_ISO_SMILES>
C[C@H](CCC[C@H](C)CCCC(C)C)CCC[C@@H](C)CCOC[C@@H](COP(=O)([O-])O[C@H]1[C@@H]([C@H]([C@@H]([C@H]([C@H]1O[C@@H]2[C@H]([C@@H]([C@@H]([C@H](O2)CO)O)O)NC(=O)C)O)O)O)O)OCC[C@H](C)CCC[C@H](C)CCC[C@H](C)CCCC(
C)C

>  <PUBCHEM_TOTAL_CHARGE>
-1

>  <PUBCHEM_XLOGP3_AA>
11.7

$$$$
129320466
  -OEChem-08131804202D

125126  0     0  0  0  0  0  0999 V2000
   30.5788    2.0173    0.0000 O   0  0  0  0  0  0  0  0  0  0  0  0
   30.5788   -1.9827    0.0000 O   0  0  0  0  0  0  0  0  0  0  0  0
   15.8564    0.5173    0.0000 C   0  0  0  0  0  0  0  0  0  0  0  0
   19.3205    0.5173    0.0000 C   0  0  0  0  0  0  0  0  0  0  0  0
   18.4545    1.0173    0.0000 C   0  0  0  0  0  0  0  0  0  0  0  0
   14.9904    1.0173    0.0000 C   0  0  0  0  0  0  0  0  0  0  0  0
   12.3923    0.5173    0.0000 C   0  0  0  0  0  0  0  0  0  0  0  0
   22.7846    0.5173    0.0000 C   0  0  0  0  0  0  0  0  0  0  0  0
   21.9186    1.0173    0.0000 C   0  0  0  0  0  0  0  0  0  0  0  0
   16.7224    1.0173    0.0000 C   0  0  0  0  0  0  0  0  0  0  0  0
   20.1865    1.0173    0.0000 C   0  0  0  0  0  0  0  0  0  0  0  0
   11.5263    1.0173    0.0000 C   0  0  0  0  0  0  0  0  0  0  0  0
   13.2583    1.0173    0.0000 C   0  0  0  0  0  0  0  0  0  0  0  0
   23.6506    1.0173    0.0000 C   0  0  0  0  0  0  0  0  0  0  0  0
   26.2487    0.5173    0.0000 C   0  0  0  0  0  0  0  0  0  0  0  0
   25.3827    1.0173    0.0000 C   0  0  0  0  0  0  0  0  0  0  0  0
   17.5885    0.5173    0.0000 C   0  0  0  0  0  0  0  0  0  0  0  0
    8.9282    0.5173    0.0000 C   0  0  0  0  0  0  0  0  0  0  0  0
   14.1244    0.5173    0.0000 C   0  0  0  0  0  0  0  0  0  0  0  0
   21.0526    0.5173    0.0000 C   0  0  0  0  0  0  0  0  0  0  0  0
    9.7942    1.0173    0.0000 C   0  0  0  0  0  0  0  0  0  0  0  0
   24.5167    0.5173    0.0000 C   0  0  0  0  0  0  0  0  0  0  0  0
   27.1147    1.0173    0.0000 C   0  0  0  0  0  0  0  0  0  0  0  0
    8.0622    1.0173    0.0000 C   0  0  0  0  0  0  0  0  0  0  0  0
   10.6603    0.5173    0.0000 C   0  0  0  0  0  0  0  0  0  0  0  0
   28.8468    1.0173    0.0000 C   0  0  0  0  0  0  0  0  0  0  0  0
   29.7128    0.5173    0.0000 C   0  0  0  0  0  0  0  0  0  0  0  0
   27.9808    0.5173    0.0000 C   0  0  0  0  0  0  0  0  0  0  0  0
   16.7224    2.0173    0.0000 C   0  0  0  0  0  0  0  0  0  0  0  0
   31.4449   -0.4827    0.0000 C   0  0  0  0  0  0  0  0  0  0  0  0
   31.4449    0.5173    0.0000 C   0  0  0  0  0  0  0  0  0  0  0  0
   20.1865    2.0173    0.0000 C   0  0  0  0  0  0  0  0  0  0  0  0
    7.1962    0.5173    0.0000 C   0  0  0  0  0  0  0  0  0  0  0  0
   13.2583    2.0173    0.0000 C   0  0  0  0  0  0  0  0  0  0  0  0
    6.3301    1.0173    0.0000 C   0  0  0  0  0  0  0  0  0  0  0  0
   23.6506    2.0173    0.0000 C   0  0  0  0  0  0  0  0  0  0  0  0
   30.5788    1.0173    0.0000 C   0  0  0  0  0  0  0  0  0  0  0  0
    5.4641    0.5173    0.0000 C   0  0  0  0  0  0  0  0  0  0  0  0
    9.7942    2.0173    0.0000 C   0  0  0  0  0  0  0  0  0  0  0  0
   29.7128   -0.4827    0.0000 C   0  0  0  0  0  0  0  0  0  0  0  0
   27.1147    2.0173    0.0000 C   0  0  0  0  0  0  0  0  0  0  0  0
   30.5788   -0.9827    0.0000 C   0  0  0  0  0  0  0  0  0  0  0  0
   32.3388   -1.0174    0.0000 C   0  0  0  0  0  0  0  0  0  0  0  0
    4.5981    1.0173    0.0000 C   0  0  0  0  0  0  0  0  0  0  0  0
   32.3388    1.0520    0.0000 C   0  0  0  0  0  0  0  0  0  0  0  0
    6.3301    2.0173    0.0000 C   0  0  0  0  0  0  0  0  0  0  0  0
   33.2449   -0.5035    0.0000 C   0  0  0  0  0  0  0  0  0  0  0  0
   33.2449    0.5381    0.0000 C   0  0  0  0  0  0  0  0  0  0  0  0
   32.3272   -2.0173    0.0000 C   0  0  0  0  0  0  0  0  0  0  0  0
    3.7320    0.5173    0.0000 C   0  0  0  0  0  0  0  0  0  0  0  0
    2.8660    1.0173    0.0000 C   0  0  0  0  0  0  0  0  0  0  0  0
    2.0000    0.5173    0.0000 C   0  0  0  0  0  0  0  0  0  0  0  0
    2.8660    2.0173    0.0000 C   0  0  0  0  0  0  0  0  0  0  0  0
   15.4579    0.0423    0.0000 H   0  0  0  0  0  0  0  0  0  0  0  0
   16.2549    0.0423    0.0000 H   0  0  0  0  0  0  0  0  0  0  0  0
   18.9220    0.0423    0.0000 H   0  0  0  0  0  0  0  0  0  0  0  0
   19.7190    0.0423    0.0000 H   0  0  0  0  0  0  0  0  0  0  0  0
   18.8530    1.4922    0.0000 H   0  0  0  0  0  0  0  0  0  0  0  0
   18.0560    1.4922    0.0000 H   0  0  0  0  0  0  0  0  0  0  0  0
   15.3889    1.4922    0.0000 H   0  0  0  0  0  0  0  0  0  0  0  0
   14.5919    1.4922    0.0000 H   0  0  0  0  0  0  0  0  0  0  0  0
   11.9938    0.0423    0.0000 H   0  0  0  0  0  0  0  0  0  0  0  0
   12.7908    0.0423    0.0000 H   0  0  0  0  0  0  0  0  0  0  0  0
   22.3861    0.0423    0.0000 H   0  0  0  0  0  0  0  0  0  0  0  0
   23.1831    0.0423    0.0000 H   0  0  0  0  0  0  0  0  0  0  0  0
   22.3171    1.4922    0.0000 H   0  0  0  0  0  0  0  0  0  0  0  0
   21.5201    1.4922    0.0000 H   0  0  0  0  0  0  0  0  0  0  0  0
   11.9248    1.4922    0.0000 H   0  0  0  0  0  0  0  0  0  0  0  0
   11.1278    1.4922    0.0000 H   0  0  0  0  0  0  0  0  0  0  0  0
   25.8502    0.0423    0.0000 H   0  0  0  0  0  0  0  0  0  0  0  0
   26.6472    0.0423    0.0000 H   0  0  0  0  0  0  0  0  0  0  0  0
   25.7812    1.4922    0.0000 H   0  0  0  0  0  0  0  0  0  0  0  0
   24.9842    1.4922    0.0000 H   0  0  0  0  0  0  0  0  0  0  0  0
   17.5885   -0.1027    0.0000 H   0  0  0  0  0  0  0  0  0  0  0  0
    8.5297    0.0423    0.0000 H   0  0  0  0  0  0  0  0  0  0  0  0
    9.3267    0.0423    0.0000 H   0  0  0  0  0  0  0  0  0  0  0  0
   14.1244   -0.1027    0.0000 H   0  0  0  0  0  0  0  0  0  0  0  0
   21.0526   -0.1027    0.0000 H   0  0  0  0  0  0  0  0  0  0  0  0
    8.4607    1.4922    0.0000 H   0  0  0  0  0  0  0  0  0  0  0  0
    7.6636    1.4922    0.0000 H   0  0  0  0  0  0  0  0  0  0  0  0
   24.5167   -0.1027    0.0000 H   0  0  0  0  0  0  0  0  0  0  0  0
   10.6603   -0.1027    0.0000 H   0  0  0  0  0  0  0  0  0  0  0  0
   29.2453    1.4922    0.0000 H   0  0  0  0  0  0  0  0  0  0  0  0
   28.4483    1.4922    0.0000 H   0  0  0  0  0  0  0  0  0  0  0  0
   27.9808   -0.1027    0.0000 H   0  0  0  0  0  0  0  0  0  0  0  0
   17.3424    2.0173    0.0000 H   0  0  0  0  0  0  0  0  0  0  0  0
   16.7224    2.6373    0.0000 H   0  0  0  0  0  0  0  0  0  0  0  0
   16.1024    2.0173    0.0000 H   0  0  0  0  0  0  0  0  0  0  0  0
   20.8065    2.0173    0.0000 H   0  0  0  0  0  0  0  0  0  0  0  0
   20.1865    2.6373    0.0000 H   0  0  0  0  0  0  0  0  0  0  0  0
   19.5665    2.0173    0.0000 H   0  0  0  0  0  0  0  0  0  0  0  0
    7.1962   -0.1027    0.0000 H   0  0  0  0  0  0  0  0  0  0  0  0
   13.8783    2.0173    0.0000 H   0  0  0  0  0  0  0  0  0  0  0  0
   13.2583    2.6373    0.0000 H   0  0  0  0  0  0  0  0  0  0  0  0
   12.6383    2.0173    0.0000 H   0  0  0  0  0  0  0  0  0  0  0  0
   24.2706    2.0173    0.0000 H   0  0  0  0  0  0  0  0  0  0  0  0
   23.6506    2.6373    0.0000 H   0  0  0  0  0  0  0  0  0  0  0  0
   23.0306    2.0173    0.0000 H   0  0  0  0  0  0  0  0  0  0  0  0
    5.0656    0.0423    0.0000 H   0  0  0  0  0  0  0  0  0  0  0  0
    5.8626    0.0423    0.0000 H   0  0  0  0  0  0  0  0  0  0  0  0
   10.4142    2.0173    0.0000 H   0  0  0  0  0  0  0  0  0  0  0  0
    9.7942    2.6373    0.0000 H   0  0  0  0  0  0  0  0  0  0  0  0
    9.1742    2.0173    0.0000 H   0  0  0  0  0  0  0  0  0  0  0  0
   29.1759   -0.7927    0.0000 H   0  0  0  0  0  0  0  0  0  0  0  0
   27.7347    2.0173    0.0000 H   0  0  0  0  0  0  0  0  0  0  0  0
   27.1147    2.6373    0.0000 H   0  0  0  0  0  0  0  0  0  0  0  0
   26.4947    2.0173    0.0000 H   0  0  0  0  0  0  0  0  0  0  0  0
    4.9966    1.4922    0.0000 H   0  0  0  0  0  0  0  0  0  0  0  0
    4.1996    1.4922    0.0000 H   0  0  0  0  0  0  0  0  0  0  0  0
   32.3316    1.6719    0.0000 H   0  0  0  0  0  0  0  0  0  0  0  0
    6.9501    2.0173    0.0000 H   0  0  0  0  0  0  0  0  0  0  0  0
    6.3301    2.6373    0.0000 H   0  0  0  0  0  0  0  0  0  0  0  0
    5.7101    2.0173    0.0000 H   0  0  0  0  0  0  0  0  0  0  0  0
   33.7806   -0.8156    0.0000 H   0  0  0  0  0  0  0  0  0  0  0  0
   33.7806    0.8502    0.0000 H   0  0  0  0  0  0  0  0  0  0  0  0
   31.7073   -2.0101    0.0000 H   0  0  0  0  0  0  0  0  0  0  0  0
   32.3201   -2.6373    0.0000 H   0  0  0  0  0  0  0  0  0  0  0  0
   32.9472   -2.0245    0.0000 H   0  0  0  0  0  0  0  0  0  0  0  0
    3.7320   -0.1027    0.0000 H   0  0  0  0  0  0  0  0  0  0  0  0
    1.6900    1.0542    0.0000 H   0  0  0  0  0  0  0  0  0  0  0  0
    1.4631    0.2073    0.0000 H   0  0  0  0  0  0  0  0  0  0  0  0
    2.3100   -0.0196    0.0000 H   0  0  0  0  0  0  0  0  0  0  0  0
    3.4860    2.0173    0.0000 H   0  0  0  0  0  0  0  0  0  0  0  0
    2.8660    2.6373    0.0000 H   0  0  0  0  0  0  0  0  0  0  0  0
    2.2460    2.0173    0.0000 H   0  0  0  0  0  0  0  0  0  0  0  0
  1 37  2  0  0  0  0
  2 42  2  0  0  0  0
  3  6  1  0  0  0  0
  3 10  1  0  0  0  0
  3 54  1  0  0  0  0
  3 55  1  0  0  0  0
  4  5  1  0  0  0  0
  4 11  1  0  0  0  0
  4 56  1  0  0  0  0
  4 57  1  0  0  0  0
  5 17  1  0  0  0  0
  5 58  1  0  0  0  0
  5 59  1  0  0  0  0
  6 19  1  0  0  0  0
  6 60  1  0  0  0  0
  6 61  1  0  0  0  0
  7 12  1  0  0  0  0
  7 13  1  0  0  0  0
  7 62  1  0  0  0  0
  7 63  1  0  0  0  0
  8  9  1  0  0  0  0
  8 14  1  0  0  0  0
  8 64  1  0  0  0  0
  8 65  1  0  0  0  0
  9 20  1  0  0  0  0
  9 66  1  0  0  0  0
  9 67  1  0  0  0  0
 10 17  2  0  0  0  0
 10 29  1  0  0  0  0
 11 20  2  0  0  0  0
 11 32  1  0  0  0  0
 12 25  1  0  0  0  0
 12 68  1  0  0  0  0
 12 69  1  0  0  0  0
 13 19  2  0  0  0  0
 13 34  1  0  0  0  0
 14 22  2  0  0  0  0
 14 36  1  0  0  0  0
 15 16  1  0  0  0  0
 15 23  1  0  0  0  0
 15 70  1  0  0  0  0
 15 71  1  0  0  0  0
 16 22  1  0  0  0  0
 16 72  1  0  0  0  0
 16 73  1  0  0  0  0
 17 74  1  0  0  0  0
 18 21  1  0  0  0  0
 18 24  1  0  0  0  0
 18 75  1  0  0  0  0
 18 76  1  0  0  0  0
 19 77  1  0  0  0  0
 20 78  1  0  0  0  0
 21 25  2  0  0  0  0
 21 39  1  0  0  0  0
 22 81  1  0  0  0  0
 23 28  2  0  0  0  0
 23 41  1  0  0  0  0
 24 33  1  0  0  0  0
 24 79  1  0  0  0  0
 24 80  1  0  0  0  0
 25 82  1  0  0  0  0
 26 27  1  0  0  0  0
 26 28  1  0  0  0  0
 26 83  1  0  0  0  0
 26 84  1  0  0  0  0
 27 37  1  0  0  0  0
 27 40  2  0  0  0  0
 28 85  1  0  0  0  0
 29 86  1  0  0  0  0
 29 87  1  0  0  0  0
 29 88  1  0  0  0  0
 30 31  1  0  0  0  0
 30 42  1  0  0  0  0
 30 43  2  0  0  0  0
 31 37  1  0  0  0  0
 31 45  2  0  0  0  0
 32 89  1  0  0  0  0
 32 90  1  0  0  0  0
 32 91  1  0  0  0  0
 33 35  2  0  0  0  0
 33 92  1  0  0  0  0
 34 93  1  0  0  0  0
 34 94  1  0  0  0  0
 34 95  1  0  0  0  0
 35 38  1  0  0  0  0
 35 46  1  0  0  0  0
 36 96  1  0  0  0  0
 36 97  1  0  0  0  0
 36 98  1  0  0  0  0
 38 44  1  0  0  0  0
 38 99  1  0  0  0  0
 38100  1  0  0  0  0
 39101  1  0  0  0  0
 39102  1  0  0  0  0
 39103  1  0  0  0  0
 40 42  1  0  0  0  0
 40104  1  0  0  0  0
 41105  1  0  0  0  0
 41106  1  0  0  0  0
 41107  1  0  0  0  0
 43 47  1  0  0  0  0
 43 49  1  0  0  0  0
 44 50  1  0  0  0  0
 44108  1  0  0  0  0
 44109  1  0  0  0  0
 45 48  1  0  0  0  0
 45110  1  0  0  0  0
 46111  1  0  0  0  0
 46112  1  0  0  0  0
 46113  1  0  0  0  0
 47 48  2  0  0  0  0
 47114  1  0  0  0  0
 48115  1  0  0  0  0
 49116  1  0  0  0  0
 49117  1  0  0  0  0
 49118  1  0  0  0  0
 50 51  2  0  0  0  0
 50119  1  0  0  0  0
 51 52  1  0  0  0  0
 51 53  1  0  0  0  0
 52120  1  0  0  0  0
 52121  1  0  0  0  0
 52122  1  0  0  0  0
 53123  1  0  0  0  0
 53124  1  0  0  0  0
 53125  1  0  0  0  0
M  END
> <PUBCHEM_COMPOUND_CID>
129320466

> <PUBCHEM_COMPOUND_CANONICALIZED>
1

> <PUBCHEM_CACTVS_COMPLEXITY>
1450

> <PUBCHEM_CACTVS_HBOND_ACCEPTOR>
2

> <PUBCHEM_CACTVS_HBOND_DONOR>
0

> <PUBCHEM_CACTVS_ROTATABLE_BOND>
23

> <PUBCHEM_CACTVS_SUBSKEYS>
AAADcfB8MAAAAAAAAAAAAAAAAAAAAAAAAAAwQAAAAAAAAACBAAAAGgAAAAAADASAmAAyAIAAAACIAqBSAAACAAAkAAAIiAEAAMgIIDKAFRCAIQAggAAIiYcJiMCOgAACAAAQAAAAAAQAACAAAAAAAAAAAA==

> <PUBCHEM_IUPAC_OPENEYE_NAME>
5-methyl-2-[(2E,6E,10E,14E,18E,22E,26E)-3,7,11,15,19,23,27,31-octamethyldotriaconta-2,6,10,14,18,22,26,30-octaenyl]naphthalene-1,4-dione

> <PUBCHEM_IUPAC_CAS_NAME>
5-methyl-2-[(2E,6E,10E,14E,18E,22E,26E)-3,7,11,15,19,23,27,31-octamethyldotriaconta-2,6,10,14,18,22,26,30-octaenyl]naphthalene-1,4-dione

> <PUBCHEM_IUPAC_NAME>
5-methyl-2-[(2E,6E,10E,14E,18E,22E,26E)-3,7,11,15,19,23,27,31-octamethyldotriaconta-2,6,10,14,18,22,26,30-octaenyl]naphthalene-1,4-dione

> <PUBCHEM_IUPAC_SYSTEMATIC_NAME>
5-methyl-2-[(2E,6E,10E,14E,18E,22E,26E)-3,7,11,15,19,23,27,31-octamethyldotriaconta-2,6,10,14,18,22,26,30-octaenyl]naphthalene-1,4-dione

> <PUBCHEM_IUPAC_TRADITIONAL_NAME>
5-methyl-2-[(2E,6E,10E,14E,18E,22E,26E)-3,7,11,15,19,23,27,31-octamethyldotriaconta-2,6,10,14,18,22,26,30-octaenyl]-1,4-naphthoquinone

> <PUBCHEM_IUPAC_INCHI>
InChI=1S/C51H72O2/c1-38(2)19-11-20-39(3)21-12-22-40(4)23-13-24-41(5)25-14-26-42(6)27-15-28-43(7)29-16-30-44(8)31-17-32-45(9)35-36-47-37-49(52)50-46(10)33-18-34-48(50)51(47)53/h18-19,21,23,25,27,29,31,33-35,37H,11-17,20,22,24,26,28,30,32,36H2,1-10H3/b39-21+,40-23+,41-25+,42-27+,43-29+,44-31+,45-35+

> <PUBCHEM_IUPAC_INCHIKEY>
VAZGZNSTDVNWLR-AENDIINCSA-N

> <PUBCHEM_XLOGP3_AA>
16.7

> <PUBCHEM_EXACT_MASS>
716.553

> <PUBCHEM_MOLECULAR_FORMULA>
C51H72O2

> <PUBCHEM_MOLECULAR_WEIGHT>
717.135

> <PUBCHEM_OPENEYE_CAN_SMILES>
CC1=CC=CC2=C1C(=O)C=C(C2=O)CC=C(C)CCC=C(C)CCC=C(C)CCC=C(C)CCC=C(C)CCC=C(C)CCC=C(C)CCC=C(C)C

> <PUBCHEM_OPENEYE_ISO_SMILES>
CC1=CC=CC2=C1C(=O)C=C(C2=O)C/C=C(\C)/CC/C=C(\C)/CC/C=C(\C)/CC/C=C(\C)/CC/C=C(\C)/CC/C=C(\C)/CC/C=C(\C)/CCC=C(C)C

> <PUBCHEM_CACTVS_TPSA>
34.1

> <PUBCHEM_MONOISOTOPIC_WEIGHT>
716.553

> <PUBCHEM_TOTAL_CHARGE>
0

> <PUBCHEM_HEAVY_ATOM_COUNT>
53

> <PUBCHEM_ATOM_DEF_STEREO_COUNT>
0

> <PUBCHEM_ATOM_UDEF_STEREO_COUNT>
0

> <PUBCHEM_BOND_DEF_STEREO_COUNT>
7

> <PUBCHEM_BOND_UDEF_STEREO_COUNT>
0

> <PUBCHEM_ISOTOPIC_ATOM_COUNT>
0

> <PUBCHEM_COMPONENT_COUNT>
1

> <PUBCHEM_CACTVS_TAUTO_COUNT>
1000

> <PUBCHEM_COORDINATE_TYPE>
1
5
255

> <PUBCHEM_BONDANNOTATIONS>
30  31  8
30  43  8
31  45  8
43  47  8
45  48  8
47  48  8

> <DESCRIPTION>
2-demethyl-8-methylmenaquinone-8

$$$$
25245576
  -OEChem-08131806012D

 96 97  0     0  0  0  0  0  0999 V2000
   23.6506   -2.0000    0.0000 O   0  0  0  0  0  0  0  0  0  0  0  0
   23.6506    2.0000    0.0000 O   0  0  0  0  0  0  0  0  0  0  0  0
   12.3923   -0.5000    0.0000 C   0  0  0  0  0  0  0  0  0  0  0  0
   15.8564   -0.5000    0.0000 C   0  0  0  0  0  0  0  0  0  0  0  0
   14.9904   -1.0000    0.0000 C   0  0  0  0  0  0  0  0  0  0  0  0
   11.5263   -1.0000    0.0000 C   0  0  0  0  0  0  0  0  0  0  0  0
   13.2583   -1.0000    0.0000 C   0  0  0  0  0  0  0  0  0  0  0  0
    8.9282   -0.5000    0.0000 C   0  0  0  0  0  0  0  0  0  0  0  0
   16.7224   -1.0000    0.0000 C   0  0  0  0  0  0  0  0  0  0  0  0
    9.7942   -1.0000    0.0000 C   0  0  0  0  0  0  0  0  0  0  0  0
   18.4545   -1.0000    0.0000 C   0  0  0  0  0  0  0  0  0  0  0  0
   19.3205   -0.5000    0.0000 C   0  0  0  0  0  0  0  0  0  0  0  0
    8.0622   -1.0000    0.0000 C   0  0  0  0  0  0  0  0  0  0  0  0
   14.1244   -0.5000    0.0000 C   0  0  0  0  0  0  0  0  0  0  0  0
   10.6603   -0.5000    0.0000 C   0  0  0  0  0  0  0  0  0  0  0  0
   17.5885   -0.5000    0.0000 C   0  0  0  0  0  0  0  0  0  0  0  0
   20.1865   -1.0000    0.0000 C   0  0  0  0  0  0  0  0  0  0  0  0
    6.3301   -1.0000    0.0000 C   0  0  0  0  0  0  0  0  0  0  0  0
    7.1962   -0.5000    0.0000 C   0  0  0  0  0  0  0  0  0  0  0  0
    5.4641   -0.5000    0.0000 C   0  0  0  0  0  0  0  0  0  0  0  0
   21.9186   -1.0000    0.0000 C   0  0  0  0  0  0  0  0  0  0  0  0
   13.2583   -2.0000    0.0000 C   0  0  0  0  0  0  0  0  0  0  0  0
   21.0526   -0.5000    0.0000 C   0  0  0  0  0  0  0  0  0  0  0  0
   16.7224   -2.0000    0.0000 C   0  0  0  0  0  0  0  0  0  0  0  0
    9.7942   -2.0000    0.0000 C   0  0  0  0  0  0  0  0  0  0  0  0
   22.7846   -0.5000    0.0000 C   0  0  0  0  0  0  0  0  0  0  0  0
    4.5981   -1.0000    0.0000 C   0  0  0  0  0  0  0  0  0  0  0  0
   20.1865   -2.0000    0.0000 C   0  0  0  0  0  0  0  0  0  0  0  0
   23.6506   -1.0000    0.0000 C   0  0  0  0  0  0  0  0  0  0  0  0
   24.5167   -0.5000    0.0000 C   0  0  0  0  0  0  0  0  0  0  0  0
    6.3301   -2.0000    0.0000 C   0  0  0  0  0  0  0  0  0  0  0  0
   24.5167    0.5000    0.0000 C   0  0  0  0  0  0  0  0  0  0  0  0
   22.7846    0.5000    0.0000 C   0  0  0  0  0  0  0  0  0  0  0  0
   23.6506    1.0000    0.0000 C   0  0  0  0  0  0  0  0  0  0  0  0
    3.7320   -0.5000    0.0000 C   0  0  0  0  0  0  0  0  0  0  0  0
   25.4106   -1.0347    0.0000 C   0  0  0  0  0  0  0  0  0  0  0  0
   25.4106    1.0347    0.0000 C   0  0  0  0  0  0  0  0  0  0  0  0
    2.8660   -1.0000    0.0000 C   0  0  0  0  0  0  0  0  0  0  0  0
   26.3167   -0.5208    0.0000 C   0  0  0  0  0  0  0  0  0  0  0  0
   26.3167    0.5208    0.0000 C   0  0  0  0  0  0  0  0  0  0  0  0
    2.0000   -0.5000    0.0000 C   0  0  0  0  0  0  0  0  0  0  0  0
    2.8660   -2.0000    0.0000 C   0  0  0  0  0  0  0  0  0  0  0  0
   12.7908   -0.0251    0.0000 H   0  0  0  0  0  0  0  0  0  0  0  0
   11.9938   -0.0251    0.0000 H   0  0  0  0  0  0  0  0  0  0  0  0
   16.2549   -0.0251    0.0000 H   0  0  0  0  0  0  0  0  0  0  0  0
   15.4579   -0.0251    0.0000 H   0  0  0  0  0  0  0  0  0  0  0  0
   14.5919   -1.4750    0.0000 H   0  0  0  0  0  0  0  0  0  0  0  0
   15.3889   -1.4750    0.0000 H   0  0  0  0  0  0  0  0  0  0  0  0
   11.1278   -1.4750    0.0000 H   0  0  0  0  0  0  0  0  0  0  0  0
   11.9248   -1.4750    0.0000 H   0  0  0  0  0  0  0  0  0  0  0  0
    9.3267   -0.0251    0.0000 H   0  0  0  0  0  0  0  0  0  0  0  0
    8.5297   -0.0251    0.0000 H   0  0  0  0  0  0  0  0  0  0  0  0
   18.0560   -1.4750    0.0000 H   0  0  0  0  0  0  0  0  0  0  0  0
   18.8530   -1.4750    0.0000 H   0  0  0  0  0  0  0  0  0  0  0  0
   19.7190   -0.0251    0.0000 H   0  0  0  0  0  0  0  0  0  0  0  0
   18.9220   -0.0251    0.0000 H   0  0  0  0  0  0  0  0  0  0  0  0
    7.6636   -1.4750    0.0000 H   0  0  0  0  0  0  0  0  0  0  0  0
    8.4607   -1.4750    0.0000 H   0  0  0  0  0  0  0  0  0  0  0  0
   14.1244    0.1200    0.0000 H   0  0  0  0  0  0  0  0  0  0  0  0
   10.6603    0.1200    0.0000 H   0  0  0  0  0  0  0  0  0  0  0  0
   17.5885    0.1200    0.0000 H   0  0  0  0  0  0  0  0  0  0  0  0
    7.1962    0.1200    0.0000 H   0  0  0  0  0  0  0  0  0  0  0  0
    5.8626   -0.0251    0.0000 H   0  0  0  0  0  0  0  0  0  0  0  0
    5.0656   -0.0251    0.0000 H   0  0  0  0  0  0  0  0  0  0  0  0
   21.5201   -1.4750    0.0000 H   0  0  0  0  0  0  0  0  0  0  0  0
   22.3171   -1.4750    0.0000 H   0  0  0  0  0  0  0  0  0  0  0  0
   12.6383   -2.0000    0.0000 H   0  0  0  0  0  0  0  0  0  0  0  0
   13.2583   -2.6200    0.0000 H   0  0  0  0  0  0  0  0  0  0  0  0
   13.8783   -2.0000    0.0000 H   0  0  0  0  0  0  0  0  0  0  0  0
   21.0526    0.1200    0.0000 H   0  0  0  0  0  0  0  0  0  0  0  0
   16.1024   -2.0000    0.0000 H   0  0  0  0  0  0  0  0  0  0  0  0
   16.7224   -2.6200    0.0000 H   0  0  0  0  0  0  0  0  0  0  0  0
   17.3424   -2.0000    0.0000 H   0  0  0  0  0  0  0  0  0  0  0  0
    9.1742   -2.0000    0.0000 H   0  0  0  0  0  0  0  0  0  0  0  0
    9.7942   -2.6200    0.0000 H   0  0  0  0  0  0  0  0  0  0  0  0
   10.4142   -2.0000    0.0000 H   0  0  0  0  0  0  0  0  0  0  0  0
    4.1996   -1.4750    0.0000 H   0  0  0  0  0  0  0  0  0  0  0  0
    4.9966   -1.4750    0.0000 H   0  0  0  0  0  0  0  0  0  0  0  0
   19.5665   -2.0000    0.0000 H   0  0  0  0  0  0  0  0  0  0  0  0
   20.1865   -2.6200    0.0000 H   0  0  0  0  0  0  0  0  0  0  0  0
   20.8065   -2.0000    0.0000 H   0  0  0  0  0  0  0  0  0  0  0  0
    5.7101   -2.0000    0.0000 H   0  0  0  0  0  0  0  0  0  0  0  0
    6.3301   -2.6200    0.0000 H   0  0  0  0  0  0  0  0  0  0  0  0
    6.9501   -2.0000    0.0000 H   0  0  0  0  0  0  0  0  0  0  0  0
   22.2477    0.8100    0.0000 H   0  0  0  0  0  0  0  0  0  0  0  0
    3.7320    0.1200    0.0000 H   0  0  0  0  0  0  0  0  0  0  0  0
   25.4034   -1.6546    0.0000 H   0  0  0  0  0  0  0  0  0  0  0  0
   25.4034    1.6546    0.0000 H   0  0  0  0  0  0  0  0  0  0  0  0
   26.8524   -0.8329    0.0000 H   0  0  0  0  0  0  0  0  0  0  0  0
   26.8524    0.8329    0.0000 H   0  0  0  0  0  0  0  0  0  0  0  0
    2.2460   -2.0000    0.0000 H   0  0  0  0  0  0  0  0  0  0  0  0
    2.8660   -2.6200    0.0000 H   0  0  0  0  0  0  0  0  0  0  0  0
    3.4860   -2.0000    0.0000 H   0  0  0  0  0  0  0  0  0  0  0  0
    2.3100    0.0369    0.0000 H   0  0  0  0  0  0  0  0  0  0  0  0
    1.4631   -0.1900    0.0000 H   0  0  0  0  0  0  0  0  0  0  0  0
    1.6900   -1.0369    0.0000 H   0  0  0  0  0  0  0  0  0  0  0  0
  1 29  2  0  0  0  0
  2 34  2  0  0  0  0
  3  6  1  0  0  0  0
  3  7  1  0  0  0  0
  3 43  1  0  0  0  0
  3 44  1  0  0  0  0
  4  5  1  0  0  0  0
  4  9  1  0  0  0  0
  4 45  1  0  0  0  0
  4 46  1  0  0  0  0
  5 14  1  0  0  0  0
  5 47  1  0  0  0  0
  5 48  1  0  0  0  0
  6 15  1  0  0  0  0
  6 49  1  0  0  0  0
  6 50  1  0  0  0  0
  7 14  2  0  0  0  0
  7 22  1  0  0  0  0
  8 10  1  0  0  0  0
  8 13  1  0  0  0  0
  8 51  1  0  0  0  0
  8 52  1  0  0  0  0
  9 16  2  0  0  0  0
  9 24  1  0  0  0  0
 10 15  2  0  0  0  0
 10 25  1  0  0  0  0
 11 12  1  0  0  0  0
 11 16  1  0  0  0  0
 11 53  1  0  0  0  0
 11 54  1  0  0  0  0
 12 17  1  0  0  0  0
 12 55  1  0  0  0  0
 12 56  1  0  0  0  0
 13 19  1  0  0  0  0
 13 57  1  0  0  0  0
 13 58  1  0  0  0  0
 14 59  1  0  0  0  0
 15 60  1  0  0  0  0
 16 61  1  0  0  0  0
 17 23  2  0  0  0  0
 17 28  1  0  0  0  0
 18 19  2  0  0  0  0
 18 20  1  0  0  0  0
 18 31  1  0  0  0  0
 19 62  1  0  0  0  0
 20 27  1  0  0  0  0
 20 63  1  0  0  0  0
 20 64  1  0  0  0  0
 21 23  1  0  0  0  0
 21 26  1  0  0  0  0
 21 65  1  0  0  0  0
 21 66  1  0  0  0  0
 22 67  1  0  0  0  0
 22 68  1  0  0  0  0
 22 69  1  0  0  0  0
 23 70  1  0  0  0  0
 24 71  1  0  0  0  0
 24 72  1  0  0  0  0
 24 73  1  0  0  0  0
 25 74  1  0  0  0  0
 25 75  1  0  0  0  0
 25 76  1  0  0  0  0
 26 29  1  0  0  0  0
 26 33  2  0  0  0  0
 27 35  1  0  0  0  0
 27 77  1  0  0  0  0
 27 78  1  0  0  0  0
 28 79  1  0  0  0  0
 28 80  1  0  0  0  0
 28 81  1  0  0  0  0
 29 30  1  0  0  0  0
 30 32  1  0  0  0  0
 30 36  2  0  0  0  0
 31 82  1  0  0  0  0
 31 83  1  0  0  0  0
 31 84  1  0  0  0  0
 32 34  1  0  0  0  0
 32 37  2  0  0  0  0
 33 34  1  0  0  0  0
 33 85  1  0  0  0  0
 35 38  2  0  0  0  0
 35 86  1  0  0  0  0
 36 39  1  0  0  0  0
 36 87  1  0  0  0  0
 37 40  1  0  0  0  0
 37 88  1  0  0  0  0
 38 41  1  0  0  0  0
 38 42  1  0  0  0  0
 39 40  2  0  0  0  0
 39 89  1  0  0  0  0
 40 90  1  0  0  0  0
 41 94  1  0  0  0  0
 41 95  1  0  0  0  0
 41 96  1  0  0  0  0
 42 91  1  0  0  0  0
 42 92  1  0  0  0  0
 42 93  1  0  0  0  0
M  END
> <PUBCHEM_COMPOUND_CID>
25245576

> <PUBCHEM_COMPOUND_CANONICALIZED>
1

> <PUBCHEM_CACTVS_COMPLEXITY>
1110

> <PUBCHEM_CACTVS_HBOND_ACCEPTOR>
2

> <PUBCHEM_CACTVS_HBOND_DONOR>
0

> <PUBCHEM_CACTVS_ROTATABLE_BOND>
17

> <PUBCHEM_CACTVS_SUBSKEYS>
AAADcfB8MAAAAAAAAAAAAAAAAAAAAAAAAAAwQAAAAAAAAACBAAAAGgAAAAAADASAmAAyAIAAAACIAqBSAAACAAAkAAAIiAEAAMgIIDKAFRCAIQAggAAIiYcJiMCOgAAAAAAQAAAAAAAAACAAAAAAAAAAAA==

> <PUBCHEM_IUPAC_OPENEYE_NAME>
2-[(2E,6E,10E,14E,18E)-3,7,11,15,19,23-hexamethyltetracosa-2,6,10,14,18,22-hexaenyl]naphthalene-1,4-dione

> <PUBCHEM_IUPAC_CAS_NAME>
2-[(2E,6E,10E,14E,18E)-3,7,11,15,19,23-hexamethyltetracosa-2,6,10,14,18,22-hexaenyl]naphthalene-1,4-dione

> <PUBCHEM_IUPAC_NAME>
2-[(2E,6E,10E,14E,18E)-3,7,11,15,19,23-hexamethyltetracosa-2,6,10,14,18,22-hexaenyl]naphthalene-1,4-dione

> <PUBCHEM_IUPAC_SYSTEMATIC_NAME>
2-[(2E,6E,10E,14E,18E)-3,7,11,15,19,23-hexamethyltetracosa-2,6,10,14,18,22-hexaenyl]naphthalene-1,4-dione

> <PUBCHEM_IUPAC_TRADITIONAL_NAME>
2-[(2E,6E,10E,14E,18E)-3,7,11,15,19,23-hexamethyltetracosa-2,6,10,14,18,22-hexaenyl]-1,4-naphthoquinone

> <PUBCHEM_IUPAC_INCHI>
InChI=1S/C40H54O2/c1-30(2)15-10-16-31(3)17-11-18-32(4)19-12-20-33(5)21-13-22-34(6)23-14-24-35(7)27-28-36-29-39(41)37-25-8-9-26-38(37)40(36)42/h8-9,15,17,19,21,23,25-27,29H,10-14,16,18,20,22,24,28H2,1-7H3/b31-17+,32-19+,33-21+,34-23+,35-27+

> <PUBCHEM_IUPAC_INCHIKEY>
PZQIKROWSQGHQV-ROTSUDQPSA-N

> <PUBCHEM_XLOGP3>
13

> <PUBCHEM_EXACT_MASS>
566.412

> <PUBCHEM_MOLECULAR_FORMULA>
C40H54O2

> <PUBCHEM_MOLECULAR_WEIGHT>
566.87

> <PUBCHEM_OPENEYE_CAN_SMILES>
CC(=CCCC(=CCCC(=CCCC(=CCCC(=CCCC(=CCC1=CC(=O)C2=CC=CC=C2C1=O)C)C)C)C)C)C

> <PUBCHEM_OPENEYE_ISO_SMILES>
CC(=CCC/C(=C/CC/C(=C/CC/C(=C/CC/C(=C/CC/C(=C/CC1=CC(=O)C2=CC=CC=C2C1=O)/C)/C)/C)/C)/C)C

> <PUBCHEM_CACTVS_TPSA>
34.1

> <PUBCHEM_MONOISOTOPIC_WEIGHT>
566.412

> <PUBCHEM_TOTAL_CHARGE>
0

> <PUBCHEM_HEAVY_ATOM_COUNT>
42

> <PUBCHEM_ATOM_DEF_STEREO_COUNT>
0

> <PUBCHEM_ATOM_UDEF_STEREO_COUNT>
0

> <PUBCHEM_BOND_DEF_STEREO_COUNT>
5

> <PUBCHEM_BOND_UDEF_STEREO_COUNT>
0

> <PUBCHEM_ISOTOPIC_ATOM_COUNT>
0

> <PUBCHEM_COMPONENT_COUNT>
1

> <PUBCHEM_CACTVS_TAUTO_COUNT>
18

> <PUBCHEM_COORDINATE_TYPE>
1
5
255

> <PUBCHEM_BONDANNOTATIONS>
30  32  8
30  36  8
32  37  8
36  39  8
37  40  8
39  40  8

> <DESCRIPTION>
2-demethylmenaquinone-6

$$$$
25244494
  -OEChem-08131806042D

109110  0     0  0  0  0  0  0999 V2000
   27.1147   -2.0000    0.0000 O   0  0  0  0  0  0  0  0  0  0  0  0
   27.1147    2.0000    0.0000 O   0  0  0  0  0  0  0  0  0  0  0  0
   15.8564   -0.5000    0.0000 C   0  0  0  0  0  0  0  0  0  0  0  0
   12.3923   -0.5000    0.0000 C   0  0  0  0  0  0  0  0  0  0  0  0
   14.9904   -1.0000    0.0000 C   0  0  0  0  0  0  0  0  0  0  0  0
   19.3205   -0.5000    0.0000 C   0  0  0  0  0  0  0  0  0  0  0  0
   18.4545   -1.0000    0.0000 C   0  0  0  0  0  0  0  0  0  0  0  0
   11.5263   -1.0000    0.0000 C   0  0  0  0  0  0  0  0  0  0  0  0
   16.7224   -1.0000    0.0000 C   0  0  0  0  0  0  0  0  0  0  0  0
   13.2583   -1.0000    0.0000 C   0  0  0  0  0  0  0  0  0  0  0  0
    8.9282   -0.5000    0.0000 C   0  0  0  0  0  0  0  0  0  0  0  0
   20.1865   -1.0000    0.0000 C   0  0  0  0  0  0  0  0  0  0  0  0
    9.7942   -1.0000    0.0000 C   0  0  0  0  0  0  0  0  0  0  0  0
   14.1244   -0.5000    0.0000 C   0  0  0  0  0  0  0  0  0  0  0  0
   21.9186   -1.0000    0.0000 C   0  0  0  0  0  0  0  0  0  0  0  0
   17.5885   -0.5000    0.0000 C   0  0  0  0  0  0  0  0  0  0  0  0
   22.7846   -0.5000    0.0000 C   0  0  0  0  0  0  0  0  0  0  0  0
    8.0622   -1.0000    0.0000 C   0  0  0  0  0  0  0  0  0  0  0  0
   10.6603   -0.5000    0.0000 C   0  0  0  0  0  0  0  0  0  0  0  0
   21.0526   -0.5000    0.0000 C   0  0  0  0  0  0  0  0  0  0  0  0
   23.6506   -1.0000    0.0000 C   0  0  0  0  0  0  0  0  0  0  0  0
    7.1962   -0.5000    0.0000 C   0  0  0  0  0  0  0  0  0  0  0  0
    6.3301   -1.0000    0.0000 C   0  0  0  0  0  0  0  0  0  0  0  0
   16.7224   -2.0000    0.0000 C   0  0  0  0  0  0  0  0  0  0  0  0
   13.2583   -2.0000    0.0000 C   0  0  0  0  0  0  0  0  0  0  0  0
    5.4641   -0.5000    0.0000 C   0  0  0  0  0  0  0  0  0  0  0  0
   25.3827   -1.0000    0.0000 C   0  0  0  0  0  0  0  0  0  0  0  0
   24.5167   -0.5000    0.0000 C   0  0  0  0  0  0  0  0  0  0  0  0
   20.1865   -2.0000    0.0000 C   0  0  0  0  0  0  0  0  0  0  0  0
    9.7942   -2.0000    0.0000 C   0  0  0  0  0  0  0  0  0  0  0  0
   26.2487   -0.5000    0.0000 C   0  0  0  0  0  0  0  0  0  0  0  0
    4.5981   -1.0000    0.0000 C   0  0  0  0  0  0  0  0  0  0  0  0
   23.6506   -2.0000    0.0000 C   0  0  0  0  0  0  0  0  0  0  0  0
   27.1147   -1.0000    0.0000 C   0  0  0  0  0  0  0  0  0  0  0  0
    6.3301   -2.0000    0.0000 C   0  0  0  0  0  0  0  0  0  0  0  0
   27.9808   -0.5000    0.0000 C   0  0  0  0  0  0  0  0  0  0  0  0
   27.9808    0.5000    0.0000 C   0  0  0  0  0  0  0  0  0  0  0  0
   26.2487    0.5000    0.0000 C   0  0  0  0  0  0  0  0  0  0  0  0
   27.1147    1.0000    0.0000 C   0  0  0  0  0  0  0  0  0  0  0  0
    3.7320   -0.5000    0.0000 C   0  0  0  0  0  0  0  0  0  0  0  0
   28.8747   -1.0347    0.0000 C   0  0  0  0  0  0  0  0  0  0  0  0
   28.8747    1.0347    0.0000 C   0  0  0  0  0  0  0  0  0  0  0  0
    2.8660   -1.0000    0.0000 C   0  0  0  0  0  0  0  0  0  0  0  0
   29.7808   -0.5208    0.0000 C   0  0  0  0  0  0  0  0  0  0  0  0
   29.7808    0.5208    0.0000 C   0  0  0  0  0  0  0  0  0  0  0  0
    2.0000   -0.5000    0.0000 C   0  0  0  0  0  0  0  0  0  0  0  0
    2.8660   -2.0000    0.0000 C   0  0  0  0  0  0  0  0  0  0  0  0
   16.2549   -0.0251    0.0000 H   0  0  0  0  0  0  0  0  0  0  0  0
   15.4579   -0.0251    0.0000 H   0  0  0  0  0  0  0  0  0  0  0  0
   12.7908   -0.0251    0.0000 H   0  0  0  0  0  0  0  0  0  0  0  0
   11.9938   -0.0251    0.0000 H   0  0  0  0  0  0  0  0  0  0  0  0
   14.5919   -1.4750    0.0000 H   0  0  0  0  0  0  0  0  0  0  0  0
   15.3889   -1.4750    0.0000 H   0  0  0  0  0  0  0  0  0  0  0  0
   19.7190   -0.0251    0.0000 H   0  0  0  0  0  0  0  0  0  0  0  0
   18.9220   -0.0251    0.0000 H   0  0  0  0  0  0  0  0  0  0  0  0
   18.0560   -1.4750    0.0000 H   0  0  0  0  0  0  0  0  0  0  0  0
   18.8530   -1.4750    0.0000 H   0  0  0  0  0  0  0  0  0  0  0  0
   11.1278   -1.4750    0.0000 H   0  0  0  0  0  0  0  0  0  0  0  0
   11.9248   -1.4750    0.0000 H   0  0  0  0  0  0  0  0  0  0  0  0
    9.3267   -0.0251    0.0000 H   0  0  0  0  0  0  0  0  0  0  0  0
    8.5297   -0.0251    0.0000 H   0  0  0  0  0  0  0  0  0  0  0  0
   14.1244    0.1200    0.0000 H   0  0  0  0  0  0  0  0  0  0  0  0
   21.5201   -1.4750    0.0000 H   0  0  0  0  0  0  0  0  0  0  0  0
   22.3171   -1.4750    0.0000 H   0  0  0  0  0  0  0  0  0  0  0  0
   17.5885    0.1200    0.0000 H   0  0  0  0  0  0  0  0  0  0  0  0
   23.1831   -0.0251    0.0000 H   0  0  0  0  0  0  0  0  0  0  0  0
   22.3861   -0.0251    0.0000 H   0  0  0  0  0  0  0  0  0  0  0  0
    7.6636   -1.4750    0.0000 H   0  0  0  0  0  0  0  0  0  0  0  0
    8.4607   -1.4750    0.0000 H   0  0  0  0  0  0  0  0  0  0  0  0
   10.6603    0.1200    0.0000 H   0  0  0  0  0  0  0  0  0  0  0  0
   21.0526    0.1200    0.0000 H   0  0  0  0  0  0  0  0  0  0  0  0
    7.1962    0.1200    0.0000 H   0  0  0  0  0  0  0  0  0  0  0  0
    5.8626   -0.0251    0.0000 H   0  0  0  0  0  0  0  0  0  0  0  0
    5.0656   -0.0251    0.0000 H   0  0  0  0  0  0  0  0  0  0  0  0
   16.1024   -2.0000    0.0000 H   0  0  0  0  0  0  0  0  0  0  0  0
   16.7224   -2.6200    0.0000 H   0  0  0  0  0  0  0  0  0  0  0  0
   17.3424   -2.0000    0.0000 H   0  0  0  0  0  0  0  0  0  0  0  0
   12.6383   -2.0000    0.0000 H   0  0  0  0  0  0  0  0  0  0  0  0
   13.2583   -2.6200    0.0000 H   0  0  0  0  0  0  0  0  0  0  0  0
   13.8783   -2.0000    0.0000 H   0  0  0  0  0  0  0  0  0  0  0  0
   24.9842   -1.4750    0.0000 H   0  0  0  0  0  0  0  0  0  0  0  0
   25.7812   -1.4750    0.0000 H   0  0  0  0  0  0  0  0  0  0  0  0
   24.5167    0.1200    0.0000 H   0  0  0  0  0  0  0  0  0  0  0  0
   19.5665   -2.0000    0.0000 H   0  0  0  0  0  0  0  0  0  0  0  0
   20.1865   -2.6200    0.0000 H   0  0  0  0  0  0  0  0  0  0  0  0
   20.8065   -2.0000    0.0000 H   0  0  0  0  0  0  0  0  0  0  0  0
    9.1742   -2.0000    0.0000 H   0  0  0  0  0  0  0  0  0  0  0  0
    9.7942   -2.6200    0.0000 H   0  0  0  0  0  0  0  0  0  0  0  0
   10.4142   -2.0000    0.0000 H   0  0  0  0  0  0  0  0  0  0  0  0
    4.1996   -1.4750    0.0000 H   0  0  0  0  0  0  0  0  0  0  0  0
    4.9966   -1.4750    0.0000 H   0  0  0  0  0  0  0  0  0  0  0  0
   23.0306   -2.0000    0.0000 H   0  0  0  0  0  0  0  0  0  0  0  0
   23.6506   -2.6200    0.0000 H   0  0  0  0  0  0  0  0  0  0  0  0
   24.2706   -2.0000    0.0000 H   0  0  0  0  0  0  0  0  0  0  0  0
    5.7101   -2.0000    0.0000 H   0  0  0  0  0  0  0  0  0  0  0  0
    6.3301   -2.6200    0.0000 H   0  0  0  0  0  0  0  0  0  0  0  0
    6.9501   -2.0000    0.0000 H   0  0  0  0  0  0  0  0  0  0  0  0
   25.7118    0.8100    0.0000 H   0  0  0  0  0  0  0  0  0  0  0  0
    3.7320    0.1200    0.0000 H   0  0  0  0  0  0  0  0  0  0  0  0
   28.8675   -1.6546    0.0000 H   0  0  0  0  0  0  0  0  0  0  0  0
   28.8675    1.6546    0.0000 H   0  0  0  0  0  0  0  0  0  0  0  0
   30.3165   -0.8329    0.0000 H   0  0  0  0  0  0  0  0  0  0  0  0
   30.3165    0.8329    0.0000 H   0  0  0  0  0  0  0  0  0  0  0  0
    2.2460   -2.0000    0.0000 H   0  0  0  0  0  0  0  0  0  0  0  0
    2.8660   -2.6200    0.0000 H   0  0  0  0  0  0  0  0  0  0  0  0
    2.3100    0.0369    0.0000 H   0  0  0  0  0  0  0  0  0  0  0  0
    1.4631   -0.1900    0.0000 H   0  0  0  0  0  0  0  0  0  0  0  0
    1.6900   -1.0369    0.0000 H   0  0  0  0  0  0  0  0  0  0  0  0
    3.4860   -2.0000    0.0000 H   0  0  0  0  0  0  0  0  0  0  0  0
  1 34  2  0  0  0  0
  2 39  2  0  0  0  0
  3  5  1  0  0  0  0
  3  9  1  0  0  0  0
  3 48  1  0  0  0  0
  3 49  1  0  0  0  0
  4  8  1  0  0  0  0
  4 10  1  0  0  0  0
  4 50  1  0  0  0  0
  4 51  1  0  0  0  0
  5 14  1  0  0  0  0
  5 52  1  0  0  0  0
  5 53  1  0  0  0  0
  6  7  1  0  0  0  0
  6 12  1  0  0  0  0
  6 54  1  0  0  0  0
  6 55  1  0  0  0  0
  7 16  1  0  0  0  0
  7 56  1  0  0  0  0
  7 57  1  0  0  0  0
  8 19  1  0  0  0  0
  8 58  1  0  0  0  0
  8 59  1  0  0  0  0
  9 16  2  0  0  0  0
  9 24  1  0  0  0  0
 10 14  2  0  0  0  0
 10 25  1  0  0  0  0
 11 13  1  0  0  0  0
 11 18  1  0  0  0  0
 11 60  1  0  0  0  0
 11 61  1  0  0  0  0
 12 20  2  0  0  0  0
 12 29  1  0  0  0  0
 13 19  2  0  0  0  0
 13 30  1  0  0  0  0
 14 62  1  0  0  0  0
 15 17  1  0  0  0  0
 15 20  1  0  0  0  0
 15 63  1  0  0  0  0
 15 64  1  0  0  0  0
 16 65  1  0  0  0  0
 17 21  1  0  0  0  0
 17 66  1  0  0  0  0
 17 67  1  0  0  0  0
 18 22  1  0  0  0  0
 18 68  1  0  0  0  0
 18 69  1  0  0  0  0
 19 70  1  0  0  0  0
 20 71  1  0  0  0  0
 21 28  2  0  0  0  0
 21 33  1  0  0  0  0
 22 23  2  0  0  0  0
 22 72  1  0  0  0  0
 23 26  1  0  0  0  0
 23 35  1  0  0  0  0
 24 75  1  0  0  0  0
 24 76  1  0  0  0  0
 24 77  1  0  0  0  0
 25 78  1  0  0  0  0
 25 79  1  0  0  0  0
 25 80  1  0  0  0  0
 26 32  1  0  0  0  0
 26 73  1  0  0  0  0
 26 74  1  0  0  0  0
 27 28  1  0  0  0  0
 27 31  1  0  0  0  0
 27 81  1  0  0  0  0
 27 82  1  0  0  0  0
 28 83  1  0  0  0  0
 29 84  1  0  0  0  0
 29 85  1  0  0  0  0
 29 86  1  0  0  0  0
 30 87  1  0  0  0  0
 30 88  1  0  0  0  0
 30 89  1  0  0  0  0
 31 34  1  0  0  0  0
 31 38  2  0  0  0  0
 32 40  1  0  0  0  0
 32 90  1  0  0  0  0
 32 91  1  0  0  0  0
 33 92  1  0  0  0  0
 33 93  1  0  0  0  0
 33 94  1  0  0  0  0
 34 36  1  0  0  0  0
 35 95  1  0  0  0  0
 35 96  1  0  0  0  0
 35 97  1  0  0  0  0
 36 37  1  0  0  0  0
 36 41  2  0  0  0  0
 37 39  1  0  0  0  0
 37 42  2  0  0  0  0
 38 39  1  0  0  0  0
 38 98  1  0  0  0  0
 40 43  2  0  0  0  0
 40 99  1  0  0  0  0
 41 44  1  0  0  0  0
 41100  1  0  0  0  0
 42 45  1  0  0  0  0
 42101  1  0  0  0  0
 43 46  1  0  0  0  0
 43 47  1  0  0  0  0
 44 45  2  0  0  0  0
 44102  1  0  0  0  0
 45103  1  0  0  0  0
 46106  1  0  0  0  0
 46107  1  0  0  0  0
 46108  1  0  0  0  0
 47104  1  0  0  0  0
 47105  1  0  0  0  0
 47109  1  0  0  0  0
M  END
> <PUBCHEM_COMPOUND_CID>
25244494

> <PUBCHEM_COMPOUND_CANONICALIZED>
1

> <PUBCHEM_CACTVS_COMPLEXITY>
1260

> <PUBCHEM_CACTVS_HBOND_ACCEPTOR>
2

> <PUBCHEM_CACTVS_HBOND_DONOR>
0

> <PUBCHEM_CACTVS_ROTATABLE_BOND>
20

> <PUBCHEM_CACTVS_SUBSKEYS>
AAADcfB8MAAAAAAAAAAAAAAAAAAAAAAAAAAwQAAAAAAAAACBAAAAGgAAAAAADASAmAAyAIAAAACIAqBSAAACAAAkAAAIiAEAAMgIIDKAFRCAIQAggAAIiYcJiMCOgAAAAAAQAAAAAAAAACAAAAAAAAAAAA==

> <PUBCHEM_IUPAC_OPENEYE_NAME>
2-[(2E,6E,10E,14E,18E,22E)-3,7,11,15,19,23,27-heptamethyloctacosa-2,6,10,14,18,22,26-heptaenyl]naphthalene-1,4-dione

> <PUBCHEM_IUPAC_CAS_NAME>
2-[(2E,6E,10E,14E,18E,22E)-3,7,11,15,19,23,27-heptamethyloctacosa-2,6,10,14,18,22,26-heptaenyl]naphthalene-1,4-dione

> <PUBCHEM_IUPAC_NAME>
2-[(2E,6E,10E,14E,18E,22E)-3,7,11,15,19,23,27-heptamethyloctacosa-2,6,10,14,18,22,26-heptaenyl]naphthalene-1,4-dione

> <PUBCHEM_IUPAC_SYSTEMATIC_NAME>
2-[(2E,6E,10E,14E,18E,22E)-3,7,11,15,19,23,27-heptamethyloctacosa-2,6,10,14,18,22,26-heptaenyl]naphthalene-1,4-dione

> <PUBCHEM_IUPAC_TRADITIONAL_NAME>
2-[(2E,6E,10E,14E,18E,22E)-3,7,11,15,19,23,27-heptamethyloctacosa-2,6,10,14,18,22,26-heptaenyl]-1,4-naphthoquinone

> <PUBCHEM_IUPAC_INCHI>
InChI=1S/C45H62O2/c1-34(2)17-11-18-35(3)19-12-20-36(4)21-13-22-37(5)23-14-24-38(6)25-15-26-39(7)27-16-28-40(8)31-32-41-33-44(46)42-29-9-10-30-43(42)45(41)47/h9-10,17,19,21,23,25,27,29-31,33H,11-16,18,20,22,24,26,28,32H2,1-8H3/b35-19+,36-21+,37-23+,38-25+,39-27+,40-31+

> <PUBCHEM_IUPAC_INCHIKEY>
GJIGVPBRJFOUGD-SSQLMYNASA-N

> <PUBCHEM_XLOGP3>
14.9

> <PUBCHEM_EXACT_MASS>
634.475

> <PUBCHEM_MOLECULAR_FORMULA>
C45H62O2

> <PUBCHEM_MOLECULAR_WEIGHT>
634.989

> <PUBCHEM_OPENEYE_CAN_SMILES>
CC(=CCCC(=CCCC(=CCCC(=CCCC(=CCCC(=CCCC(=CCC1=CC(=O)C2=CC=CC=C2C1=O)C)C)C)C)C)C)C

> <PUBCHEM_OPENEYE_ISO_SMILES>
CC(=CCC/C(=C/CC/C(=C/CC/C(=C/CC/C(=C/CC/C(=C/CC/C(=C/CC1=CC(=O)C2=CC=CC=C2C1=O)/C)/C)/C)/C)/C)/C)C

> <PUBCHEM_CACTVS_TPSA>
34.1

> <PUBCHEM_MONOISOTOPIC_WEIGHT>
634.475

> <PUBCHEM_TOTAL_CHARGE>
0

> <PUBCHEM_HEAVY_ATOM_COUNT>
47

> <PUBCHEM_ATOM_DEF_STEREO_COUNT>
0

> <PUBCHEM_ATOM_UDEF_STEREO_COUNT>
0

> <PUBCHEM_BOND_DEF_STEREO_COUNT>
6

> <PUBCHEM_BOND_UDEF_STEREO_COUNT>
0

> <PUBCHEM_ISOTOPIC_ATOM_COUNT>
0

> <PUBCHEM_COMPONENT_COUNT>
1

> <PUBCHEM_CACTVS_TAUTO_COUNT>
18

> <PUBCHEM_COORDINATE_TYPE>
1
5
255

> <PUBCHEM_BONDANNOTATIONS>
36  37  8
36  41  8
37  42  8
41  44  8
42  45  8
44  45  8

> <DESCRIPTION>
2-demethylmenaquinone-7

$$$$
5376004
  -OEChem-08131805382D

122123  0     0  0  0  0  0  0999 V2000
   30.5788   -2.0000    0.0000 O   0  0  0  0  0  0  0  0  0  0  0  0
   30.5788    2.0000    0.0000 O   0  0  0  0  0  0  0  0  0  0  0  0
   15.8564   -0.5000    0.0000 C   0  0  0  0  0  0  0  0  0  0  0  0
   19.3205   -0.5000    0.0000 C   0  0  0  0  0  0  0  0  0  0  0  0
   18.4545   -1.0000    0.0000 C   0  0  0  0  0  0  0  0  0  0  0  0
   14.9904   -1.0000    0.0000 C   0  0  0  0  0  0  0  0  0  0  0  0
   12.3923   -0.5000    0.0000 C   0  0  0  0  0  0  0  0  0  0  0  0
   22.7846   -0.5000    0.0000 C   0  0  0  0  0  0  0  0  0  0  0  0
   16.7224   -1.0000    0.0000 C   0  0  0  0  0  0  0  0  0  0  0  0
   21.9186   -1.0000    0.0000 C   0  0  0  0  0  0  0  0  0  0  0  0
   11.5263   -1.0000    0.0000 C   0  0  0  0  0  0  0  0  0  0  0  0
   20.1865   -1.0000    0.0000 C   0  0  0  0  0  0  0  0  0  0  0  0
   13.2583   -1.0000    0.0000 C   0  0  0  0  0  0  0  0  0  0  0  0
    8.9282   -0.5000    0.0000 C   0  0  0  0  0  0  0  0  0  0  0  0
   23.6506   -1.0000    0.0000 C   0  0  0  0  0  0  0  0  0  0  0  0
   17.5885   -0.5000    0.0000 C   0  0  0  0  0  0  0  0  0  0  0  0
   14.1244   -0.5000    0.0000 C   0  0  0  0  0  0  0  0  0  0  0  0
    9.7942   -1.0000    0.0000 C   0  0  0  0  0  0  0  0  0  0  0  0
   21.0526   -0.5000    0.0000 C   0  0  0  0  0  0  0  0  0  0  0  0
   25.3827   -1.0000    0.0000 C   0  0  0  0  0  0  0  0  0  0  0  0
   26.2487   -0.5000    0.0000 C   0  0  0  0  0  0  0  0  0  0  0  0
    8.0622   -1.0000    0.0000 C   0  0  0  0  0  0  0  0  0  0  0  0
   10.6603   -0.5000    0.0000 C   0  0  0  0  0  0  0  0  0  0  0  0
   24.5167   -0.5000    0.0000 C   0  0  0  0  0  0  0  0  0  0  0  0
   27.1147   -1.0000    0.0000 C   0  0  0  0  0  0  0  0  0  0  0  0
   16.7224   -2.0000    0.0000 C   0  0  0  0  0  0  0  0  0  0  0  0
    7.1962   -0.5000    0.0000 C   0  0  0  0  0  0  0  0  0  0  0  0
   20.1865   -2.0000    0.0000 C   0  0  0  0  0  0  0  0  0  0  0  0
    6.3301   -1.0000    0.0000 C   0  0  0  0  0  0  0  0  0  0  0  0
   13.2583   -2.0000    0.0000 C   0  0  0  0  0  0  0  0  0  0  0  0
    5.4641   -0.5000    0.0000 C   0  0  0  0  0  0  0  0  0  0  0  0
   28.8468   -1.0000    0.0000 C   0  0  0  0  0  0  0  0  0  0  0  0
   23.6506   -2.0000    0.0000 C   0  0  0  0  0  0  0  0  0  0  0  0
   27.9808   -0.5000    0.0000 C   0  0  0  0  0  0  0  0  0  0  0  0
    9.7942   -2.0000    0.0000 C   0  0  0  0  0  0  0  0  0  0  0  0
   29.7128   -0.5000    0.0000 C   0  0  0  0  0  0  0  0  0  0  0  0
    4.5981   -1.0000    0.0000 C   0  0  0  0  0  0  0  0  0  0  0  0
   27.1147   -2.0000    0.0000 C   0  0  0  0  0  0  0  0  0  0  0  0
    6.3301   -2.0000    0.0000 C   0  0  0  0  0  0  0  0  0  0  0  0
   30.5788   -1.0000    0.0000 C   0  0  0  0  0  0  0  0  0  0  0  0
   31.4449   -0.5000    0.0000 C   0  0  0  0  0  0  0  0  0  0  0  0
   31.4449    0.5000    0.0000 C   0  0  0  0  0  0  0  0  0  0  0  0
   29.7128    0.5000    0.0000 C   0  0  0  0  0  0  0  0  0  0  0  0
   30.5788    1.0000    0.0000 C   0  0  0  0  0  0  0  0  0  0  0  0
    3.7320   -0.5000    0.0000 C   0  0  0  0  0  0  0  0  0  0  0  0
   32.3388   -1.0347    0.0000 C   0  0  0  0  0  0  0  0  0  0  0  0
   32.3388    1.0347    0.0000 C   0  0  0  0  0  0  0  0  0  0  0  0
    2.8660   -1.0000    0.0000 C   0  0  0  0  0  0  0  0  0  0  0  0
   33.2449   -0.5208    0.0000 C   0  0  0  0  0  0  0  0  0  0  0  0
   33.2449    0.5208    0.0000 C   0  0  0  0  0  0  0  0  0  0  0  0
    2.0000   -0.5000    0.0000 C   0  0  0  0  0  0  0  0  0  0  0  0
    2.8660   -2.0000    0.0000 C   0  0  0  0  0  0  0  0  0  0  0  0
   16.2549   -0.0251    0.0000 H   0  0  0  0  0  0  0  0  0  0  0  0
   15.4579   -0.0251    0.0000 H   0  0  0  0  0  0  0  0  0  0  0  0
   19.7190   -0.0251    0.0000 H   0  0  0  0  0  0  0  0  0  0  0  0
   18.9220   -0.0251    0.0000 H   0  0  0  0  0  0  0  0  0  0  0  0
   18.0560   -1.4750    0.0000 H   0  0  0  0  0  0  0  0  0  0  0  0
   18.8530   -1.4750    0.0000 H   0  0  0  0  0  0  0  0  0  0  0  0
   14.5919   -1.4750    0.0000 H   0  0  0  0  0  0  0  0  0  0  0  0
   15.3889   -1.4750    0.0000 H   0  0  0  0  0  0  0  0  0  0  0  0
   12.7908   -0.0251    0.0000 H   0  0  0  0  0  0  0  0  0  0  0  0
   11.9938   -0.0251    0.0000 H   0  0  0  0  0  0  0  0  0  0  0  0
   23.1831   -0.0251    0.0000 H   0  0  0  0  0  0  0  0  0  0  0  0
   22.3861   -0.0251    0.0000 H   0  0  0  0  0  0  0  0  0  0  0  0
   21.5201   -1.4750    0.0000 H   0  0  0  0  0  0  0  0  0  0  0  0
   22.3171   -1.4750    0.0000 H   0  0  0  0  0  0  0  0  0  0  0  0
   11.1278   -1.4750    0.0000 H   0  0  0  0  0  0  0  0  0  0  0  0
   11.9248   -1.4750    0.0000 H   0  0  0  0  0  0  0  0  0  0  0  0
    9.3267   -0.0251    0.0000 H   0  0  0  0  0  0  0  0  0  0  0  0
    8.5297   -0.0251    0.0000 H   0  0  0  0  0  0  0  0  0  0  0  0
   17.5885    0.1200    0.0000 H   0  0  0  0  0  0  0  0  0  0  0  0
   14.1244    0.1200    0.0000 H   0  0  0  0  0  0  0  0  0  0  0  0
   21.0526    0.1200    0.0000 H   0  0  0  0  0  0  0  0  0  0  0  0
   24.9842   -1.4750    0.0000 H   0  0  0  0  0  0  0  0  0  0  0  0
   25.7812   -1.4750    0.0000 H   0  0  0  0  0  0  0  0  0  0  0  0
   26.6472   -0.0251    0.0000 H   0  0  0  0  0  0  0  0  0  0  0  0
   25.8502   -0.0251    0.0000 H   0  0  0  0  0  0  0  0  0  0  0  0
    7.6636   -1.4750    0.0000 H   0  0  0  0  0  0  0  0  0  0  0  0
    8.4607   -1.4750    0.0000 H   0  0  0  0  0  0  0  0  0  0  0  0
   10.6603    0.1200    0.0000 H   0  0  0  0  0  0  0  0  0  0  0  0
   24.5167    0.1200    0.0000 H   0  0  0  0  0  0  0  0  0  0  0  0
   16.1024   -2.0000    0.0000 H   0  0  0  0  0  0  0  0  0  0  0  0
   16.7224   -2.6200    0.0000 H   0  0  0  0  0  0  0  0  0  0  0  0
   17.3424   -2.0000    0.0000 H   0  0  0  0  0  0  0  0  0  0  0  0
    7.1962    0.1200    0.0000 H   0  0  0  0  0  0  0  0  0  0  0  0
   19.5665   -2.0000    0.0000 H   0  0  0  0  0  0  0  0  0  0  0  0
   20.1865   -2.6200    0.0000 H   0  0  0  0  0  0  0  0  0  0  0  0
   20.8065   -2.0000    0.0000 H   0  0  0  0  0  0  0  0  0  0  0  0
   12.6383   -2.0000    0.0000 H   0  0  0  0  0  0  0  0  0  0  0  0
   13.2583   -2.6200    0.0000 H   0  0  0  0  0  0  0  0  0  0  0  0
   13.8783   -2.0000    0.0000 H   0  0  0  0  0  0  0  0  0  0  0  0
    5.8626   -0.0251    0.0000 H   0  0  0  0  0  0  0  0  0  0  0  0
    5.0656   -0.0251    0.0000 H   0  0  0  0  0  0  0  0  0  0  0  0
   28.4483   -1.4750    0.0000 H   0  0  0  0  0  0  0  0  0  0  0  0
   29.2453   -1.4750    0.0000 H   0  0  0  0  0  0  0  0  0  0  0  0
   23.0306   -2.0000    0.0000 H   0  0  0  0  0  0  0  0  0  0  0  0
   23.6506   -2.6200    0.0000 H   0  0  0  0  0  0  0  0  0  0  0  0
   24.2706   -2.0000    0.0000 H   0  0  0  0  0  0  0  0  0  0  0  0
   27.9808    0.1200    0.0000 H   0  0  0  0  0  0  0  0  0  0  0  0
    9.1742   -2.0000    0.0000 H   0  0  0  0  0  0  0  0  0  0  0  0
    9.7942   -2.6200    0.0000 H   0  0  0  0  0  0  0  0  0  0  0  0
   10.4142   -2.0000    0.0000 H   0  0  0  0  0  0  0  0  0  0  0  0
    4.1996   -1.4750    0.0000 H   0  0  0  0  0  0  0  0  0  0  0  0
    4.9966   -1.4750    0.0000 H   0  0  0  0  0  0  0  0  0  0  0  0
   26.4947   -2.0000    0.0000 H   0  0  0  0  0  0  0  0  0  0  0  0
   27.1147   -2.6200    0.0000 H   0  0  0  0  0  0  0  0  0  0  0  0
   27.7347   -2.0000    0.0000 H   0  0  0  0  0  0  0  0  0  0  0  0
    5.7101   -2.0000    0.0000 H   0  0  0  0  0  0  0  0  0  0  0  0
    6.3301   -2.6200    0.0000 H   0  0  0  0  0  0  0  0  0  0  0  0
    6.9501   -2.0000    0.0000 H   0  0  0  0  0  0  0  0  0  0  0  0
   29.1759    0.8100    0.0000 H   0  0  0  0  0  0  0  0  0  0  0  0
    3.7320    0.1200    0.0000 H   0  0  0  0  0  0  0  0  0  0  0  0
   32.3316   -1.6546    0.0000 H   0  0  0  0  0  0  0  0  0  0  0  0
   32.3316    1.6546    0.0000 H   0  0  0  0  0  0  0  0  0  0  0  0
   33.7806   -0.8329    0.0000 H   0  0  0  0  0  0  0  0  0  0  0  0
   33.7806    0.8329    0.0000 H   0  0  0  0  0  0  0  0  0  0  0  0
    2.2460   -2.0000    0.0000 H   0  0  0  0  0  0  0  0  0  0  0  0
    2.3100    0.0369    0.0000 H   0  0  0  0  0  0  0  0  0  0  0  0
    1.4631   -0.1900    0.0000 H   0  0  0  0  0  0  0  0  0  0  0  0
    1.6900   -1.0369    0.0000 H   0  0  0  0  0  0  0  0  0  0  0  0
    2.8660   -2.6200    0.0000 H   0  0  0  0  0  0  0  0  0  0  0  0
    3.4860   -2.0000    0.0000 H   0  0  0  0  0  0  0  0  0  0  0  0
  1 40  2  0  0  0  0
  2 44  2  0  0  0  0
  3  6  1  0  0  0  0
  3  9  1  0  0  0  0
  3 53  1  0  0  0  0
  3 54  1  0  0  0  0
  4  5  1  0  0  0  0
  4 12  1  0  0  0  0
  4 55  1  0  0  0  0
  4 56  1  0  0  0  0
  5 16  1  0  0  0  0
  5 57  1  0  0  0  0
  5 58  1  0  0  0  0
  6 17  1  0  0  0  0
  6 59  1  0  0  0  0
  6 60  1  0  0  0  0
  7 11  1  0  0  0  0
  7 13  1  0  0  0  0
  7 61  1  0  0  0  0
  7 62  1  0  0  0  0
  8 10  1  0  0  0  0
  8 15  1  0  0  0  0
  8 63  1  0  0  0  0
  8 64  1  0  0  0  0
  9 16  2  0  0  0  0
  9 26  1  0  0  0  0
 10 19  1  0  0  0  0
 10 65  1  0  0  0  0
 10 66  1  0  0  0  0
 11 23  1  0  0  0  0
 11 67  1  0  0  0  0
 11 68  1  0  0  0  0
 12 19  2  0  0  0  0
 12 28  1  0  0  0  0
 13 17  2  0  0  0  0
 13 30  1  0  0  0  0
 14 18  1  0  0  0  0
 14 22  1  0  0  0  0
 14 69  1  0  0  0  0
 14 70  1  0  0  0  0
 15 24  2  0  0  0  0
 15 33  1  0  0  0  0
 16 71  1  0  0  0  0
 17 72  1  0  0  0  0
 18 23  2  0  0  0  0
 18 35  1  0  0  0  0
 19 73  1  0  0  0  0
 20 21  1  0  0  0  0
 20 24  1  0  0  0  0
 20 74  1  0  0  0  0
 20 75  1  0  0  0  0
 21 25  1  0  0  0  0
 21 76  1  0  0  0  0
 21 77  1  0  0  0  0
 22 27  1  0  0  0  0
 22 78  1  0  0  0  0
 22 79  1  0  0  0  0
 23 80  1  0  0  0  0
 24 81  1  0  0  0  0
 25 34  2  0  0  0  0
 25 38  1  0  0  0  0
 26 82  1  0  0  0  0
 26 83  1  0  0  0  0
 26 84  1  0  0  0  0
 27 29  2  0  0  0  0
 27 85  1  0  0  0  0
 28 86  1  0  0  0  0
 28 87  1  0  0  0  0
 28 88  1  0  0  0  0
 29 31  1  0  0  0  0
 29 39  1  0  0  0  0
 30 89  1  0  0  0  0
 30 90  1  0  0  0  0
 30 91  1  0  0  0  0
 31 37  1  0  0  0  0
 31 92  1  0  0  0  0
 31 93  1  0  0  0  0
 32 34  1  0  0  0  0
 32 36  1  0  0  0  0
 32 94  1  0  0  0  0
 32 95  1  0  0  0  0
 33 96  1  0  0  0  0
 33 97  1  0  0  0  0
 33 98  1  0  0  0  0
 34 99  1  0  0  0  0
 35100  1  0  0  0  0
 35101  1  0  0  0  0
 35102  1  0  0  0  0
 36 40  1  0  0  0  0
 36 43  2  0  0  0  0
 37 45  1  0  0  0  0
 37103  1  0  0  0  0
 37104  1  0  0  0  0
 38105  1  0  0  0  0
 38106  1  0  0  0  0
 38107  1  0  0  0  0
 39108  1  0  0  0  0
 39109  1  0  0  0  0
 39110  1  0  0  0  0
 40 41  1  0  0  0  0
 41 42  1  0  0  0  0
 41 46  2  0  0  0  0
 42 44  1  0  0  0  0
 42 47  2  0  0  0  0
 43 44  1  0  0  0  0
 43111  1  0  0  0  0
 45 48  2  0  0  0  0
 45112  1  0  0  0  0
 46 49  1  0  0  0  0
 46113  1  0  0  0  0
 47 50  1  0  0  0  0
 47114  1  0  0  0  0
 48 51  1  0  0  0  0
 48 52  1  0  0  0  0
 49 50  2  0  0  0  0
 49115  1  0  0  0  0
 50116  1  0  0  0  0
 51118  1  0  0  0  0
 51119  1  0  0  0  0
 51120  1  0  0  0  0
 52117  1  0  0  0  0
 52121  1  0  0  0  0
 52122  1  0  0  0  0
M  END
> <PUBCHEM_COMPOUND_CID>
5376004

> <PUBCHEM_COMPOUND_CANONICALIZED>
1

> <PUBCHEM_CACTVS_COMPLEXITY>
1420

> <PUBCHEM_CACTVS_HBOND_ACCEPTOR>
2

> <PUBCHEM_CACTVS_HBOND_DONOR>
0

> <PUBCHEM_CACTVS_ROTATABLE_BOND>
23

> <PUBCHEM_CACTVS_SUBSKEYS>
AAADcfB8MAAAAAAAAAAAAAAAAAAAAAAAAAAwQAAAAAAAAACBAAAAGgAAAAAADASAmAAyAIAAAACIAqBSAAACAAAkAAAIiAEAAMgIIDKAFRCAIQAggAAIiYcJiMCOgAAAAAAQAAAAAAAAACAAAAAAAAAAAA==

> <PUBCHEM_IUPAC_OPENEYE_NAME>
2-[(2E,6E,10E,14E,18E,22E,26E)-3,7,11,15,19,23,27,31-octamethyldotriaconta-2,6,10,14,18,22,26,30-octaenyl]naphthalene-1,4-dione

> <PUBCHEM_IUPAC_CAS_NAME>
2-[(2E,6E,10E,14E,18E,22E,26E)-3,7,11,15,19,23,27,31-octamethyldotriaconta-2,6,10,14,18,22,26,30-octaenyl]naphthalene-1,4-dione

> <PUBCHEM_IUPAC_NAME>
2-[(2E,6E,10E,14E,18E,22E,26E)-3,7,11,15,19,23,27,31-octamethyldotriaconta-2,6,10,14,18,22,26,30-octaenyl]naphthalene-1,4-dione

> <PUBCHEM_IUPAC_SYSTEMATIC_NAME>
2-[(2E,6E,10E,14E,18E,22E,26E)-3,7,11,15,19,23,27,31-octamethyldotriaconta-2,6,10,14,18,22,26,30-octaenyl]naphthalene-1,4-dione

> <PUBCHEM_IUPAC_TRADITIONAL_NAME>
2-[(2E,6E,10E,14E,18E,22E,26E)-3,7,11,15,19,23,27,31-octamethyldotriaconta-2,6,10,14,18,22,26,30-octaenyl]-1,4-naphthoquinone

> <PUBCHEM_IUPAC_INCHI>
InChI=1S/C50H70O2/c1-38(2)19-12-20-39(3)21-13-22-40(4)23-14-24-41(5)25-15-26-42(6)27-16-28-43(7)29-17-30-44(8)31-18-32-45(9)35-36-46-37-49(51)47-33-10-11-34-48(47)50(46)52/h10-11,19,21,23,25,27,29,31,33-35,37H,12-18,20,22,24,26,28,30,32,36H2,1-9H3/b39-21+,40-23+,41-25+,42-27+,43-29+,44-31+,45-35+

> <PUBCHEM_IUPAC_INCHIKEY>
GDUBPWSFXUAETN-AENDIINCSA-N

> <PUBCHEM_XLOGP3>
16.8

> <PUBCHEM_EXACT_MASS>
702.538

> <PUBCHEM_MOLECULAR_FORMULA>
C50H70O2

> <PUBCHEM_MOLECULAR_WEIGHT>
703.108

> <PUBCHEM_OPENEYE_CAN_SMILES>
CC(=CCCC(=CCCC(=CCCC(=CCCC(=CCCC(=CCCC(=CCCC(=CCC1=CC(=O)C2=CC=CC=C2C1=O)C)C)C)C)C)C)C)C

> <PUBCHEM_OPENEYE_ISO_SMILES>
CC(=CCC/C(=C/CC/C(=C/CC/C(=C/CC/C(=C/CC/C(=C/CC/C(=C/CC/C(=C/CC1=CC(=O)C2=CC=CC=C2C1=O)/C)/C)/C)/C)/C)/C)/C)C

> <PUBCHEM_CACTVS_TPSA>
34.1

> <PUBCHEM_MONOISOTOPIC_WEIGHT>
702.538

> <PUBCHEM_TOTAL_CHARGE>
0

> <PUBCHEM_HEAVY_ATOM_COUNT>
52

> <PUBCHEM_ATOM_DEF_STEREO_COUNT>
0

> <PUBCHEM_ATOM_UDEF_STEREO_COUNT>
0

> <PUBCHEM_BOND_DEF_STEREO_COUNT>
7

> <PUBCHEM_BOND_UDEF_STEREO_COUNT>
0

> <PUBCHEM_ISOTOPIC_ATOM_COUNT>
0

> <PUBCHEM_COMPONENT_COUNT>
1

> <PUBCHEM_CACTVS_TAUTO_COUNT>
18

> <PUBCHEM_COORDINATE_TYPE>
1
5
255

> <PUBCHEM_BONDANNOTATIONS>
41  42  8
41  46  8
42  47  8
46  49  8
47  50  8
49  50  8

> <DESCRIPTION>
2-demethylmenaquinone-8

$$$$
25245235
  -OEChem-08131806022D

135136  0     0  0  0  0  0  0999 V2000
   34.0429   -2.0000    0.0000 O   0  0  0  0  0  0  0  0  0  0  0  0
   34.0429    2.0000    0.0000 O   0  0  0  0  0  0  0  0  0  0  0  0
   19.3205   -0.5000    0.0000 C   0  0  0  0  0  0  0  0  0  0  0  0
   15.8564   -0.5000    0.0000 C   0  0  0  0  0  0  0  0  0  0  0  0
   22.7846   -0.5000    0.0000 C   0  0  0  0  0  0  0  0  0  0  0  0
   18.4545   -1.0000    0.0000 C   0  0  0  0  0  0  0  0  0  0  0  0
   21.9186   -1.0000    0.0000 C   0  0  0  0  0  0  0  0  0  0  0  0
   14.9904   -1.0000    0.0000 C   0  0  0  0  0  0  0  0  0  0  0  0
   12.3923   -0.5000    0.0000 C   0  0  0  0  0  0  0  0  0  0  0  0
   20.1865   -1.0000    0.0000 C   0  0  0  0  0  0  0  0  0  0  0  0
   16.7224   -1.0000    0.0000 C   0  0  0  0  0  0  0  0  0  0  0  0
   26.2487   -0.5000    0.0000 C   0  0  0  0  0  0  0  0  0  0  0  0
   25.3827   -1.0000    0.0000 C   0  0  0  0  0  0  0  0  0  0  0  0
   23.6506   -1.0000    0.0000 C   0  0  0  0  0  0  0  0  0  0  0  0
   11.5263   -1.0000    0.0000 C   0  0  0  0  0  0  0  0  0  0  0  0
   13.2583   -1.0000    0.0000 C   0  0  0  0  0  0  0  0  0  0  0  0
   17.5885   -0.5000    0.0000 C   0  0  0  0  0  0  0  0  0  0  0  0
   21.0526   -0.5000    0.0000 C   0  0  0  0  0  0  0  0  0  0  0  0
   27.1147   -1.0000    0.0000 C   0  0  0  0  0  0  0  0  0  0  0  0
   14.1244   -0.5000    0.0000 C   0  0  0  0  0  0  0  0  0  0  0  0
    8.9282   -0.5000    0.0000 C   0  0  0  0  0  0  0  0  0  0  0  0
   24.5167   -0.5000    0.0000 C   0  0  0  0  0  0  0  0  0  0  0  0
    9.7942   -1.0000    0.0000 C   0  0  0  0  0  0  0  0  0  0  0  0
   28.8468   -1.0000    0.0000 C   0  0  0  0  0  0  0  0  0  0  0  0
   29.7128   -0.5000    0.0000 C   0  0  0  0  0  0  0  0  0  0  0  0
   10.6603   -0.5000    0.0000 C   0  0  0  0  0  0  0  0  0  0  0  0
    8.0622   -1.0000    0.0000 C   0  0  0  0  0  0  0  0  0  0  0  0
   27.9808   -0.5000    0.0000 C   0  0  0  0  0  0  0  0  0  0  0  0
   30.5788   -1.0000    0.0000 C   0  0  0  0  0  0  0  0  0  0  0  0
   20.1865   -2.0000    0.0000 C   0  0  0  0  0  0  0  0  0  0  0  0
   16.7224   -2.0000    0.0000 C   0  0  0  0  0  0  0  0  0  0  0  0
   23.6506   -2.0000    0.0000 C   0  0  0  0  0  0  0  0  0  0  0  0
   13.2583   -2.0000    0.0000 C   0  0  0  0  0  0  0  0  0  0  0  0
    7.1962   -0.5000    0.0000 C   0  0  0  0  0  0  0  0  0  0  0  0
    6.3301   -1.0000    0.0000 C   0  0  0  0  0  0  0  0  0  0  0  0
    5.4641   -0.5000    0.0000 C   0  0  0  0  0  0  0  0  0  0  0  0
   27.1147   -2.0000    0.0000 C   0  0  0  0  0  0  0  0  0  0  0  0
   32.3109   -1.0000    0.0000 C   0  0  0  0  0  0  0  0  0  0  0  0
   31.4449   -0.5000    0.0000 C   0  0  0  0  0  0  0  0  0  0  0  0
    9.7942   -2.0000    0.0000 C   0  0  0  0  0  0  0  0  0  0  0  0
   33.1769   -0.5000    0.0000 C   0  0  0  0  0  0  0  0  0  0  0  0
    4.5981   -1.0000    0.0000 C   0  0  0  0  0  0  0  0  0  0  0  0
   30.5788   -2.0000    0.0000 C   0  0  0  0  0  0  0  0  0  0  0  0
    6.3301   -2.0000    0.0000 C   0  0  0  0  0  0  0  0  0  0  0  0
   34.0429   -1.0000    0.0000 C   0  0  0  0  0  0  0  0  0  0  0  0
   34.9090   -0.5000    0.0000 C   0  0  0  0  0  0  0  0  0  0  0  0
   34.9090    0.5000    0.0000 C   0  0  0  0  0  0  0  0  0  0  0  0
   33.1769    0.5000    0.0000 C   0  0  0  0  0  0  0  0  0  0  0  0
   34.0429    1.0000    0.0000 C   0  0  0  0  0  0  0  0  0  0  0  0
    3.7320   -0.5000    0.0000 C   0  0  0  0  0  0  0  0  0  0  0  0
   35.8029   -1.0347    0.0000 C   0  0  0  0  0  0  0  0  0  0  0  0
   35.8029    1.0347    0.0000 C   0  0  0  0  0  0  0  0  0  0  0  0
    2.8660   -1.0000    0.0000 C   0  0  0  0  0  0  0  0  0  0  0  0
   36.7090   -0.5208    0.0000 C   0  0  0  0  0  0  0  0  0  0  0  0
   36.7090    0.5208    0.0000 C   0  0  0  0  0  0  0  0  0  0  0  0
    2.0000   -0.5000    0.0000 C   0  0  0  0  0  0  0  0  0  0  0  0
    2.8660   -2.0000    0.0000 C   0  0  0  0  0  0  0  0  0  0  0  0
   19.7190   -0.0251    0.0000 H   0  0  0  0  0  0  0  0  0  0  0  0
   18.9220   -0.0251    0.0000 H   0  0  0  0  0  0  0  0  0  0  0  0
   16.2549   -0.0251    0.0000 H   0  0  0  0  0  0  0  0  0  0  0  0
   15.4579   -0.0251    0.0000 H   0  0  0  0  0  0  0  0  0  0  0  0
   23.1831   -0.0251    0.0000 H   0  0  0  0  0  0  0  0  0  0  0  0
   22.3861   -0.0251    0.0000 H   0  0  0  0  0  0  0  0  0  0  0  0
   18.0560   -1.4750    0.0000 H   0  0  0  0  0  0  0  0  0  0  0  0
   18.8530   -1.4750    0.0000 H   0  0  0  0  0  0  0  0  0  0  0  0
   21.5201   -1.4750    0.0000 H   0  0  0  0  0  0  0  0  0  0  0  0
   22.3171   -1.4750    0.0000 H   0  0  0  0  0  0  0  0  0  0  0  0
   14.5919   -1.4750    0.0000 H   0  0  0  0  0  0  0  0  0  0  0  0
   15.3889   -1.4750    0.0000 H   0  0  0  0  0  0  0  0  0  0  0  0
   12.7908   -0.0251    0.0000 H   0  0  0  0  0  0  0  0  0  0  0  0
   11.9938   -0.0251    0.0000 H   0  0  0  0  0  0  0  0  0  0  0  0
   26.6472   -0.0251    0.0000 H   0  0  0  0  0  0  0  0  0  0  0  0
   25.8502   -0.0251    0.0000 H   0  0  0  0  0  0  0  0  0  0  0  0
   24.9842   -1.4750    0.0000 H   0  0  0  0  0  0  0  0  0  0  0  0
   25.7812   -1.4750    0.0000 H   0  0  0  0  0  0  0  0  0  0  0  0
   11.1278   -1.4750    0.0000 H   0  0  0  0  0  0  0  0  0  0  0  0
   11.9248   -1.4750    0.0000 H   0  0  0  0  0  0  0  0  0  0  0  0
   17.5885    0.1200    0.0000 H   0  0  0  0  0  0  0  0  0  0  0  0
   21.0526    0.1200    0.0000 H   0  0  0  0  0  0  0  0  0  0  0  0
   14.1244    0.1200    0.0000 H   0  0  0  0  0  0  0  0  0  0  0  0
    9.3267   -0.0251    0.0000 H   0  0  0  0  0  0  0  0  0  0  0  0
    8.5297   -0.0251    0.0000 H   0  0  0  0  0  0  0  0  0  0  0  0
   24.5167    0.1200    0.0000 H   0  0  0  0  0  0  0  0  0  0  0  0
   28.4483   -1.4750    0.0000 H   0  0  0  0  0  0  0  0  0  0  0  0
   29.2453   -1.4750    0.0000 H   0  0  0  0  0  0  0  0  0  0  0  0
   30.1113   -0.0251    0.0000 H   0  0  0  0  0  0  0  0  0  0  0  0
   29.3143   -0.0251    0.0000 H   0  0  0  0  0  0  0  0  0  0  0  0
   10.6603    0.1200    0.0000 H   0  0  0  0  0  0  0  0  0  0  0  0
    7.6636   -1.4750    0.0000 H   0  0  0  0  0  0  0  0  0  0  0  0
    8.4607   -1.4750    0.0000 H   0  0  0  0  0  0  0  0  0  0  0  0
   27.9808    0.1200    0.0000 H   0  0  0  0  0  0  0  0  0  0  0  0
   19.5665   -2.0000    0.0000 H   0  0  0  0  0  0  0  0  0  0  0  0
   20.1865   -2.6200    0.0000 H   0  0  0  0  0  0  0  0  0  0  0  0
   20.8065   -2.0000    0.0000 H   0  0  0  0  0  0  0  0  0  0  0  0
   16.1024   -2.0000    0.0000 H   0  0  0  0  0  0  0  0  0  0  0  0
   16.7224   -2.6200    0.0000 H   0  0  0  0  0  0  0  0  0  0  0  0
   17.3424   -2.0000    0.0000 H   0  0  0  0  0  0  0  0  0  0  0  0
   23.0306   -2.0000    0.0000 H   0  0  0  0  0  0  0  0  0  0  0  0
   23.6506   -2.6200    0.0000 H   0  0  0  0  0  0  0  0  0  0  0  0
   24.2706   -2.0000    0.0000 H   0  0  0  0  0  0  0  0  0  0  0  0
   12.6383   -2.0000    0.0000 H   0  0  0  0  0  0  0  0  0  0  0  0
   13.2583   -2.6200    0.0000 H   0  0  0  0  0  0  0  0  0  0  0  0
   13.8783   -2.0000    0.0000 H   0  0  0  0  0  0  0  0  0  0  0  0
    7.1962    0.1200    0.0000 H   0  0  0  0  0  0  0  0  0  0  0  0
    5.8626   -0.0251    0.0000 H   0  0  0  0  0  0  0  0  0  0  0  0
    5.0656   -0.0251    0.0000 H   0  0  0  0  0  0  0  0  0  0  0  0
   26.4947   -2.0000    0.0000 H   0  0  0  0  0  0  0  0  0  0  0  0
   27.1147   -2.6200    0.0000 H   0  0  0  0  0  0  0  0  0  0  0  0
   27.7347   -2.0000    0.0000 H   0  0  0  0  0  0  0  0  0  0  0  0
   31.9124   -1.4750    0.0000 H   0  0  0  0  0  0  0  0  0  0  0  0
   32.7094   -1.4750    0.0000 H   0  0  0  0  0  0  0  0  0  0  0  0
   31.4449    0.1200    0.0000 H   0  0  0  0  0  0  0  0  0  0  0  0
    9.1742   -2.0000    0.0000 H   0  0  0  0  0  0  0  0  0  0  0  0
    9.7942   -2.6200    0.0000 H   0  0  0  0  0  0  0  0  0  0  0  0
   10.4142   -2.0000    0.0000 H   0  0  0  0  0  0  0  0  0  0  0  0
    4.1996   -1.4750    0.0000 H   0  0  0  0  0  0  0  0  0  0  0  0
    4.9966   -1.4750    0.0000 H   0  0  0  0  0  0  0  0  0  0  0  0
   29.9588   -2.0000    0.0000 H   0  0  0  0  0  0  0  0  0  0  0  0
   30.5788   -2.6200    0.0000 H   0  0  0  0  0  0  0  0  0  0  0  0
   31.1988   -2.0000    0.0000 H   0  0  0  0  0  0  0  0  0  0  0  0
    5.7101   -2.0000    0.0000 H   0  0  0  0  0  0  0  0  0  0  0  0
    6.3301   -2.6200    0.0000 H   0  0  0  0  0  0  0  0  0  0  0  0
    6.9501   -2.0000    0.0000 H   0  0  0  0  0  0  0  0  0  0  0  0
   32.6400    0.8100    0.0000 H   0  0  0  0  0  0  0  0  0  0  0  0
    3.7320    0.1200    0.0000 H   0  0  0  0  0  0  0  0  0  0  0  0
   35.7957   -1.6546    0.0000 H   0  0  0  0  0  0  0  0  0  0  0  0
   35.7957    1.6546    0.0000 H   0  0  0  0  0  0  0  0  0  0  0  0
   37.2447   -0.8329    0.0000 H   0  0  0  0  0  0  0  0  0  0  0  0
   37.2447    0.8329    0.0000 H   0  0  0  0  0  0  0  0  0  0  0  0
    2.3100    0.0369    0.0000 H   0  0  0  0  0  0  0  0  0  0  0  0
    1.4631   -0.1900    0.0000 H   0  0  0  0  0  0  0  0  0  0  0  0
    1.6900   -1.0369    0.0000 H   0  0  0  0  0  0  0  0  0  0  0  0
    2.2460   -2.0000    0.0000 H   0  0  0  0  0  0  0  0  0  0  0  0
    2.8660   -2.6200    0.0000 H   0  0  0  0  0  0  0  0  0  0  0  0
    3.4860   -2.0000    0.0000 H   0  0  0  0  0  0  0  0  0  0  0  0
  1 45  2  0  0  0  0
  2 49  2  0  0  0  0
  3  6  1  0  0  0  0
  3 10  1  0  0  0  0
  3 58  1  0  0  0  0
  3 59  1  0  0  0  0
  4  8  1  0  0  0  0
  4 11  1  0  0  0  0
  4 60  1  0  0  0  0
  4 61  1  0  0  0  0
  5  7  1  0  0  0  0
  5 14  1  0  0  0  0
  5 62  1  0  0  0  0
  5 63  1  0  0  0  0
  6 17  1  0  0  0  0
  6 64  1  0  0  0  0
  6 65  1  0  0  0  0
  7 18  1  0  0  0  0
  7 66  1  0  0  0  0
  7 67  1  0  0  0  0
  8 20  1  0  0  0  0
  8 68  1  0  0  0  0
  8 69  1  0  0  0  0
  9 15  1  0  0  0  0
  9 16  1  0  0  0  0
  9 70  1  0  0  0  0
  9 71  1  0  0  0  0
 10 18  2  0  0  0  0
 10 30  1  0  0  0  0
 11 17  2  0  0  0  0
 11 31  1  0  0  0  0
 12 13  1  0  0  0  0
 12 19  1  0  0  0  0
 12 72  1  0  0  0  0
 12 73  1  0  0  0  0
 13 22  1  0  0  0  0
 13 74  1  0  0  0  0
 13 75  1  0  0  0  0
 14 22  2  0  0  0  0
 14 32  1  0  0  0  0
 15 26  1  0  0  0  0
 15 76  1  0  0  0  0
 15 77  1  0  0  0  0
 16 20  2  0  0  0  0
 16 33  1  0  0  0  0
 17 78  1  0  0  0  0
 18 79  1  0  0  0  0
 19 28  2  0  0  0  0
 19 37  1  0  0  0  0
 20 80  1  0  0  0  0
 21 23  1  0  0  0  0
 21 27  1  0  0  0  0
 21 81  1  0  0  0  0
 21 82  1  0  0  0  0
 22 83  1  0  0  0  0
 23 26  2  0  0  0  0
 23 40  1  0  0  0  0
 24 25  1  0  0  0  0
 24 28  1  0  0  0  0
 24 84  1  0  0  0  0
 24 85  1  0  0  0  0
 25 29  1  0  0  0  0
 25 86  1  0  0  0  0
 25 87  1  0  0  0  0
 26 88  1  0  0  0  0
 27 34  1  0  0  0  0
 27 89  1  0  0  0  0
 27 90  1  0  0  0  0
 28 91  1  0  0  0  0
 29 39  2  0  0  0  0
 29 43  1  0  0  0  0
 30 92  1  0  0  0  0
 30 93  1  0  0  0  0
 30 94  1  0  0  0  0
 31 95  1  0  0  0  0
 31 96  1  0  0  0  0
 31 97  1  0  0  0  0
 32 98  1  0  0  0  0
 32 99  1  0  0  0  0
 32100  1  0  0  0  0
 33101  1  0  0  0  0
 33102  1  0  0  0  0
 33103  1  0  0  0  0
 34 35  2  0  0  0  0
 34104  1  0  0  0  0
 35 36  1  0  0  0  0
 35 44  1  0  0  0  0
 36 42  1  0  0  0  0
 36105  1  0  0  0  0
 36106  1  0  0  0  0
 37107  1  0  0  0  0
 37108  1  0  0  0  0
 37109  1  0  0  0  0
 38 39  1  0  0  0  0
 38 41  1  0  0  0  0
 38110  1  0  0  0  0
 38111  1  0  0  0  0
 39112  1  0  0  0  0
 40113  1  0  0  0  0
 40114  1  0  0  0  0
 40115  1  0  0  0  0
 41 45  1  0  0  0  0
 41 48  2  0  0  0  0
 42 50  1  0  0  0  0
 42116  1  0  0  0  0
 42117  1  0  0  0  0
 43118  1  0  0  0  0
 43119  1  0  0  0  0
 43120  1  0  0  0  0
 44121  1  0  0  0  0
 44122  1  0  0  0  0
 44123  1  0  0  0  0
 45 46  1  0  0  0  0
 46 47  1  0  0  0  0
 46 51  2  0  0  0  0
 47 49  1  0  0  0  0
 47 52  2  0  0  0  0
 48 49  1  0  0  0  0
 48124  1  0  0  0  0
 50 53  2  0  0  0  0
 50125  1  0  0  0  0
 51 54  1  0  0  0  0
 51126  1  0  0  0  0
 52 55  1  0  0  0  0
 52127  1  0  0  0  0
 53 56  1  0  0  0  0
 53 57  1  0  0  0  0
 54 55  2  0  0  0  0
 54128  1  0  0  0  0
 55129  1  0  0  0  0
 56130  1  0  0  0  0
 56131  1  0  0  0  0
 56132  1  0  0  0  0
 57133  1  0  0  0  0
 57134  1  0  0  0  0
 57135  1  0  0  0  0
M  END
> <PUBCHEM_COMPOUND_CID>
25245235

> <PUBCHEM_COMPOUND_CANONICALIZED>
1

> <PUBCHEM_CACTVS_COMPLEXITY>
1580

> <PUBCHEM_CACTVS_HBOND_ACCEPTOR>
2

> <PUBCHEM_CACTVS_HBOND_DONOR>
0

> <PUBCHEM_CACTVS_ROTATABLE_BOND>
26

> <PUBCHEM_CACTVS_SUBSKEYS>
AAADcfB8MAAAAAAAAAAAAAAAAAAAAAAAAAAwQAAAAAAAAACBAAAAGgAAAAAADASAmAAyAIAAAACIAqBSAAACAAAkAAAIiAEAAMgIIDKAFRCAIQAggAAIiYcJiMCOgAAAAAAQAAAAAAAAACAAAAAAAAAAAA==

> <PUBCHEM_IUPAC_OPENEYE_NAME>
2-[(2E,6E,10E,14E,18E,22E,26E,30E)-3,7,11,15,19,23,27,31,35-nonamethylhexatriaconta-2,6,10,14,18,22,26,30,34-nonaenyl]naphthalene-1,4-dione

> <PUBCHEM_IUPAC_CAS_NAME>
2-[(2E,6E,10E,14E,18E,22E,26E,30E)-3,7,11,15,19,23,27,31,35-nonamethylhexatriaconta-2,6,10,14,18,22,26,30,34-nonaenyl]naphthalene-1,4-dione

> <PUBCHEM_IUPAC_NAME>
2-[(2E,6E,10E,14E,18E,22E,26E,30E)-3,7,11,15,19,23,27,31,35-nonamethylhexatriaconta-2,6,10,14,18,22,26,30,34-nonaenyl]naphthalene-1,4-dione

> <PUBCHEM_IUPAC_SYSTEMATIC_NAME>
2-[(2E,6E,10E,14E,18E,22E,26E,30E)-3,7,11,15,19,23,27,31,35-nonamethylhexatriaconta-2,6,10,14,18,22,26,30,34-nonaenyl]naphthalene-1,4-dione

> <PUBCHEM_IUPAC_TRADITIONAL_NAME>
2-[(2E,6E,10E,14E,18E,22E,26E,30E)-3,7,11,15,19,23,27,31,35-nonamethylhexatriaconta-2,6,10,14,18,22,26,30,34-nonaenyl]-1,4-naphthoquinone

> <PUBCHEM_IUPAC_INCHI>
InChI=1S/C55H78O2/c1-42(2)21-13-22-43(3)23-14-24-44(4)25-15-26-45(5)27-16-28-46(6)29-17-30-47(7)31-18-32-48(8)33-19-34-49(9)35-20-36-50(10)39-40-51-41-54(56)52-37-11-12-38-53(52)55(51)57/h11-12,21,23,25,27,29,31,33,35,37-39,41H,13-20,22,24,26,28,30,32,34,36,40H2,1-10H3/b43-23+,44-25+,45-27+,46-29+,47-31+,48-33+,49-35+,50-39+

> <PUBCHEM_IUPAC_INCHIKEY>
MZHQKWYODJVUBB-RNFPTGGASA-N

> <PUBCHEM_XLOGP3>
18.6

> <PUBCHEM_EXACT_MASS>
770.6

> <PUBCHEM_MOLECULAR_FORMULA>
C55H78O2

> <PUBCHEM_MOLECULAR_WEIGHT>
771.227

> <PUBCHEM_OPENEYE_CAN_SMILES>
CC(=CCCC(=CCCC(=CCCC(=CCCC(=CCCC(=CCCC(=CCCC(=CCCC(=CCC1=CC(=O)C2=CC=CC=C2C1=O)C)C)C)C)C)C)C)C)C

> <PUBCHEM_OPENEYE_ISO_SMILES>
CC(=CCC/C(=C/CC/C(=C/CC/C(=C/CC/C(=C/CC/C(=C/CC/C(=C/CC/C(=C/CC/C(=C/CC1=CC(=O)C2=CC=CC=C2C1=O)/C)/C)/C)/C)/C)/C)/C)/C)C

> <PUBCHEM_CACTVS_TPSA>
34.1

> <PUBCHEM_MONOISOTOPIC_WEIGHT>
770.6

> <PUBCHEM_TOTAL_CHARGE>
0

> <PUBCHEM_HEAVY_ATOM_COUNT>
57

> <PUBCHEM_ATOM_DEF_STEREO_COUNT>
0

> <PUBCHEM_ATOM_UDEF_STEREO_COUNT>
0

> <PUBCHEM_BOND_DEF_STEREO_COUNT>
8

> <PUBCHEM_BOND_UDEF_STEREO_COUNT>
0

> <PUBCHEM_ISOTOPIC_ATOM_COUNT>
0

> <PUBCHEM_COMPONENT_COUNT>
1

> <PUBCHEM_CACTVS_TAUTO_COUNT>
18

> <PUBCHEM_COORDINATE_TYPE>
1
5
255

> <PUBCHEM_BONDANNOTATIONS>
46  47  8
46  51  8
47  52  8
51  54  8
52  55  8
54  55  8

> <DESCRIPTION>
2-demethylmenaquinone-9

$$$$
25244910
  -OEChem-08131806052D

148149  0     0  0  0  0  0  0999 V2000
   37.5070   -2.0000    0.0000 O   0  0  0  0  0  0  0  0  0  0  0  0
   37.5070    2.0000    0.0000 O   0  0  0  0  0  0  0  0  0  0  0  0
   19.3205   -0.5000    0.0000 C   0  0  0  0  0  0  0  0  0  0  0  0
   22.7846   -0.5000    0.0000 C   0  0  0  0  0  0  0  0  0  0  0  0
   15.8564   -0.5000    0.0000 C   0  0  0  0  0  0  0  0  0  0  0  0
   18.4545   -1.0000    0.0000 C   0  0  0  0  0  0  0  0  0  0  0  0
   21.9186   -1.0000    0.0000 C   0  0  0  0  0  0  0  0  0  0  0  0
   26.2487   -0.5000    0.0000 C   0  0  0  0  0  0  0  0  0  0  0  0
   25.3827   -1.0000    0.0000 C   0  0  0  0  0  0  0  0  0  0  0  0
   14.9904   -1.0000    0.0000 C   0  0  0  0  0  0  0  0  0  0  0  0
   12.3923   -0.5000    0.0000 C   0  0  0  0  0  0  0  0  0  0  0  0
   20.1865   -1.0000    0.0000 C   0  0  0  0  0  0  0  0  0  0  0  0
   23.6506   -1.0000    0.0000 C   0  0  0  0  0  0  0  0  0  0  0  0
   16.7224   -1.0000    0.0000 C   0  0  0  0  0  0  0  0  0  0  0  0
   29.7128   -0.5000    0.0000 C   0  0  0  0  0  0  0  0  0  0  0  0
   28.8468   -1.0000    0.0000 C   0  0  0  0  0  0  0  0  0  0  0  0
   27.1147   -1.0000    0.0000 C   0  0  0  0  0  0  0  0  0  0  0  0
   11.5263   -1.0000    0.0000 C   0  0  0  0  0  0  0  0  0  0  0  0
   13.2583   -1.0000    0.0000 C   0  0  0  0  0  0  0  0  0  0  0  0
   21.0526   -0.5000    0.0000 C   0  0  0  0  0  0  0  0  0  0  0  0
   17.5885   -0.5000    0.0000 C   0  0  0  0  0  0  0  0  0  0  0  0
   24.5167   -0.5000    0.0000 C   0  0  0  0  0  0  0  0  0  0  0  0
   14.1244   -0.5000    0.0000 C   0  0  0  0  0  0  0  0  0  0  0  0
   30.5788   -1.0000    0.0000 C   0  0  0  0  0  0  0  0  0  0  0  0
    8.9282   -0.5000    0.0000 C   0  0  0  0  0  0  0  0  0  0  0  0
   27.9808   -0.5000    0.0000 C   0  0  0  0  0  0  0  0  0  0  0  0
    9.7942   -1.0000    0.0000 C   0  0  0  0  0  0  0  0  0  0  0  0
   32.3109   -1.0000    0.0000 C   0  0  0  0  0  0  0  0  0  0  0  0
   33.1769   -0.5000    0.0000 C   0  0  0  0  0  0  0  0  0  0  0  0
   10.6603   -0.5000    0.0000 C   0  0  0  0  0  0  0  0  0  0  0  0
    8.0622   -1.0000    0.0000 C   0  0  0  0  0  0  0  0  0  0  0  0
   31.4449   -0.5000    0.0000 C   0  0  0  0  0  0  0  0  0  0  0  0
   34.0429   -1.0000    0.0000 C   0  0  0  0  0  0  0  0  0  0  0  0
   20.1865   -2.0000    0.0000 C   0  0  0  0  0  0  0  0  0  0  0  0
   23.6506   -2.0000    0.0000 C   0  0  0  0  0  0  0  0  0  0  0  0
   16.7224   -2.0000    0.0000 C   0  0  0  0  0  0  0  0  0  0  0  0
   27.1147   -2.0000    0.0000 C   0  0  0  0  0  0  0  0  0  0  0  0
   13.2583   -2.0000    0.0000 C   0  0  0  0  0  0  0  0  0  0  0  0
    7.1962   -0.5000    0.0000 C   0  0  0  0  0  0  0  0  0  0  0  0
    6.3301   -1.0000    0.0000 C   0  0  0  0  0  0  0  0  0  0  0  0
   30.5788   -2.0000    0.0000 C   0  0  0  0  0  0  0  0  0  0  0  0
    5.4641   -0.5000    0.0000 C   0  0  0  0  0  0  0  0  0  0  0  0
   35.7750   -1.0000    0.0000 C   0  0  0  0  0  0  0  0  0  0  0  0
    9.7942   -2.0000    0.0000 C   0  0  0  0  0  0  0  0  0  0  0  0
   34.9090   -0.5000    0.0000 C   0  0  0  0  0  0  0  0  0  0  0  0
   36.6410   -0.5000    0.0000 C   0  0  0  0  0  0  0  0  0  0  0  0
    4.5981   -1.0000    0.0000 C   0  0  0  0  0  0  0  0  0  0  0  0
   34.0429   -2.0000    0.0000 C   0  0  0  0  0  0  0  0  0  0  0  0
    6.3301   -2.0000    0.0000 C   0  0  0  0  0  0  0  0  0  0  0  0
   37.5070   -1.0000    0.0000 C   0  0  0  0  0  0  0  0  0  0  0  0
   38.3731   -0.5000    0.0000 C   0  0  0  0  0  0  0  0  0  0  0  0
   38.3731    0.5000    0.0000 C   0  0  0  0  0  0  0  0  0  0  0  0
   36.6410    0.5000    0.0000 C   0  0  0  0  0  0  0  0  0  0  0  0
   37.5070    1.0000    0.0000 C   0  0  0  0  0  0  0  0  0  0  0  0
    3.7320   -0.5000    0.0000 C   0  0  0  0  0  0  0  0  0  0  0  0
   39.2670   -1.0347    0.0000 C   0  0  0  0  0  0  0  0  0  0  0  0
   39.2670    1.0347    0.0000 C   0  0  0  0  0  0  0  0  0  0  0  0
    2.8660   -1.0000    0.0000 C   0  0  0  0  0  0  0  0  0  0  0  0
   40.1731   -0.5208    0.0000 C   0  0  0  0  0  0  0  0  0  0  0  0
   40.1731    0.5208    0.0000 C   0  0  0  0  0  0  0  0  0  0  0  0
    2.0000   -0.5000    0.0000 C   0  0  0  0  0  0  0  0  0  0  0  0
    2.8660   -2.0000    0.0000 C   0  0  0  0  0  0  0  0  0  0  0  0
   19.7190   -0.0251    0.0000 H   0  0  0  0  0  0  0  0  0  0  0  0
   18.9220   -0.0251    0.0000 H   0  0  0  0  0  0  0  0  0  0  0  0
   23.1831   -0.0251    0.0000 H   0  0  0  0  0  0  0  0  0  0  0  0
   22.3861   -0.0251    0.0000 H   0  0  0  0  0  0  0  0  0  0  0  0
   16.2549   -0.0251    0.0000 H   0  0  0  0  0  0  0  0  0  0  0  0
   15.4579   -0.0251    0.0000 H   0  0  0  0  0  0  0  0  0  0  0  0
   26.6472   -0.0251    0.0000 H   0  0  0  0  0  0  0  0  0  0  0  0
   25.8502   -0.0251    0.0000 H   0  0  0  0  0  0  0  0  0  0  0  0
   18.0560   -1.4750    0.0000 H   0  0  0  0  0  0  0  0  0  0  0  0
   18.8530   -1.4750    0.0000 H   0  0  0  0  0  0  0  0  0  0  0  0
   21.5201   -1.4750    0.0000 H   0  0  0  0  0  0  0  0  0  0  0  0
   22.3171   -1.4750    0.0000 H   0  0  0  0  0  0  0  0  0  0  0  0
   24.9842   -1.4750    0.0000 H   0  0  0  0  0  0  0  0  0  0  0  0
   25.7812   -1.4750    0.0000 H   0  0  0  0  0  0  0  0  0  0  0  0
   14.5919   -1.4750    0.0000 H   0  0  0  0  0  0  0  0  0  0  0  0
   15.3889   -1.4750    0.0000 H   0  0  0  0  0  0  0  0  0  0  0  0
   12.7908   -0.0251    0.0000 H   0  0  0  0  0  0  0  0  0  0  0  0
   11.9938   -0.0251    0.0000 H   0  0  0  0  0  0  0  0  0  0  0  0
   30.1113   -0.0251    0.0000 H   0  0  0  0  0  0  0  0  0  0  0  0
   29.3143   -0.0251    0.0000 H   0  0  0  0  0  0  0  0  0  0  0  0
   28.4483   -1.4750    0.0000 H   0  0  0  0  0  0  0  0  0  0  0  0
   29.2453   -1.4750    0.0000 H   0  0  0  0  0  0  0  0  0  0  0  0
   11.1278   -1.4750    0.0000 H   0  0  0  0  0  0  0  0  0  0  0  0
   11.9248   -1.4750    0.0000 H   0  0  0  0  0  0  0  0  0  0  0  0
   21.0526    0.1200    0.0000 H   0  0  0  0  0  0  0  0  0  0  0  0
   17.5885    0.1200    0.0000 H   0  0  0  0  0  0  0  0  0  0  0  0
   24.5167    0.1200    0.0000 H   0  0  0  0  0  0  0  0  0  0  0  0
   14.1244    0.1200    0.0000 H   0  0  0  0  0  0  0  0  0  0  0  0
    9.3267   -0.0251    0.0000 H   0  0  0  0  0  0  0  0  0  0  0  0
    8.5297   -0.0251    0.0000 H   0  0  0  0  0  0  0  0  0  0  0  0
   27.9808    0.1200    0.0000 H   0  0  0  0  0  0  0  0  0  0  0  0
   31.9124   -1.4750    0.0000 H   0  0  0  0  0  0  0  0  0  0  0  0
   32.7094   -1.4750    0.0000 H   0  0  0  0  0  0  0  0  0  0  0  0
   33.5754   -0.0251    0.0000 H   0  0  0  0  0  0  0  0  0  0  0  0
   32.7784   -0.0251    0.0000 H   0  0  0  0  0  0  0  0  0  0  0  0
   10.6603    0.1200    0.0000 H   0  0  0  0  0  0  0  0  0  0  0  0
    7.6636   -1.4750    0.0000 H   0  0  0  0  0  0  0  0  0  0  0  0
    8.4607   -1.4750    0.0000 H   0  0  0  0  0  0  0  0  0  0  0  0
   31.4449    0.1200    0.0000 H   0  0  0  0  0  0  0  0  0  0  0  0
   19.5665   -2.0000    0.0000 H   0  0  0  0  0  0  0  0  0  0  0  0
   20.1865   -2.6200    0.0000 H   0  0  0  0  0  0  0  0  0  0  0  0
   20.8065   -2.0000    0.0000 H   0  0  0  0  0  0  0  0  0  0  0  0
   23.0306   -2.0000    0.0000 H   0  0  0  0  0  0  0  0  0  0  0  0
   23.6506   -2.6200    0.0000 H   0  0  0  0  0  0  0  0  0  0  0  0
   24.2706   -2.0000    0.0000 H   0  0  0  0  0  0  0  0  0  0  0  0
   16.1024   -2.0000    0.0000 H   0  0  0  0  0  0  0  0  0  0  0  0
   16.7224   -2.6200    0.0000 H   0  0  0  0  0  0  0  0  0  0  0  0
   17.3424   -2.0000    0.0000 H   0  0  0  0  0  0  0  0  0  0  0  0
   26.4947   -2.0000    0.0000 H   0  0  0  0  0  0  0  0  0  0  0  0
   27.1147   -2.6200    0.0000 H   0  0  0  0  0  0  0  0  0  0  0  0
   27.7347   -2.0000    0.0000 H   0  0  0  0  0  0  0  0  0  0  0  0
   12.6383   -2.0000    0.0000 H   0  0  0  0  0  0  0  0  0  0  0  0
   13.2583   -2.6200    0.0000 H   0  0  0  0  0  0  0  0  0  0  0  0
   13.8783   -2.0000    0.0000 H   0  0  0  0  0  0  0  0  0  0  0  0
    7.1962    0.1200    0.0000 H   0  0  0  0  0  0  0  0  0  0  0  0
   29.9588   -2.0000    0.0000 H   0  0  0  0  0  0  0  0  0  0  0  0
   30.5788   -2.6200    0.0000 H   0  0  0  0  0  0  0  0  0  0  0  0
   31.1988   -2.0000    0.0000 H   0  0  0  0  0  0  0  0  0  0  0  0
    5.8626   -0.0251    0.0000 H   0  0  0  0  0  0  0  0  0  0  0  0
    5.0656   -0.0251    0.0000 H   0  0  0  0  0  0  0  0  0  0  0  0
   35.3765   -1.4750    0.0000 H   0  0  0  0  0  0  0  0  0  0  0  0
   36.1735   -1.4750    0.0000 H   0  0  0  0  0  0  0  0  0  0  0  0
    9.1742   -2.0000    0.0000 H   0  0  0  0  0  0  0  0  0  0  0  0
    9.7942   -2.6200    0.0000 H   0  0  0  0  0  0  0  0  0  0  0  0
   10.4142   -2.0000    0.0000 H   0  0  0  0  0  0  0  0  0  0  0  0
   34.9090    0.1200    0.0000 H   0  0  0  0  0  0  0  0  0  0  0  0
    4.1996   -1.4750    0.0000 H   0  0  0  0  0  0  0  0  0  0  0  0
    4.9966   -1.4750    0.0000 H   0  0  0  0  0  0  0  0  0  0  0  0
   33.4229   -2.0000    0.0000 H   0  0  0  0  0  0  0  0  0  0  0  0
   34.0429   -2.6200    0.0000 H   0  0  0  0  0  0  0  0  0  0  0  0
   34.6629   -2.0000    0.0000 H   0  0  0  0  0  0  0  0  0  0  0  0
    5.7101   -2.0000    0.0000 H   0  0  0  0  0  0  0  0  0  0  0  0
    6.3301   -2.6200    0.0000 H   0  0  0  0  0  0  0  0  0  0  0  0
    6.9501   -2.0000    0.0000 H   0  0  0  0  0  0  0  0  0  0  0  0
   36.1041    0.8100    0.0000 H   0  0  0  0  0  0  0  0  0  0  0  0
    3.7320    0.1200    0.0000 H   0  0  0  0  0  0  0  0  0  0  0  0
   39.2598   -1.6546    0.0000 H   0  0  0  0  0  0  0  0  0  0  0  0
   39.2598    1.6546    0.0000 H   0  0  0  0  0  0  0  0  0  0  0  0
   40.7088   -0.8329    0.0000 H   0  0  0  0  0  0  0  0  0  0  0  0
   40.7088    0.8329    0.0000 H   0  0  0  0  0  0  0  0  0  0  0  0
    2.3100    0.0369    0.0000 H   0  0  0  0  0  0  0  0  0  0  0  0
    1.4631   -0.1900    0.0000 H   0  0  0  0  0  0  0  0  0  0  0  0
    1.6900   -1.0369    0.0000 H   0  0  0  0  0  0  0  0  0  0  0  0
    2.2460   -2.0000    0.0000 H   0  0  0  0  0  0  0  0  0  0  0  0
    2.8660   -2.6200    0.0000 H   0  0  0  0  0  0  0  0  0  0  0  0
    3.4860   -2.0000    0.0000 H   0  0  0  0  0  0  0  0  0  0  0  0
  1 50  2  0  0  0  0
  2 54  2  0  0  0  0
  3  6  1  0  0  0  0
  3 12  1  0  0  0  0
  3 63  1  0  0  0  0
  3 64  1  0  0  0  0
  4  7  1  0  0  0  0
  4 13  1  0  0  0  0
  4 65  1  0  0  0  0
  4 66  1  0  0  0  0
  5 10  1  0  0  0  0
  5 14  1  0  0  0  0
  5 67  1  0  0  0  0
  5 68  1  0  0  0  0
  6 21  1  0  0  0  0
  6 71  1  0  0  0  0
  6 72  1  0  0  0  0
  7 20  1  0  0  0  0
  7 73  1  0  0  0  0
  7 74  1  0  0  0  0
  8  9  1  0  0  0  0
  8 17  1  0  0  0  0
  8 69  1  0  0  0  0
  8 70  1  0  0  0  0
  9 22  1  0  0  0  0
  9 75  1  0  0  0  0
  9 76  1  0  0  0  0
 10 23  1  0  0  0  0
 10 77  1  0  0  0  0
 10 78  1  0  0  0  0
 11 18  1  0  0  0  0
 11 19  1  0  0  0  0
 11 79  1  0  0  0  0
 11 80  1  0  0  0  0
 12 20  2  0  0  0  0
 12 34  1  0  0  0  0
 13 22  2  0  0  0  0
 13 35  1  0  0  0  0
 14 21  2  0  0  0  0
 14 36  1  0  0  0  0
 15 16  1  0  0  0  0
 15 24  1  0  0  0  0
 15 81  1  0  0  0  0
 15 82  1  0  0  0  0
 16 26  1  0  0  0  0
 16 83  1  0  0  0  0
 16 84  1  0  0  0  0
 17 26  2  0  0  0  0
 17 37  1  0  0  0  0
 18 30  1  0  0  0  0
 18 85  1  0  0  0  0
 18 86  1  0  0  0  0
 19 23  2  0  0  0  0
 19 38  1  0  0  0  0
 20 87  1  0  0  0  0
 21 88  1  0  0  0  0
 22 89  1  0  0  0  0
 23 90  1  0  0  0  0
 24 32  2  0  0  0  0
 24 41  1  0  0  0  0
 25 27  1  0  0  0  0
 25 31  1  0  0  0  0
 25 91  1  0  0  0  0
 25 92  1  0  0  0  0
 26 93  1  0  0  0  0
 27 30  2  0  0  0  0
 27 44  1  0  0  0  0
 28 29  1  0  0  0  0
 28 32  1  0  0  0  0
 28 94  1  0  0  0  0
 28 95  1  0  0  0  0
 29 33  1  0  0  0  0
 29 96  1  0  0  0  0
 29 97  1  0  0  0  0
 30 98  1  0  0  0  0
 31 39  1  0  0  0  0
 31 99  1  0  0  0  0
 31100  1  0  0  0  0
 32101  1  0  0  0  0
 33 45  2  0  0  0  0
 33 48  1  0  0  0  0
 34102  1  0  0  0  0
 34103  1  0  0  0  0
 34104  1  0  0  0  0
 35105  1  0  0  0  0
 35106  1  0  0  0  0
 35107  1  0  0  0  0
 36108  1  0  0  0  0
 36109  1  0  0  0  0
 36110  1  0  0  0  0
 37111  1  0  0  0  0
 37112  1  0  0  0  0
 37113  1  0  0  0  0
 38114  1  0  0  0  0
 38115  1  0  0  0  0
 38116  1  0  0  0  0
 39 40  2  0  0  0  0
 39117  1  0  0  0  0
 40 42  1  0  0  0  0
 40 49  1  0  0  0  0
 41118  1  0  0  0  0
 41119  1  0  0  0  0
 41120  1  0  0  0  0
 42 47  1  0  0  0  0
 42121  1  0  0  0  0
 42122  1  0  0  0  0
 43 45  1  0  0  0  0
 43 46  1  0  0  0  0
 43123  1  0  0  0  0
 43124  1  0  0  0  0
 44125  1  0  0  0  0
 44126  1  0  0  0  0
 44127  1  0  0  0  0
 45128  1  0  0  0  0
 46 50  1  0  0  0  0
 46 53  2  0  0  0  0
 47 55  1  0  0  0  0
 47129  1  0  0  0  0
 47130  1  0  0  0  0
 48131  1  0  0  0  0
 48132  1  0  0  0  0
 48133  1  0  0  0  0
 49134  1  0  0  0  0
 49135  1  0  0  0  0
 49136  1  0  0  0  0
 50 51  1  0  0  0  0
 51 52  1  0  0  0  0
 51 56  2  0  0  0  0
 52 54  1  0  0  0  0
 52 57  2  0  0  0  0
 53 54  1  0  0  0  0
 53137  1  0  0  0  0
 55 58  2  0  0  0  0
 55138  1  0  0  0  0
 56 59  1  0  0  0  0
 56139  1  0  0  0  0
 57 60  1  0  0  0  0
 57140  1  0  0  0  0
 58 61  1  0  0  0  0
 58 62  1  0  0  0  0
 59 60  2  0  0  0  0
 59141  1  0  0  0  0
 60142  1  0  0  0  0
 61143  1  0  0  0  0
 61144  1  0  0  0  0
 61145  1  0  0  0  0
 62146  1  0  0  0  0
 62147  1  0  0  0  0
 62148  1  0  0  0  0
M  END
> <PUBCHEM_COMPOUND_CID>
25244910

> <PUBCHEM_COMPOUND_CANONICALIZED>
1

> <PUBCHEM_CACTVS_COMPLEXITY>
1740

> <PUBCHEM_CACTVS_HBOND_ACCEPTOR>
2

> <PUBCHEM_CACTVS_HBOND_DONOR>
0

> <PUBCHEM_CACTVS_ROTATABLE_BOND>
29

> <PUBCHEM_CACTVS_SUBSKEYS>
AAADcfB8MAAAAAAAAAAAAAAAAAAAAAAAAAAwQAAAAAAAAACBAAAAGgAAAAAADASAmAAyAIAAAACIAqBSAAACAAAkAAAIiAEAAMgIIDKAFRCAIQAggAAIiYcJiMCOgAAAAAAQAAAAAAAAACAAAAAAAAAAAA==

> <PUBCHEM_IUPAC_OPENEYE_NAME>
2-[(2E,6E,10E,14E,18E,22E,26E,30E,34E)-3,7,11,15,19,23,27,31,35,39-decamethyltetraconta-2,6,10,14,18,22,26,30,34,38-decaenyl]naphthalene-1,4-dione

> <PUBCHEM_IUPAC_CAS_NAME>
2-[(2E,6E,10E,14E,18E,22E,26E,30E,34E)-3,7,11,15,19,23,27,31,35,39-decamethyltetraconta-2,6,10,14,18,22,26,30,34,38-decaenyl]naphthalene-1,4-dione

> <PUBCHEM_IUPAC_NAME>
2-[(2E,6E,10E,14E,18E,22E,26E,30E,34E)-3,7,11,15,19,23,27,31,35,39-decamethyltetraconta-2,6,10,14,18,22,26,30,34,38-decaenyl]naphthalene-1,4-dione

> <PUBCHEM_IUPAC_SYSTEMATIC_NAME>
2-[(2E,6E,10E,14E,18E,22E,26E,30E,34E)-3,7,11,15,19,23,27,31,35,39-decamethyltetraconta-2,6,10,14,18,22,26,30,34,38-decaenyl]naphthalene-1,4-dione

> <PUBCHEM_IUPAC_TRADITIONAL_NAME>
2-[(2E,6E,10E,14E,18E,22E,26E,30E,34E)-3,7,11,15,19,23,27,31,35,39-decamethyltetraconta-2,6,10,14,18,22,26,30,34,38-decaenyl]-1,4-naphthoquinone

> <PUBCHEM_IUPAC_INCHI>
InChI=1S/C60H86O2/c1-46(2)23-14-24-47(3)25-15-26-48(4)27-16-28-49(5)29-17-30-50(6)31-18-32-51(7)33-19-34-52(8)35-20-36-53(9)37-21-38-54(10)39-22-40-55(11)43-44-56-45-59(61)57-41-12-13-42-58(57)60(56)62/h12-13,23,25,27,29,31,33,35,37,39,41-43,45H,14-22,24,26,28,30,32,34,36,38,40,44H2,1-11H3/b47-25+,48-27+,49-29+,50-31+,51-33+,52-35+,53-37+,54-39+,55-43+

> <PUBCHEM_IUPAC_INCHIKEY>
SPQBMHDFIQQHCM-ALCXCGRTSA-N

> <PUBCHEM_XLOGP3>
20.5

> <PUBCHEM_EXACT_MASS>
838.663

> <PUBCHEM_MOLECULAR_FORMULA>
C60H86O2

> <PUBCHEM_MOLECULAR_WEIGHT>
839.346

> <PUBCHEM_OPENEYE_CAN_SMILES>
CC(=CCCC(=CCCC(=CCCC(=CCCC(=CCCC(=CCCC(=CCCC(=CCCC(=CCCC(=CCC1=CC(=O)C2=CC=CC=C2C1=O)C)C)C)C)C)C)C)C)C)C

> <PUBCHEM_OPENEYE_ISO_SMILES>
CC(=CCC/C(=C/CC/C(=C/CC/C(=C/CC/C(=C/CC/C(=C/CC/C(=C/CC/C(=C/CC/C(=C/CC/C(=C/CC1=CC(=O)C2=CC=CC=C2C1=O)/C)/C)/C)/C)/C)/C)/C)/C)/C)C

> <PUBCHEM_CACTVS_TPSA>
34.1

> <PUBCHEM_MONOISOTOPIC_WEIGHT>
838.663

> <PUBCHEM_TOTAL_CHARGE>
0

> <PUBCHEM_HEAVY_ATOM_COUNT>
62

> <PUBCHEM_ATOM_DEF_STEREO_COUNT>
0

> <PUBCHEM_ATOM_UDEF_STEREO_COUNT>
0

> <PUBCHEM_BOND_DEF_STEREO_COUNT>
9

> <PUBCHEM_BOND_UDEF_STEREO_COUNT>
0

> <PUBCHEM_ISOTOPIC_ATOM_COUNT>
0

> <PUBCHEM_COMPONENT_COUNT>
1

> <PUBCHEM_CACTVS_TAUTO_COUNT>
18

> <PUBCHEM_COORDINATE_TYPE>
1
5
255

> <PUBCHEM_BONDANNOTATIONS>
51  52  8
51  56  8
52  57  8
56  59  8
57  60  8
59  60  8

> <DESCRIPTION>
2-demethylmenaquinone-10

$$$$
25244579
  -OEChem-08131806052D

161162  0     0  0  0  0  0  0999 V2000
   40.9711   -2.0000    0.0000 O   0  0  0  0  0  0  0  0  0  0  0  0
   40.9711    2.0000    0.0000 O   0  0  0  0  0  0  0  0  0  0  0  0
   22.7846   -0.5000    0.0000 C   0  0  0  0  0  0  0  0  0  0  0  0
   19.3205   -0.5000    0.0000 C   0  0  0  0  0  0  0  0  0  0  0  0
   26.2487   -0.5000    0.0000 C   0  0  0  0  0  0  0  0  0  0  0  0
   15.8564   -0.5000    0.0000 C   0  0  0  0  0  0  0  0  0  0  0  0
   21.9186   -1.0000    0.0000 C   0  0  0  0  0  0  0  0  0  0  0  0
   25.3827   -1.0000    0.0000 C   0  0  0  0  0  0  0  0  0  0  0  0
   18.4545   -1.0000    0.0000 C   0  0  0  0  0  0  0  0  0  0  0  0
   29.7128   -0.5000    0.0000 C   0  0  0  0  0  0  0  0  0  0  0  0
   28.8468   -1.0000    0.0000 C   0  0  0  0  0  0  0  0  0  0  0  0
   14.9904   -1.0000    0.0000 C   0  0  0  0  0  0  0  0  0  0  0  0
   23.6506   -1.0000    0.0000 C   0  0  0  0  0  0  0  0  0  0  0  0
   20.1865   -1.0000    0.0000 C   0  0  0  0  0  0  0  0  0  0  0  0
   27.1147   -1.0000    0.0000 C   0  0  0  0  0  0  0  0  0  0  0  0
   12.3923   -0.5000    0.0000 C   0  0  0  0  0  0  0  0  0  0  0  0
   16.7224   -1.0000    0.0000 C   0  0  0  0  0  0  0  0  0  0  0  0
   33.1769   -0.5000    0.0000 C   0  0  0  0  0  0  0  0  0  0  0  0
   32.3109   -1.0000    0.0000 C   0  0  0  0  0  0  0  0  0  0  0  0
   30.5788   -1.0000    0.0000 C   0  0  0  0  0  0  0  0  0  0  0  0
   13.2583   -1.0000    0.0000 C   0  0  0  0  0  0  0  0  0  0  0  0
   11.5263   -1.0000    0.0000 C   0  0  0  0  0  0  0  0  0  0  0  0
   21.0526   -0.5000    0.0000 C   0  0  0  0  0  0  0  0  0  0  0  0
   24.5167   -0.5000    0.0000 C   0  0  0  0  0  0  0  0  0  0  0  0
   17.5885   -0.5000    0.0000 C   0  0  0  0  0  0  0  0  0  0  0  0
   27.9808   -0.5000    0.0000 C   0  0  0  0  0  0  0  0  0  0  0  0
   14.1244   -0.5000    0.0000 C   0  0  0  0  0  0  0  0  0  0  0  0
   34.0429   -1.0000    0.0000 C   0  0  0  0  0  0  0  0  0  0  0  0
   31.4449   -0.5000    0.0000 C   0  0  0  0  0  0  0  0  0  0  0  0
    8.9282   -0.5000    0.0000 C   0  0  0  0  0  0  0  0  0  0  0  0
    9.7942   -1.0000    0.0000 C   0  0  0  0  0  0  0  0  0  0  0  0
   35.7750   -1.0000    0.0000 C   0  0  0  0  0  0  0  0  0  0  0  0
   36.6410   -0.5000    0.0000 C   0  0  0  0  0  0  0  0  0  0  0  0
   10.6603   -0.5000    0.0000 C   0  0  0  0  0  0  0  0  0  0  0  0
    8.0622   -1.0000    0.0000 C   0  0  0  0  0  0  0  0  0  0  0  0
   34.9090   -0.5000    0.0000 C   0  0  0  0  0  0  0  0  0  0  0  0
   23.6506   -2.0000    0.0000 C   0  0  0  0  0  0  0  0  0  0  0  0
   20.1865   -2.0000    0.0000 C   0  0  0  0  0  0  0  0  0  0  0  0
   37.5070   -1.0000    0.0000 C   0  0  0  0  0  0  0  0  0  0  0  0
   27.1147   -2.0000    0.0000 C   0  0  0  0  0  0  0  0  0  0  0  0
   16.7224   -2.0000    0.0000 C   0  0  0  0  0  0  0  0  0  0  0  0
   30.5788   -2.0000    0.0000 C   0  0  0  0  0  0  0  0  0  0  0  0
   13.2583   -2.0000    0.0000 C   0  0  0  0  0  0  0  0  0  0  0  0
    7.1962   -0.5000    0.0000 C   0  0  0  0  0  0  0  0  0  0  0  0
    6.3301   -1.0000    0.0000 C   0  0  0  0  0  0  0  0  0  0  0  0
   34.0429   -2.0000    0.0000 C   0  0  0  0  0  0  0  0  0  0  0  0
    5.4641   -0.5000    0.0000 C   0  0  0  0  0  0  0  0  0  0  0  0
    9.7942   -2.0000    0.0000 C   0  0  0  0  0  0  0  0  0  0  0  0
   39.2391   -1.0000    0.0000 C   0  0  0  0  0  0  0  0  0  0  0  0
   38.3731   -0.5000    0.0000 C   0  0  0  0  0  0  0  0  0  0  0  0
   40.1051   -0.5000    0.0000 C   0  0  0  0  0  0  0  0  0  0  0  0
    4.5981   -1.0000    0.0000 C   0  0  0  0  0  0  0  0  0  0  0  0
   37.5070   -2.0000    0.0000 C   0  0  0  0  0  0  0  0  0  0  0  0
    6.3301   -2.0000    0.0000 C   0  0  0  0  0  0  0  0  0  0  0  0
   40.9711   -1.0000    0.0000 C   0  0  0  0  0  0  0  0  0  0  0  0
   41.8372   -0.5000    0.0000 C   0  0  0  0  0  0  0  0  0  0  0  0
   41.8372    0.5000    0.0000 C   0  0  0  0  0  0  0  0  0  0  0  0
   40.1051    0.5000    0.0000 C   0  0  0  0  0  0  0  0  0  0  0  0
   40.9711    1.0000    0.0000 C   0  0  0  0  0  0  0  0  0  0  0  0
    3.7320   -0.5000    0.0000 C   0  0  0  0  0  0  0  0  0  0  0  0
   42.7311   -1.0347    0.0000 C   0  0  0  0  0  0  0  0  0  0  0  0
   42.7311    1.0347    0.0000 C   0  0  0  0  0  0  0  0  0  0  0  0
    2.8660   -1.0000    0.0000 C   0  0  0  0  0  0  0  0  0  0  0  0
   43.6372   -0.5208    0.0000 C   0  0  0  0  0  0  0  0  0  0  0  0
   43.6372    0.5208    0.0000 C   0  0  0  0  0  0  0  0  0  0  0  0
    2.0000   -0.5000    0.0000 C   0  0  0  0  0  0  0  0  0  0  0  0
    2.8660   -2.0000    0.0000 C   0  0  0  0  0  0  0  0  0  0  0  0
   23.1831   -0.0251    0.0000 H   0  0  0  0  0  0  0  0  0  0  0  0
   22.3861   -0.0251    0.0000 H   0  0  0  0  0  0  0  0  0  0  0  0
   19.7190   -0.0251    0.0000 H   0  0  0  0  0  0  0  0  0  0  0  0
   18.9220   -0.0251    0.0000 H   0  0  0  0  0  0  0  0  0  0  0  0
   26.6472   -0.0251    0.0000 H   0  0  0  0  0  0  0  0  0  0  0  0
   25.8502   -0.0251    0.0000 H   0  0  0  0  0  0  0  0  0  0  0  0
   16.2549   -0.0251    0.0000 H   0  0  0  0  0  0  0  0  0  0  0  0
   15.4579   -0.0251    0.0000 H   0  0  0  0  0  0  0  0  0  0  0  0
   21.5201   -1.4750    0.0000 H   0  0  0  0  0  0  0  0  0  0  0  0
   22.3171   -1.4750    0.0000 H   0  0  0  0  0  0  0  0  0  0  0  0
   24.9842   -1.4750    0.0000 H   0  0  0  0  0  0  0  0  0  0  0  0
   25.7812   -1.4750    0.0000 H   0  0  0  0  0  0  0  0  0  0  0  0
   18.0560   -1.4750    0.0000 H   0  0  0  0  0  0  0  0  0  0  0  0
   18.8530   -1.4750    0.0000 H   0  0  0  0  0  0  0  0  0  0  0  0
   30.1113   -0.0251    0.0000 H   0  0  0  0  0  0  0  0  0  0  0  0
   29.3143   -0.0251    0.0000 H   0  0  0  0  0  0  0  0  0  0  0  0
   28.4483   -1.4750    0.0000 H   0  0  0  0  0  0  0  0  0  0  0  0
   29.2453   -1.4750    0.0000 H   0  0  0  0  0  0  0  0  0  0  0  0
   14.5919   -1.4750    0.0000 H   0  0  0  0  0  0  0  0  0  0  0  0
   15.3889   -1.4750    0.0000 H   0  0  0  0  0  0  0  0  0  0  0  0
   12.7908   -0.0251    0.0000 H   0  0  0  0  0  0  0  0  0  0  0  0
   11.9938   -0.0251    0.0000 H   0  0  0  0  0  0  0  0  0  0  0  0
   33.5754   -0.0251    0.0000 H   0  0  0  0  0  0  0  0  0  0  0  0
   32.7784   -0.0251    0.0000 H   0  0  0  0  0  0  0  0  0  0  0  0
   31.9124   -1.4750    0.0000 H   0  0  0  0  0  0  0  0  0  0  0  0
   32.7094   -1.4750    0.0000 H   0  0  0  0  0  0  0  0  0  0  0  0
   11.1278   -1.4750    0.0000 H   0  0  0  0  0  0  0  0  0  0  0  0
   11.9248   -1.4750    0.0000 H   0  0  0  0  0  0  0  0  0  0  0  0
   21.0526    0.1200    0.0000 H   0  0  0  0  0  0  0  0  0  0  0  0
   24.5167    0.1200    0.0000 H   0  0  0  0  0  0  0  0  0  0  0  0
   17.5885    0.1200    0.0000 H   0  0  0  0  0  0  0  0  0  0  0  0
   27.9808    0.1200    0.0000 H   0  0  0  0  0  0  0  0  0  0  0  0
   14.1244    0.1200    0.0000 H   0  0  0  0  0  0  0  0  0  0  0  0
   31.4449    0.1200    0.0000 H   0  0  0  0  0  0  0  0  0  0  0  0
    9.3267   -0.0251    0.0000 H   0  0  0  0  0  0  0  0  0  0  0  0
    8.5297   -0.0251    0.0000 H   0  0  0  0  0  0  0  0  0  0  0  0
   35.3765   -1.4750    0.0000 H   0  0  0  0  0  0  0  0  0  0  0  0
   36.1735   -1.4750    0.0000 H   0  0  0  0  0  0  0  0  0  0  0  0
   37.0395   -0.0251    0.0000 H   0  0  0  0  0  0  0  0  0  0  0  0
   36.2425   -0.0251    0.0000 H   0  0  0  0  0  0  0  0  0  0  0  0
   10.6603    0.1200    0.0000 H   0  0  0  0  0  0  0  0  0  0  0  0
    7.6636   -1.4750    0.0000 H   0  0  0  0  0  0  0  0  0  0  0  0
    8.4607   -1.4750    0.0000 H   0  0  0  0  0  0  0  0  0  0  0  0
   34.9090    0.1200    0.0000 H   0  0  0  0  0  0  0  0  0  0  0  0
   23.0306   -2.0000    0.0000 H   0  0  0  0  0  0  0  0  0  0  0  0
   23.6506   -2.6200    0.0000 H   0  0  0  0  0  0  0  0  0  0  0  0
   24.2706   -2.0000    0.0000 H   0  0  0  0  0  0  0  0  0  0  0  0
   19.5665   -2.0000    0.0000 H   0  0  0  0  0  0  0  0  0  0  0  0
   20.1865   -2.6200    0.0000 H   0  0  0  0  0  0  0  0  0  0  0  0
   20.8065   -2.0000    0.0000 H   0  0  0  0  0  0  0  0  0  0  0  0
   26.4947   -2.0000    0.0000 H   0  0  0  0  0  0  0  0  0  0  0  0
   27.1147   -2.6200    0.0000 H   0  0  0  0  0  0  0  0  0  0  0  0
   27.7347   -2.0000    0.0000 H   0  0  0  0  0  0  0  0  0  0  0  0
   16.1024   -2.0000    0.0000 H   0  0  0  0  0  0  0  0  0  0  0  0
   16.7224   -2.6200    0.0000 H   0  0  0  0  0  0  0  0  0  0  0  0
   17.3424   -2.0000    0.0000 H   0  0  0  0  0  0  0  0  0  0  0  0
   29.9588   -2.0000    0.0000 H   0  0  0  0  0  0  0  0  0  0  0  0
   30.5788   -2.6200    0.0000 H   0  0  0  0  0  0  0  0  0  0  0  0
   31.1988   -2.0000    0.0000 H   0  0  0  0  0  0  0  0  0  0  0  0
   12.6383   -2.0000    0.0000 H   0  0  0  0  0  0  0  0  0  0  0  0
   13.2583   -2.6200    0.0000 H   0  0  0  0  0  0  0  0  0  0  0  0
   13.8783   -2.0000    0.0000 H   0  0  0  0  0  0  0  0  0  0  0  0
    7.1962    0.1200    0.0000 H   0  0  0  0  0  0  0  0  0  0  0  0
   33.4229   -2.0000    0.0000 H   0  0  0  0  0  0  0  0  0  0  0  0
   34.0429   -2.6200    0.0000 H   0  0  0  0  0  0  0  0  0  0  0  0
   34.6629   -2.0000    0.0000 H   0  0  0  0  0  0  0  0  0  0  0  0
    5.8626   -0.0251    0.0000 H   0  0  0  0  0  0  0  0  0  0  0  0
    5.0656   -0.0251    0.0000 H   0  0  0  0  0  0  0  0  0  0  0  0
    9.1742   -2.0000    0.0000 H   0  0  0  0  0  0  0  0  0  0  0  0
    9.7942   -2.6200    0.0000 H   0  0  0  0  0  0  0  0  0  0  0  0
   10.4142   -2.0000    0.0000 H   0  0  0  0  0  0  0  0  0  0  0  0
   38.8406   -1.4750    0.0000 H   0  0  0  0  0  0  0  0  0  0  0  0
   39.6376   -1.4750    0.0000 H   0  0  0  0  0  0  0  0  0  0  0  0
   38.3731    0.1200    0.0000 H   0  0  0  0  0  0  0  0  0  0  0  0
    4.1996   -1.4750    0.0000 H   0  0  0  0  0  0  0  0  0  0  0  0
    4.9966   -1.4750    0.0000 H   0  0  0  0  0  0  0  0  0  0  0  0
   36.8870   -2.0000    0.0000 H   0  0  0  0  0  0  0  0  0  0  0  0
   37.5070   -2.6200    0.0000 H   0  0  0  0  0  0  0  0  0  0  0  0
   38.1270   -2.0000    0.0000 H   0  0  0  0  0  0  0  0  0  0  0  0
    5.7101   -2.0000    0.0000 H   0  0  0  0  0  0  0  0  0  0  0  0
    6.3301   -2.6200    0.0000 H   0  0  0  0  0  0  0  0  0  0  0  0
    6.9501   -2.0000    0.0000 H   0  0  0  0  0  0  0  0  0  0  0  0
   39.5682    0.8100    0.0000 H   0  0  0  0  0  0  0  0  0  0  0  0
    3.7320    0.1200    0.0000 H   0  0  0  0  0  0  0  0  0  0  0  0
   42.7239   -1.6546    0.0000 H   0  0  0  0  0  0  0  0  0  0  0  0
   42.7239    1.6546    0.0000 H   0  0  0  0  0  0  0  0  0  0  0  0
   44.1729   -0.8329    0.0000 H   0  0  0  0  0  0  0  0  0  0  0  0
   44.1729    0.8329    0.0000 H   0  0  0  0  0  0  0  0  0  0  0  0
    2.3100    0.0369    0.0000 H   0  0  0  0  0  0  0  0  0  0  0  0
    1.4631   -0.1900    0.0000 H   0  0  0  0  0  0  0  0  0  0  0  0
    1.6900   -1.0369    0.0000 H   0  0  0  0  0  0  0  0  0  0  0  0
    2.2460   -2.0000    0.0000 H   0  0  0  0  0  0  0  0  0  0  0  0
    2.8660   -2.6200    0.0000 H   0  0  0  0  0  0  0  0  0  0  0  0
    3.4860   -2.0000    0.0000 H   0  0  0  0  0  0  0  0  0  0  0  0
  1 55  2  0  0  0  0
  2 59  2  0  0  0  0
  3  7  1  0  0  0  0
  3 13  1  0  0  0  0
  3 68  1  0  0  0  0
  3 69  1  0  0  0  0
  4  9  1  0  0  0  0
  4 14  1  0  0  0  0
  4 70  1  0  0  0  0
  4 71  1  0  0  0  0
  5  8  1  0  0  0  0
  5 15  1  0  0  0  0
  5 72  1  0  0  0  0
  5 73  1  0  0  0  0
  6 12  1  0  0  0  0
  6 17  1  0  0  0  0
  6 74  1  0  0  0  0
  6 75  1  0  0  0  0
  7 23  1  0  0  0  0
  7 76  1  0  0  0  0
  7 77  1  0  0  0  0
  8 24  1  0  0  0  0
  8 78  1  0  0  0  0
  8 79  1  0  0  0  0
  9 25  1  0  0  0  0
  9 80  1  0  0  0  0
  9 81  1  0  0  0  0
 10 11  1  0  0  0  0
 10 20  1  0  0  0  0
 10 82  1  0  0  0  0
 10 83  1  0  0  0  0
 11 26  1  0  0  0  0
 11 84  1  0  0  0  0
 11 85  1  0  0  0  0
 12 27  1  0  0  0  0
 12 86  1  0  0  0  0
 12 87  1  0  0  0  0
 13 24  2  0  0  0  0
 13 37  1  0  0  0  0
 14 23  2  0  0  0  0
 14 38  1  0  0  0  0
 15 26  2  0  0  0  0
 15 40  1  0  0  0  0
 16 21  1  0  0  0  0
 16 22  1  0  0  0  0
 16 88  1  0  0  0  0
 16 89  1  0  0  0  0
 17 25  2  0  0  0  0
 17 41  1  0  0  0  0
 18 19  1  0  0  0  0
 18 28  1  0  0  0  0
 18 90  1  0  0  0  0
 18 91  1  0  0  0  0
 19 29  1  0  0  0  0
 19 92  1  0  0  0  0
 19 93  1  0  0  0  0
 20 29  2  0  0  0  0
 20 42  1  0  0  0  0
 21 27  2  0  0  0  0
 21 43  1  0  0  0  0
 22 34  1  0  0  0  0
 22 94  1  0  0  0  0
 22 95  1  0  0  0  0
 23 96  1  0  0  0  0
 24 97  1  0  0  0  0
 25 98  1  0  0  0  0
 26 99  1  0  0  0  0
 27100  1  0  0  0  0
 28 36  2  0  0  0  0
 28 46  1  0  0  0  0
 29101  1  0  0  0  0
 30 31  1  0  0  0  0
 30 35  1  0  0  0  0
 30102  1  0  0  0  0
 30103  1  0  0  0  0
 31 34  2  0  0  0  0
 31 48  1  0  0  0  0
 32 33  1  0  0  0  0
 32 36  1  0  0  0  0
 32104  1  0  0  0  0
 32105  1  0  0  0  0
 33 39  1  0  0  0  0
 33106  1  0  0  0  0
 33107  1  0  0  0  0
 34108  1  0  0  0  0
 35 44  1  0  0  0  0
 35109  1  0  0  0  0
 35110  1  0  0  0  0
 36111  1  0  0  0  0
 37112  1  0  0  0  0
 37113  1  0  0  0  0
 37114  1  0  0  0  0
 38115  1  0  0  0  0
 38116  1  0  0  0  0
 38117  1  0  0  0  0
 39 50  2  0  0  0  0
 39 53  1  0  0  0  0
 40118  1  0  0  0  0
 40119  1  0  0  0  0
 40120  1  0  0  0  0
 41121  1  0  0  0  0
 41122  1  0  0  0  0
 41123  1  0  0  0  0
 42124  1  0  0  0  0
 42125  1  0  0  0  0
 42126  1  0  0  0  0
 43127  1  0  0  0  0
 43128  1  0  0  0  0
 43129  1  0  0  0  0
 44 45  2  0  0  0  0
 44130  1  0  0  0  0
 45 47  1  0  0  0  0
 45 54  1  0  0  0  0
 46131  1  0  0  0  0
 46132  1  0  0  0  0
 46133  1  0  0  0  0
 47 52  1  0  0  0  0
 47134  1  0  0  0  0
 47135  1  0  0  0  0
 48136  1  0  0  0  0
 48137  1  0  0  0  0
 48138  1  0  0  0  0
 49 50  1  0  0  0  0
 49 51  1  0  0  0  0
 49139  1  0  0  0  0
 49140  1  0  0  0  0
 50141  1  0  0  0  0
 51 55  1  0  0  0  0
 51 58  2  0  0  0  0
 52 60  1  0  0  0  0
 52142  1  0  0  0  0
 52143  1  0  0  0  0
 53144  1  0  0  0  0
 53145  1  0  0  0  0
 53146  1  0  0  0  0
 54147  1  0  0  0  0
 54148  1  0  0  0  0
 54149  1  0  0  0  0
 55 56  1  0  0  0  0
 56 57  1  0  0  0  0
 56 61  2  0  0  0  0
 57 59  1  0  0  0  0
 57 62  2  0  0  0  0
 58 59  1  0  0  0  0
 58150  1  0  0  0  0
 60 63  2  0  0  0  0
 60151  1  0  0  0  0
 61 64  1  0  0  0  0
 61152  1  0  0  0  0
 62 65  1  0  0  0  0
 62153  1  0  0  0  0
 63 66  1  0  0  0  0
 63 67  1  0  0  0  0
 64 65  2  0  0  0  0
 64154  1  0  0  0  0
 65155  1  0  0  0  0
 66156  1  0  0  0  0
 66157  1  0  0  0  0
 66158  1  0  0  0  0
 67159  1  0  0  0  0
 67160  1  0  0  0  0
 67161  1  0  0  0  0
M  END
> <PUBCHEM_COMPOUND_CID>
25244579

> <PUBCHEM_COMPOUND_CANONICALIZED>
1

> <PUBCHEM_CACTVS_COMPLEXITY>
1910

> <PUBCHEM_CACTVS_HBOND_ACCEPTOR>
2

> <PUBCHEM_CACTVS_HBOND_DONOR>
0

> <PUBCHEM_CACTVS_ROTATABLE_BOND>
32

> <PUBCHEM_CACTVS_SUBSKEYS>
AAADcfB8MAAAAAAAAAAAAAAAAAAAAAAAAAAwQAAAAAAAAACBAAAAGgAAAAAADASAmAAyAIAAAACIAqBSAAACAAAkAAAIiAEAAMgIIDKAFRCAIQAggAAIiYcJiMCOgAAAAAAQAAAAAAAAACAAAAAAAAAAAA==

> <PUBCHEM_IUPAC_OPENEYE_NAME>
2-[(2E,6E,10E,14E,18E,22E,26E,30E,34E,38E)-3,7,11,15,19,23,27,31,35,39,43-undecamethyltetratetraconta-2,6,10,14,18,22,26,30,34,38,42-undecaenyl]naphthalene-1,4-dione

> <PUBCHEM_IUPAC_CAS_NAME>
2-[(2E,6E,10E,14E,18E,22E,26E,30E,34E,38E)-3,7,11,15,19,23,27,31,35,39,43-undecamethyltetratetraconta-2,6,10,14,18,22,26,30,34,38,42-undecaenyl]naphthalene-1,4-dione

> <PUBCHEM_IUPAC_NAME>
2-[(2E,6E,10E,14E,18E,22E,26E,30E,34E,38E)-3,7,11,15,19,23,27,31,35,39,43-undecamethyltetratetraconta-2,6,10,14,18,22,26,30,34,38,42-undecaenyl]naphthalene-1,4-dione

> <PUBCHEM_IUPAC_SYSTEMATIC_NAME>
2-[(2E,6E,10E,14E,18E,22E,26E,30E,34E,38E)-3,7,11,15,19,23,27,31,35,39,43-undecamethyltetratetraconta-2,6,10,14,18,22,26,30,34,38,42-undecaenyl]naphthalene-1,4-dione

> <PUBCHEM_IUPAC_TRADITIONAL_NAME>
2-[(2E,6E,10E,14E,18E,22E,26E,30E,34E,38E)-3,7,11,15,19,23,27,31,35,39,43-undecamethyltetratetraconta-2,6,10,14,18,22,26,30,34,38,42-undecaenyl]-1,4-naphthoquinone

> <PUBCHEM_IUPAC_INCHI>
InChI=1S/C65H94O2/c1-50(2)25-15-26-51(3)27-16-28-52(4)29-17-30-53(5)31-18-32-54(6)33-19-34-55(7)35-20-36-56(8)37-21-38-57(9)39-22-40-58(10)41-23-42-59(11)43-24-44-60(12)47-48-61-49-64(66)62-45-13-14-46-63(62)65(61)67/h13-14,25,27,29,31,33,35,37,39,41,43,45-47,49H,15-24,26,28,30,32,34,36,38,40,42,44,48H2,1-12H3/b51-27+,52-29+,53-31+,54-33+,55-35+,56-37+,57-39+,58-41+,59-43+,60-47+

> <PUBCHEM_IUPAC_INCHIKEY>
ADMOTUBJWLTYAX-SOKMHQJSSA-N

> <PUBCHEM_XLOGP3>
22.3

> <PUBCHEM_EXACT_MASS>
906.725

> <PUBCHEM_MOLECULAR_FORMULA>
C65H94O2

> <PUBCHEM_MOLECULAR_WEIGHT>
907.465

> <PUBCHEM_OPENEYE_CAN_SMILES>
CC(=CCCC(=CCCC(=CCCC(=CCCC(=CCCC(=CCCC(=CCCC(=CCCC(=CCCC(=CCCC(=CCC1=CC(=O)C2=CC=CC=C2C1=O)C)C)C)C)C)C)C)C)C)C)C

> <PUBCHEM_OPENEYE_ISO_SMILES>
CC(=CCC/C(=C/CC/C(=C/CC/C(=C/CC/C(=C/CC/C(=C/CC/C(=C/CC/C(=C/CC/C(=C/CC/C(=C/CC/C(=C/CC1=CC(=O)C2=CC=CC=C2C1=O)/C)/C)/C)/C)/C)/C)/C)/C)/C)/C)C

> <PUBCHEM_CACTVS_TPSA>
34.1

> <PUBCHEM_MONOISOTOPIC_WEIGHT>
906.725

> <PUBCHEM_TOTAL_CHARGE>
0

> <PUBCHEM_HEAVY_ATOM_COUNT>
67

> <PUBCHEM_ATOM_DEF_STEREO_COUNT>
0

> <PUBCHEM_ATOM_UDEF_STEREO_COUNT>
0

> <PUBCHEM_BOND_DEF_STEREO_COUNT>
10

> <PUBCHEM_BOND_UDEF_STEREO_COUNT>
0

> <PUBCHEM_ISOTOPIC_ATOM_COUNT>
0

> <PUBCHEM_COMPONENT_COUNT>
1

> <PUBCHEM_CACTVS_TAUTO_COUNT>
18

> <PUBCHEM_COORDINATE_TYPE>
1
5
255

> <PUBCHEM_BONDANNOTATIONS>
56  57  8
56  61  8
57  62  8
61  64  8
62  65  8
64  65  8

> <DESCRIPTION>
2-demethylmenaquinone-11

$$$$
25244312
  -OEChem-08131806062D

174175  0     0  0  0  0  0  0999 V2000
   44.4352   -2.0000    0.0000 O   0  0  0  0  0  0  0  0  0  0  0  0
   44.4352    2.0000    0.0000 O   0  0  0  0  0  0  0  0  0  0  0  0
   22.7846   -0.5000    0.0000 C   0  0  0  0  0  0  0  0  0  0  0  0
   26.2487   -0.5000    0.0000 C   0  0  0  0  0  0  0  0  0  0  0  0
   19.3205   -0.5000    0.0000 C   0  0  0  0  0  0  0  0  0  0  0  0
   29.7128   -0.5000    0.0000 C   0  0  0  0  0  0  0  0  0  0  0  0
   21.9186   -1.0000    0.0000 C   0  0  0  0  0  0  0  0  0  0  0  0
   25.3827   -1.0000    0.0000 C   0  0  0  0  0  0  0  0  0  0  0  0
   15.8564   -0.5000    0.0000 C   0  0  0  0  0  0  0  0  0  0  0  0
   28.8468   -1.0000    0.0000 C   0  0  0  0  0  0  0  0  0  0  0  0
   18.4545   -1.0000    0.0000 C   0  0  0  0  0  0  0  0  0  0  0  0
   33.1769   -0.5000    0.0000 C   0  0  0  0  0  0  0  0  0  0  0  0
   32.3109   -1.0000    0.0000 C   0  0  0  0  0  0  0  0  0  0  0  0
   14.9904   -1.0000    0.0000 C   0  0  0  0  0  0  0  0  0  0  0  0
   23.6506   -1.0000    0.0000 C   0  0  0  0  0  0  0  0  0  0  0  0
   27.1147   -1.0000    0.0000 C   0  0  0  0  0  0  0  0  0  0  0  0
   20.1865   -1.0000    0.0000 C   0  0  0  0  0  0  0  0  0  0  0  0
   30.5788   -1.0000    0.0000 C   0  0  0  0  0  0  0  0  0  0  0  0
   16.7224   -1.0000    0.0000 C   0  0  0  0  0  0  0  0  0  0  0  0
   12.3923   -0.5000    0.0000 C   0  0  0  0  0  0  0  0  0  0  0  0
   34.0429   -1.0000    0.0000 C   0  0  0  0  0  0  0  0  0  0  0  0
   36.6410   -0.5000    0.0000 C   0  0  0  0  0  0  0  0  0  0  0  0
   35.7750   -1.0000    0.0000 C   0  0  0  0  0  0  0  0  0  0  0  0
   13.2583   -1.0000    0.0000 C   0  0  0  0  0  0  0  0  0  0  0  0
   11.5263   -1.0000    0.0000 C   0  0  0  0  0  0  0  0  0  0  0  0
   24.5167   -0.5000    0.0000 C   0  0  0  0  0  0  0  0  0  0  0  0
   21.0526   -0.5000    0.0000 C   0  0  0  0  0  0  0  0  0  0  0  0
   27.9808   -0.5000    0.0000 C   0  0  0  0  0  0  0  0  0  0  0  0
   17.5885   -0.5000    0.0000 C   0  0  0  0  0  0  0  0  0  0  0  0
   31.4449   -0.5000    0.0000 C   0  0  0  0  0  0  0  0  0  0  0  0
   14.1244   -0.5000    0.0000 C   0  0  0  0  0  0  0  0  0  0  0  0
   37.5070   -1.0000    0.0000 C   0  0  0  0  0  0  0  0  0  0  0  0
   34.9090   -0.5000    0.0000 C   0  0  0  0  0  0  0  0  0  0  0  0
    8.9282   -0.5000    0.0000 C   0  0  0  0  0  0  0  0  0  0  0  0
    9.7942   -1.0000    0.0000 C   0  0  0  0  0  0  0  0  0  0  0  0
   39.2391   -1.0000    0.0000 C   0  0  0  0  0  0  0  0  0  0  0  0
   10.6603   -0.5000    0.0000 C   0  0  0  0  0  0  0  0  0  0  0  0
   40.1051   -0.5000    0.0000 C   0  0  0  0  0  0  0  0  0  0  0  0
    8.0622   -1.0000    0.0000 C   0  0  0  0  0  0  0  0  0  0  0  0
   38.3731   -0.5000    0.0000 C   0  0  0  0  0  0  0  0  0  0  0  0
   23.6506   -2.0000    0.0000 C   0  0  0  0  0  0  0  0  0  0  0  0
   27.1147   -2.0000    0.0000 C   0  0  0  0  0  0  0  0  0  0  0  0
   20.1865   -2.0000    0.0000 C   0  0  0  0  0  0  0  0  0  0  0  0
   30.5788   -2.0000    0.0000 C   0  0  0  0  0  0  0  0  0  0  0  0
   16.7224   -2.0000    0.0000 C   0  0  0  0  0  0  0  0  0  0  0  0
   40.9711   -1.0000    0.0000 C   0  0  0  0  0  0  0  0  0  0  0  0
   34.0429   -2.0000    0.0000 C   0  0  0  0  0  0  0  0  0  0  0  0
   13.2583   -2.0000    0.0000 C   0  0  0  0  0  0  0  0  0  0  0  0
    7.1962   -0.5000    0.0000 C   0  0  0  0  0  0  0  0  0  0  0  0
    6.3301   -1.0000    0.0000 C   0  0  0  0  0  0  0  0  0  0  0  0
   37.5070   -2.0000    0.0000 C   0  0  0  0  0  0  0  0  0  0  0  0
    5.4641   -0.5000    0.0000 C   0  0  0  0  0  0  0  0  0  0  0  0
    9.7942   -2.0000    0.0000 C   0  0  0  0  0  0  0  0  0  0  0  0
   42.7032   -1.0000    0.0000 C   0  0  0  0  0  0  0  0  0  0  0  0
   41.8372   -0.5000    0.0000 C   0  0  0  0  0  0  0  0  0  0  0  0
   43.5692   -0.5000    0.0000 C   0  0  0  0  0  0  0  0  0  0  0  0
    4.5981   -1.0000    0.0000 C   0  0  0  0  0  0  0  0  0  0  0  0
   40.9711   -2.0000    0.0000 C   0  0  0  0  0  0  0  0  0  0  0  0
    6.3301   -2.0000    0.0000 C   0  0  0  0  0  0  0  0  0  0  0  0
   44.4352   -1.0000    0.0000 C   0  0  0  0  0  0  0  0  0  0  0  0
   45.3013   -0.5000    0.0000 C   0  0  0  0  0  0  0  0  0  0  0  0
   43.5692    0.5000    0.0000 C   0  0  0  0  0  0  0  0  0  0  0  0
   45.3013    0.5000    0.0000 C   0  0  0  0  0  0  0  0  0  0  0  0
   44.4352    1.0000    0.0000 C   0  0  0  0  0  0  0  0  0  0  0  0
    3.7320   -0.5000    0.0000 C   0  0  0  0  0  0  0  0  0  0  0  0
   46.1952   -1.0347    0.0000 C   0  0  0  0  0  0  0  0  0  0  0  0
   46.1952    1.0347    0.0000 C   0  0  0  0  0  0  0  0  0  0  0  0
    2.8660   -1.0000    0.0000 C   0  0  0  0  0  0  0  0  0  0  0  0
   47.1013   -0.5208    0.0000 C   0  0  0  0  0  0  0  0  0  0  0  0
   47.1013    0.5208    0.0000 C   0  0  0  0  0  0  0  0  0  0  0  0
    2.0000   -0.5000    0.0000 C   0  0  0  0  0  0  0  0  0  0  0  0
    2.8660   -2.0000    0.0000 C   0  0  0  0  0  0  0  0  0  0  0  0
   23.1831   -0.0251    0.0000 H   0  0  0  0  0  0  0  0  0  0  0  0
   22.3861   -0.0251    0.0000 H   0  0  0  0  0  0  0  0  0  0  0  0
   26.6472   -0.0251    0.0000 H   0  0  0  0  0  0  0  0  0  0  0  0
   25.8502   -0.0251    0.0000 H   0  0  0  0  0  0  0  0  0  0  0  0
   19.7190   -0.0251    0.0000 H   0  0  0  0  0  0  0  0  0  0  0  0
   18.9220   -0.0251    0.0000 H   0  0  0  0  0  0  0  0  0  0  0  0
   30.1113   -0.0251    0.0000 H   0  0  0  0  0  0  0  0  0  0  0  0
   29.3143   -0.0251    0.0000 H   0  0  0  0  0  0  0  0  0  0  0  0
   21.5201   -1.4750    0.0000 H   0  0  0  0  0  0  0  0  0  0  0  0
   22.3171   -1.4750    0.0000 H   0  0  0  0  0  0  0  0  0  0  0  0
   24.9842   -1.4750    0.0000 H   0  0  0  0  0  0  0  0  0  0  0  0
   25.7812   -1.4750    0.0000 H   0  0  0  0  0  0  0  0  0  0  0  0
   16.2549   -0.0251    0.0000 H   0  0  0  0  0  0  0  0  0  0  0  0
   15.4579   -0.0251    0.0000 H   0  0  0  0  0  0  0  0  0  0  0  0
   28.4483   -1.4750    0.0000 H   0  0  0  0  0  0  0  0  0  0  0  0
   29.2453   -1.4750    0.0000 H   0  0  0  0  0  0  0  0  0  0  0  0
   18.0560   -1.4750    0.0000 H   0  0  0  0  0  0  0  0  0  0  0  0
   18.8530   -1.4750    0.0000 H   0  0  0  0  0  0  0  0  0  0  0  0
   33.5754   -0.0251    0.0000 H   0  0  0  0  0  0  0  0  0  0  0  0
   32.7784   -0.0251    0.0000 H   0  0  0  0  0  0  0  0  0  0  0  0
   31.9124   -1.4750    0.0000 H   0  0  0  0  0  0  0  0  0  0  0  0
   32.7094   -1.4750    0.0000 H   0  0  0  0  0  0  0  0  0  0  0  0
   14.5919   -1.4750    0.0000 H   0  0  0  0  0  0  0  0  0  0  0  0
   15.3889   -1.4750    0.0000 H   0  0  0  0  0  0  0  0  0  0  0  0
   12.7908   -0.0251    0.0000 H   0  0  0  0  0  0  0  0  0  0  0  0
   11.9938   -0.0251    0.0000 H   0  0  0  0  0  0  0  0  0  0  0  0
   37.0395   -0.0251    0.0000 H   0  0  0  0  0  0  0  0  0  0  0  0
   36.2425   -0.0251    0.0000 H   0  0  0  0  0  0  0  0  0  0  0  0
   35.3765   -1.4750    0.0000 H   0  0  0  0  0  0  0  0  0  0  0  0
   36.1735   -1.4750    0.0000 H   0  0  0  0  0  0  0  0  0  0  0  0
   11.1278   -1.4750    0.0000 H   0  0  0  0  0  0  0  0  0  0  0  0
   11.9248   -1.4750    0.0000 H   0  0  0  0  0  0  0  0  0  0  0  0
   24.5167    0.1200    0.0000 H   0  0  0  0  0  0  0  0  0  0  0  0
   21.0526    0.1200    0.0000 H   0  0  0  0  0  0  0  0  0  0  0  0
   27.9808    0.1200    0.0000 H   0  0  0  0  0  0  0  0  0  0  0  0
   17.5885    0.1200    0.0000 H   0  0  0  0  0  0  0  0  0  0  0  0
   31.4449    0.1200    0.0000 H   0  0  0  0  0  0  0  0  0  0  0  0
   14.1244    0.1200    0.0000 H   0  0  0  0  0  0  0  0  0  0  0  0
   34.9090    0.1200    0.0000 H   0  0  0  0  0  0  0  0  0  0  0  0
    9.3267   -0.0251    0.0000 H   0  0  0  0  0  0  0  0  0  0  0  0
    8.5297   -0.0251    0.0000 H   0  0  0  0  0  0  0  0  0  0  0  0
   38.8406   -1.4750    0.0000 H   0  0  0  0  0  0  0  0  0  0  0  0
   39.6376   -1.4750    0.0000 H   0  0  0  0  0  0  0  0  0  0  0  0
   10.6603    0.1200    0.0000 H   0  0  0  0  0  0  0  0  0  0  0  0
   40.5036   -0.0251    0.0000 H   0  0  0  0  0  0  0  0  0  0  0  0
   39.7066   -0.0251    0.0000 H   0  0  0  0  0  0  0  0  0  0  0  0
    7.6636   -1.4750    0.0000 H   0  0  0  0  0  0  0  0  0  0  0  0
    8.4607   -1.4750    0.0000 H   0  0  0  0  0  0  0  0  0  0  0  0
   38.3731    0.1200    0.0000 H   0  0  0  0  0  0  0  0  0  0  0  0
   23.0306   -2.0000    0.0000 H   0  0  0  0  0  0  0  0  0  0  0  0
   23.6506   -2.6200    0.0000 H   0  0  0  0  0  0  0  0  0  0  0  0
   24.2706   -2.0000    0.0000 H   0  0  0  0  0  0  0  0  0  0  0  0
   26.4947   -2.0000    0.0000 H   0  0  0  0  0  0  0  0  0  0  0  0
   27.1147   -2.6200    0.0000 H   0  0  0  0  0  0  0  0  0  0  0  0
   27.7347   -2.0000    0.0000 H   0  0  0  0  0  0  0  0  0  0  0  0
   19.5665   -2.0000    0.0000 H   0  0  0  0  0  0  0  0  0  0  0  0
   20.1865   -2.6200    0.0000 H   0  0  0  0  0  0  0  0  0  0  0  0
   20.8065   -2.0000    0.0000 H   0  0  0  0  0  0  0  0  0  0  0  0
   29.9588   -2.0000    0.0000 H   0  0  0  0  0  0  0  0  0  0  0  0
   30.5788   -2.6200    0.0000 H   0  0  0  0  0  0  0  0  0  0  0  0
   31.1988   -2.0000    0.0000 H   0  0  0  0  0  0  0  0  0  0  0  0
   16.1024   -2.0000    0.0000 H   0  0  0  0  0  0  0  0  0  0  0  0
   16.7224   -2.6200    0.0000 H   0  0  0  0  0  0  0  0  0  0  0  0
   17.3424   -2.0000    0.0000 H   0  0  0  0  0  0  0  0  0  0  0  0
   33.4229   -2.0000    0.0000 H   0  0  0  0  0  0  0  0  0  0  0  0
   34.0429   -2.6200    0.0000 H   0  0  0  0  0  0  0  0  0  0  0  0
   34.6629   -2.0000    0.0000 H   0  0  0  0  0  0  0  0  0  0  0  0
   12.6383   -2.0000    0.0000 H   0  0  0  0  0  0  0  0  0  0  0  0
   13.2583   -2.6200    0.0000 H   0  0  0  0  0  0  0  0  0  0  0  0
   13.8783   -2.0000    0.0000 H   0  0  0  0  0  0  0  0  0  0  0  0
    7.1962    0.1200    0.0000 H   0  0  0  0  0  0  0  0  0  0  0  0
   36.8870   -2.0000    0.0000 H   0  0  0  0  0  0  0  0  0  0  0  0
   37.5070   -2.6200    0.0000 H   0  0  0  0  0  0  0  0  0  0  0  0
   38.1270   -2.0000    0.0000 H   0  0  0  0  0  0  0  0  0  0  0  0
    5.8626   -0.0251    0.0000 H   0  0  0  0  0  0  0  0  0  0  0  0
    5.0656   -0.0251    0.0000 H   0  0  0  0  0  0  0  0  0  0  0  0
    9.1742   -2.0000    0.0000 H   0  0  0  0  0  0  0  0  0  0  0  0
    9.7942   -2.6200    0.0000 H   0  0  0  0  0  0  0  0  0  0  0  0
   10.4142   -2.0000    0.0000 H   0  0  0  0  0  0  0  0  0  0  0  0
   42.3047   -1.4750    0.0000 H   0  0  0  0  0  0  0  0  0  0  0  0
   43.1017   -1.4750    0.0000 H   0  0  0  0  0  0  0  0  0  0  0  0
   41.8372    0.1200    0.0000 H   0  0  0  0  0  0  0  0  0  0  0  0
    4.1996   -1.4750    0.0000 H   0  0  0  0  0  0  0  0  0  0  0  0
    4.9966   -1.4750    0.0000 H   0  0  0  0  0  0  0  0  0  0  0  0
   40.3511   -2.0000    0.0000 H   0  0  0  0  0  0  0  0  0  0  0  0
   40.9711   -2.6200    0.0000 H   0  0  0  0  0  0  0  0  0  0  0  0
   41.5911   -2.0000    0.0000 H   0  0  0  0  0  0  0  0  0  0  0  0
    5.7101   -2.0000    0.0000 H   0  0  0  0  0  0  0  0  0  0  0  0
    6.3301   -2.6200    0.0000 H   0  0  0  0  0  0  0  0  0  0  0  0
    6.9501   -2.0000    0.0000 H   0  0  0  0  0  0  0  0  0  0  0  0
   43.0323    0.8100    0.0000 H   0  0  0  0  0  0  0  0  0  0  0  0
    3.7320    0.1200    0.0000 H   0  0  0  0  0  0  0  0  0  0  0  0
   46.1880   -1.6546    0.0000 H   0  0  0  0  0  0  0  0  0  0  0  0
   46.1880    1.6546    0.0000 H   0  0  0  0  0  0  0  0  0  0  0  0
   47.6370   -0.8329    0.0000 H   0  0  0  0  0  0  0  0  0  0  0  0
   47.6370    0.8329    0.0000 H   0  0  0  0  0  0  0  0  0  0  0  0
    2.3100    0.0369    0.0000 H   0  0  0  0  0  0  0  0  0  0  0  0
    1.4631   -0.1900    0.0000 H   0  0  0  0  0  0  0  0  0  0  0  0
    1.6900   -1.0369    0.0000 H   0  0  0  0  0  0  0  0  0  0  0  0
    2.2460   -2.0000    0.0000 H   0  0  0  0  0  0  0  0  0  0  0  0
    2.8660   -2.6200    0.0000 H   0  0  0  0  0  0  0  0  0  0  0  0
    3.4860   -2.0000    0.0000 H   0  0  0  0  0  0  0  0  0  0  0  0
  1 60  2  0  0  0  0
  2 64  2  0  0  0  0
  3  7  1  0  0  0  0
  3 15  1  0  0  0  0
  3 73  1  0  0  0  0
  3 74  1  0  0  0  0
  4  8  1  0  0  0  0
  4 16  1  0  0  0  0
  4 75  1  0  0  0  0
  4 76  1  0  0  0  0
  5 11  1  0  0  0  0
  5 17  1  0  0  0  0
  5 77  1  0  0  0  0
  5 78  1  0  0  0  0
  6 10  1  0  0  0  0
  6 18  1  0  0  0  0
  6 79  1  0  0  0  0
  6 80  1  0  0  0  0
  7 27  1  0  0  0  0
  7 81  1  0  0  0  0
  7 82  1  0  0  0  0
  8 26  1  0  0  0  0
  8 83  1  0  0  0  0
  8 84  1  0  0  0  0
  9 14  1  0  0  0  0
  9 19  1  0  0  0  0
  9 85  1  0  0  0  0
  9 86  1  0  0  0  0
 10 28  1  0  0  0  0
 10 87  1  0  0  0  0
 10 88  1  0  0  0  0
 11 29  1  0  0  0  0
 11 89  1  0  0  0  0
 11 90  1  0  0  0  0
 12 13  1  0  0  0  0
 12 21  1  0  0  0  0
 12 91  1  0  0  0  0
 12 92  1  0  0  0  0
 13 30  1  0  0  0  0
 13 93  1  0  0  0  0
 13 94  1  0  0  0  0
 14 31  1  0  0  0  0
 14 95  1  0  0  0  0
 14 96  1  0  0  0  0
 15 26  2  0  0  0  0
 15 41  1  0  0  0  0
 16 28  2  0  0  0  0
 16 42  1  0  0  0  0
 17 27  2  0  0  0  0
 17 43  1  0  0  0  0
 18 30  2  0  0  0  0
 18 44  1  0  0  0  0
 19 29  2  0  0  0  0
 19 45  1  0  0  0  0
 20 24  1  0  0  0  0
 20 25  1  0  0  0  0
 20 97  1  0  0  0  0
 20 98  1  0  0  0  0
 21 33  2  0  0  0  0
 21 47  1  0  0  0  0
 22 23  1  0  0  0  0
 22 32  1  0  0  0  0
 22 99  1  0  0  0  0
 22100  1  0  0  0  0
 23 33  1  0  0  0  0
 23101  1  0  0  0  0
 23102  1  0  0  0  0
 24 31  2  0  0  0  0
 24 48  1  0  0  0  0
 25 37  1  0  0  0  0
 25103  1  0  0  0  0
 25104  1  0  0  0  0
 26105  1  0  0  0  0
 27106  1  0  0  0  0
 28107  1  0  0  0  0
 29108  1  0  0  0  0
 30109  1  0  0  0  0
 31110  1  0  0  0  0
 32 40  2  0  0  0  0
 32 51  1  0  0  0  0
 33111  1  0  0  0  0
 34 35  1  0  0  0  0
 34 39  1  0  0  0  0
 34112  1  0  0  0  0
 34113  1  0  0  0  0
 35 37  2  0  0  0  0
 35 53  1  0  0  0  0
 36 38  1  0  0  0  0
 36 40  1  0  0  0  0
 36114  1  0  0  0  0
 36115  1  0  0  0  0
 37116  1  0  0  0  0
 38 46  1  0  0  0  0
 38117  1  0  0  0  0
 38118  1  0  0  0  0
 39 49  1  0  0  0  0
 39119  1  0  0  0  0
 39120  1  0  0  0  0
 40121  1  0  0  0  0
 41122  1  0  0  0  0
 41123  1  0  0  0  0
 41124  1  0  0  0  0
 42125  1  0  0  0  0
 42126  1  0  0  0  0
 42127  1  0  0  0  0
 43128  1  0  0  0  0
 43129  1  0  0  0  0
 43130  1  0  0  0  0
 44131  1  0  0  0  0
 44132  1  0  0  0  0
 44133  1  0  0  0  0
 45134  1  0  0  0  0
 45135  1  0  0  0  0
 45136  1  0  0  0  0
 46 55  2  0  0  0  0
 46 58  1  0  0  0  0
 47137  1  0  0  0  0
 47138  1  0  0  0  0
 47139  1  0  0  0  0
 48140  1  0  0  0  0
 48141  1  0  0  0  0
 48142  1  0  0  0  0
 49 50  2  0  0  0  0
 49143  1  0  0  0  0
 50 52  1  0  0  0  0
 50 59  1  0  0  0  0
 51144  1  0  0  0  0
 51145  1  0  0  0  0
 51146  1  0  0  0  0
 52 57  1  0  0  0  0
 52147  1  0  0  0  0
 52148  1  0  0  0  0
 53149  1  0  0  0  0
 53150  1  0  0  0  0
 53151  1  0  0  0  0
 54 55  1  0  0  0  0
 54 56  1  0  0  0  0
 54152  1  0  0  0  0
 54153  1  0  0  0  0
 55154  1  0  0  0  0
 56 60  1  0  0  0  0
 56 62  2  0  0  0  0
 57 65  1  0  0  0  0
 57155  1  0  0  0  0
 57156  1  0  0  0  0
 58157  1  0  0  0  0
 58158  1  0  0  0  0
 58159  1  0  0  0  0
 59160  1  0  0  0  0
 59161  1  0  0  0  0
 59162  1  0  0  0  0
 60 61  1  0  0  0  0
 61 63  1  0  0  0  0
 61 66  2  0  0  0  0
 62 64  1  0  0  0  0
 62163  1  0  0  0  0
 63 64  1  0  0  0  0
 63 67  2  0  0  0  0
 65 68  2  0  0  0  0
 65164  1  0  0  0  0
 66 69  1  0  0  0  0
 66165  1  0  0  0  0
 67 70  1  0  0  0  0
 67166  1  0  0  0  0
 68 71  1  0  0  0  0
 68 72  1  0  0  0  0
 69 70  2  0  0  0  0
 69167  1  0  0  0  0
 70168  1  0  0  0  0
 71169  1  0  0  0  0
 71170  1  0  0  0  0
 71171  1  0  0  0  0
 72172  1  0  0  0  0
 72173  1  0  0  0  0
 72174  1  0  0  0  0
M  END
> <PUBCHEM_COMPOUND_CID>
25244312

> <PUBCHEM_COMPOUND_CANONICALIZED>
1

> <PUBCHEM_CACTVS_COMPLEXITY>
2070

> <PUBCHEM_CACTVS_HBOND_ACCEPTOR>
2

> <PUBCHEM_CACTVS_HBOND_DONOR>
0

> <PUBCHEM_CACTVS_ROTATABLE_BOND>
35

> <PUBCHEM_CACTVS_SUBSKEYS>
AAADcfB8MAAAAAAAAAAAAAAAAAAAAAAAAAAwQAAAAAAAAACBAAAAGgAAAAAADASAmAAyAIAAAACIAqBSAAACAAAkAAAIiAEAAMgIIDKAFRCAIQAggAAIiYcJiMCOgAAAAAAQAAAAAAAAACAAAAAAAAAAAA==

> <PUBCHEM_IUPAC_OPENEYE_NAME>
2-[(2E,6E,10E,14E,18E,22E,26E,30E,34E,38E,42E)-3,7,11,15,19,23,27,31,35,39,43,47-dodecamethyloctatetraconta-2,6,10,14,18,22,26,30,34,38,42,46-dodecaenyl]naphthalene-1,4-dione

> <PUBCHEM_IUPAC_CAS_NAME>
2-[(2E,6E,10E,14E,18E,22E,26E,30E,34E,38E,42E)-3,7,11,15,19,23,27,31,35,39,43,47-dodecamethyloctatetraconta-2,6,10,14,18,22,26,30,34,38,42,46-dodecaenyl]naphthalene-1,4-dione

> <PUBCHEM_IUPAC_NAME>
2-[(2E,6E,10E,14E,18E,22E,26E,30E,34E,38E,42E)-3,7,11,15,19,23,27,31,35,39,43,47-dodecamethyloctatetraconta-2,6,10,14,18,22,26,30,34,38,42,46-dodecaenyl]naphthalene-1,4-dione

> <PUBCHEM_IUPAC_SYSTEMATIC_NAME>
2-[(2E,6E,10E,14E,18E,22E,26E,30E,34E,38E,42E)-3,7,11,15,19,23,27,31,35,39,43,47-dodecamethyloctatetraconta-2,6,10,14,18,22,26,30,34,38,42,46-dodecaenyl]naphthalene-1,4-dione

> <PUBCHEM_IUPAC_TRADITIONAL_NAME>
2-[(2E,6E,10E,14E,18E,22E,26E,30E,34E,38E,42E)-3,7,11,15,19,23,27,31,35,39,43,47-dodecamethyloctatetraconta-2,6,10,14,18,22,26,30,34,38,42,46-dodecaenyl]-1,4-naphthoquinone

> <PUBCHEM_IUPAC_INCHI>
InChI=1S/C70H102O2/c1-54(2)27-16-28-55(3)29-17-30-56(4)31-18-32-57(5)33-19-34-58(6)35-20-36-59(7)37-21-38-60(8)39-22-40-61(9)41-23-42-62(10)43-24-44-63(11)45-25-46-64(12)47-26-48-65(13)51-52-66-53-69(71)67-49-14-15-50-68(67)70(66)72/h14-15,27,29,31,33,35,37,39,41,43,45,47,49-51,53H,16-26,28,30,32,34,36,38,40,42,44,46,48,52H2,1-13H3/b55-29+,56-31+,57-33+,58-35+,59-37+,60-39+,61-41+,62-43+,63-45+,64-47+,65-51+

> <PUBCHEM_IUPAC_INCHIKEY>
VVEVMVLAURRPOG-RVHIBIGXSA-N

> <PUBCHEM_XLOGP3>
24.2

> <PUBCHEM_EXACT_MASS>
974.788

> <PUBCHEM_MOLECULAR_FORMULA>
C70H102O2

> <PUBCHEM_MOLECULAR_WEIGHT>
975.584

> <PUBCHEM_OPENEYE_CAN_SMILES>
CC(=CCCC(=CCCC(=CCCC(=CCCC(=CCCC(=CCCC(=CCCC(=CCCC(=CCCC(=CCCC(=CCCC(=CCC1=CC(=O)C2=CC=CC=C2C1=O)C)C)C)C)C)C)C)C)C)C)C)C

> <PUBCHEM_OPENEYE_ISO_SMILES>
CC(=CCC/C(=C/CC/C(=C/CC/C(=C/CC/C(=C/CC/C(=C/CC/C(=C/CC/C(=C/CC/C(=C/CC/C(=C/CC/C(=C/CC/C(=C/CC1=CC(=O)C2=CC=CC=C2C1=O)/C)/C)/C)/C)/C)/C)/C)/C)/C)/C)/C)C

> <PUBCHEM_CACTVS_TPSA>
34.1

> <PUBCHEM_MONOISOTOPIC_WEIGHT>
974.788

> <PUBCHEM_TOTAL_CHARGE>
0

> <PUBCHEM_HEAVY_ATOM_COUNT>
72

> <PUBCHEM_ATOM_DEF_STEREO_COUNT>
0

> <PUBCHEM_ATOM_UDEF_STEREO_COUNT>
0

> <PUBCHEM_BOND_DEF_STEREO_COUNT>
11

> <PUBCHEM_BOND_UDEF_STEREO_COUNT>
0

> <PUBCHEM_ISOTOPIC_ATOM_COUNT>
0

> <PUBCHEM_COMPONENT_COUNT>
1

> <PUBCHEM_CACTVS_TAUTO_COUNT>
18

> <PUBCHEM_COORDINATE_TYPE>
1
5
255

> <PUBCHEM_BONDANNOTATIONS>
61  63  8
61  66  8
63  67  8
66  69  8
67  70  8
69  70  8

> <DESCRIPTION>
2-demethylmenaquinone-12

$$$$
25244047
  -OEChem-08131806082D

187188  0     0  0  0  0  0  0999 V2000
   47.8993   -2.0000    0.0000 O   0  0  0  0  0  0  0  0  0  0  0  0
   47.8993    2.0000    0.0000 O   0  0  0  0  0  0  0  0  0  0  0  0
   26.2487   -0.5000    0.0000 C   0  0  0  0  0  0  0  0  0  0  0  0
   22.7846   -0.5000    0.0000 C   0  0  0  0  0  0  0  0  0  0  0  0
   29.7128   -0.5000    0.0000 C   0  0  0  0  0  0  0  0  0  0  0  0
   19.3205   -0.5000    0.0000 C   0  0  0  0  0  0  0  0  0  0  0  0
   33.1769   -0.5000    0.0000 C   0  0  0  0  0  0  0  0  0  0  0  0
   25.3827   -1.0000    0.0000 C   0  0  0  0  0  0  0  0  0  0  0  0
   21.9186   -1.0000    0.0000 C   0  0  0  0  0  0  0  0  0  0  0  0
   28.8468   -1.0000    0.0000 C   0  0  0  0  0  0  0  0  0  0  0  0
   15.8564   -0.5000    0.0000 C   0  0  0  0  0  0  0  0  0  0  0  0
   32.3109   -1.0000    0.0000 C   0  0  0  0  0  0  0  0  0  0  0  0
   18.4545   -1.0000    0.0000 C   0  0  0  0  0  0  0  0  0  0  0  0
   36.6410   -0.5000    0.0000 C   0  0  0  0  0  0  0  0  0  0  0  0
   27.1147   -1.0000    0.0000 C   0  0  0  0  0  0  0  0  0  0  0  0
   23.6506   -1.0000    0.0000 C   0  0  0  0  0  0  0  0  0  0  0  0
   35.7750   -1.0000    0.0000 C   0  0  0  0  0  0  0  0  0  0  0  0
   30.5788   -1.0000    0.0000 C   0  0  0  0  0  0  0  0  0  0  0  0
   20.1865   -1.0000    0.0000 C   0  0  0  0  0  0  0  0  0  0  0  0
   14.9904   -1.0000    0.0000 C   0  0  0  0  0  0  0  0  0  0  0  0
   34.0429   -1.0000    0.0000 C   0  0  0  0  0  0  0  0  0  0  0  0
   16.7224   -1.0000    0.0000 C   0  0  0  0  0  0  0  0  0  0  0  0
   12.3923   -0.5000    0.0000 C   0  0  0  0  0  0  0  0  0  0  0  0
   37.5070   -1.0000    0.0000 C   0  0  0  0  0  0  0  0  0  0  0  0
   40.1051   -0.5000    0.0000 C   0  0  0  0  0  0  0  0  0  0  0  0
   39.2391   -1.0000    0.0000 C   0  0  0  0  0  0  0  0  0  0  0  0
   24.5167   -0.5000    0.0000 C   0  0  0  0  0  0  0  0  0  0  0  0
   13.2583   -1.0000    0.0000 C   0  0  0  0  0  0  0  0  0  0  0  0
   27.9808   -0.5000    0.0000 C   0  0  0  0  0  0  0  0  0  0  0  0
   21.0526   -0.5000    0.0000 C   0  0  0  0  0  0  0  0  0  0  0  0
   11.5263   -1.0000    0.0000 C   0  0  0  0  0  0  0  0  0  0  0  0
   31.4449   -0.5000    0.0000 C   0  0  0  0  0  0  0  0  0  0  0  0
   17.5885   -0.5000    0.0000 C   0  0  0  0  0  0  0  0  0  0  0  0
   34.9090   -0.5000    0.0000 C   0  0  0  0  0  0  0  0  0  0  0  0
   14.1244   -0.5000    0.0000 C   0  0  0  0  0  0  0  0  0  0  0  0
   40.9711   -1.0000    0.0000 C   0  0  0  0  0  0  0  0  0  0  0  0
   38.3731   -0.5000    0.0000 C   0  0  0  0  0  0  0  0  0  0  0  0
    8.9282   -0.5000    0.0000 C   0  0  0  0  0  0  0  0  0  0  0  0
    9.7942   -1.0000    0.0000 C   0  0  0  0  0  0  0  0  0  0  0  0
   42.7032   -1.0000    0.0000 C   0  0  0  0  0  0  0  0  0  0  0  0
   10.6603   -0.5000    0.0000 C   0  0  0  0  0  0  0  0  0  0  0  0
   43.5692   -0.5000    0.0000 C   0  0  0  0  0  0  0  0  0  0  0  0
    8.0622   -1.0000    0.0000 C   0  0  0  0  0  0  0  0  0  0  0  0
   41.8372   -0.5000    0.0000 C   0  0  0  0  0  0  0  0  0  0  0  0
   27.1147   -2.0000    0.0000 C   0  0  0  0  0  0  0  0  0  0  0  0
   23.6506   -2.0000    0.0000 C   0  0  0  0  0  0  0  0  0  0  0  0
   30.5788   -2.0000    0.0000 C   0  0  0  0  0  0  0  0  0  0  0  0
   20.1865   -2.0000    0.0000 C   0  0  0  0  0  0  0  0  0  0  0  0
   34.0429   -2.0000    0.0000 C   0  0  0  0  0  0  0  0  0  0  0  0
   16.7224   -2.0000    0.0000 C   0  0  0  0  0  0  0  0  0  0  0  0
   44.4352   -1.0000    0.0000 C   0  0  0  0  0  0  0  0  0  0  0  0
   37.5070   -2.0000    0.0000 C   0  0  0  0  0  0  0  0  0  0  0  0
   13.2583   -2.0000    0.0000 C   0  0  0  0  0  0  0  0  0  0  0  0
    7.1962   -0.5000    0.0000 C   0  0  0  0  0  0  0  0  0  0  0  0
   40.9711   -2.0000    0.0000 C   0  0  0  0  0  0  0  0  0  0  0  0
    6.3301   -1.0000    0.0000 C   0  0  0  0  0  0  0  0  0  0  0  0
    9.7942   -2.0000    0.0000 C   0  0  0  0  0  0  0  0  0  0  0  0
    5.4641   -0.5000    0.0000 C   0  0  0  0  0  0  0  0  0  0  0  0
   46.1673   -1.0000    0.0000 C   0  0  0  0  0  0  0  0  0  0  0  0
   45.3013   -0.5000    0.0000 C   0  0  0  0  0  0  0  0  0  0  0  0
   47.0333   -0.5000    0.0000 C   0  0  0  0  0  0  0  0  0  0  0  0
    4.5981   -1.0000    0.0000 C   0  0  0  0  0  0  0  0  0  0  0  0
   44.4352   -2.0000    0.0000 C   0  0  0  0  0  0  0  0  0  0  0  0
    6.3301   -2.0000    0.0000 C   0  0  0  0  0  0  0  0  0  0  0  0
   47.8993   -1.0000    0.0000 C   0  0  0  0  0  0  0  0  0  0  0  0
   48.7654   -0.5000    0.0000 C   0  0  0  0  0  0  0  0  0  0  0  0
   47.0333    0.5000    0.0000 C   0  0  0  0  0  0  0  0  0  0  0  0
   48.7654    0.5000    0.0000 C   0  0  0  0  0  0  0  0  0  0  0  0
   47.8993    1.0000    0.0000 C   0  0  0  0  0  0  0  0  0  0  0  0
    3.7320   -0.5000    0.0000 C   0  0  0  0  0  0  0  0  0  0  0  0
   49.6593   -1.0347    0.0000 C   0  0  0  0  0  0  0  0  0  0  0  0
   49.6593    1.0347    0.0000 C   0  0  0  0  0  0  0  0  0  0  0  0
    2.8660   -1.0000    0.0000 C   0  0  0  0  0  0  0  0  0  0  0  0
   50.5654   -0.5208    0.0000 C   0  0  0  0  0  0  0  0  0  0  0  0
   50.5654    0.5208    0.0000 C   0  0  0  0  0  0  0  0  0  0  0  0
    2.0000   -0.5000    0.0000 C   0  0  0  0  0  0  0  0  0  0  0  0
    2.8660   -2.0000    0.0000 C   0  0  0  0  0  0  0  0  0  0  0  0
   26.6472   -0.0251    0.0000 H   0  0  0  0  0  0  0  0  0  0  0  0
   25.8502   -0.0251    0.0000 H   0  0  0  0  0  0  0  0  0  0  0  0
   23.1831   -0.0251    0.0000 H   0  0  0  0  0  0  0  0  0  0  0  0
   22.3861   -0.0251    0.0000 H   0  0  0  0  0  0  0  0  0  0  0  0
   30.1113   -0.0251    0.0000 H   0  0  0  0  0  0  0  0  0  0  0  0
   29.3143   -0.0251    0.0000 H   0  0  0  0  0  0  0  0  0  0  0  0
   19.7190   -0.0251    0.0000 H   0  0  0  0  0  0  0  0  0  0  0  0
   18.9220   -0.0251    0.0000 H   0  0  0  0  0  0  0  0  0  0  0  0
   33.5754   -0.0251    0.0000 H   0  0  0  0  0  0  0  0  0  0  0  0
   32.7784   -0.0251    0.0000 H   0  0  0  0  0  0  0  0  0  0  0  0
   24.9842   -1.4750    0.0000 H   0  0  0  0  0  0  0  0  0  0  0  0
   25.7812   -1.4750    0.0000 H   0  0  0  0  0  0  0  0  0  0  0  0
   21.5201   -1.4750    0.0000 H   0  0  0  0  0  0  0  0  0  0  0  0
   22.3171   -1.4750    0.0000 H   0  0  0  0  0  0  0  0  0  0  0  0
   28.4483   -1.4750    0.0000 H   0  0  0  0  0  0  0  0  0  0  0  0
   29.2453   -1.4750    0.0000 H   0  0  0  0  0  0  0  0  0  0  0  0
   16.2549   -0.0251    0.0000 H   0  0  0  0  0  0  0  0  0  0  0  0
   15.4579   -0.0251    0.0000 H   0  0  0  0  0  0  0  0  0  0  0  0
   31.9124   -1.4750    0.0000 H   0  0  0  0  0  0  0  0  0  0  0  0
   32.7094   -1.4750    0.0000 H   0  0  0  0  0  0  0  0  0  0  0  0
   18.0560   -1.4750    0.0000 H   0  0  0  0  0  0  0  0  0  0  0  0
   18.8530   -1.4750    0.0000 H   0  0  0  0  0  0  0  0  0  0  0  0
   37.0395   -0.0251    0.0000 H   0  0  0  0  0  0  0  0  0  0  0  0
   36.2425   -0.0251    0.0000 H   0  0  0  0  0  0  0  0  0  0  0  0
   35.3765   -1.4750    0.0000 H   0  0  0  0  0  0  0  0  0  0  0  0
   36.1735   -1.4750    0.0000 H   0  0  0  0  0  0  0  0  0  0  0  0
   14.5919   -1.4750    0.0000 H   0  0  0  0  0  0  0  0  0  0  0  0
   15.3889   -1.4750    0.0000 H   0  0  0  0  0  0  0  0  0  0  0  0
   12.7908   -0.0251    0.0000 H   0  0  0  0  0  0  0  0  0  0  0  0
   11.9938   -0.0251    0.0000 H   0  0  0  0  0  0  0  0  0  0  0  0
   40.5036   -0.0251    0.0000 H   0  0  0  0  0  0  0  0  0  0  0  0
   39.7066   -0.0251    0.0000 H   0  0  0  0  0  0  0  0  0  0  0  0
   38.8406   -1.4750    0.0000 H   0  0  0  0  0  0  0  0  0  0  0  0
   39.6376   -1.4750    0.0000 H   0  0  0  0  0  0  0  0  0  0  0  0
   24.5167    0.1200    0.0000 H   0  0  0  0  0  0  0  0  0  0  0  0
   27.9808    0.1200    0.0000 H   0  0  0  0  0  0  0  0  0  0  0  0
   21.0526    0.1200    0.0000 H   0  0  0  0  0  0  0  0  0  0  0  0
   11.1278   -1.4750    0.0000 H   0  0  0  0  0  0  0  0  0  0  0  0
   11.9248   -1.4750    0.0000 H   0  0  0  0  0  0  0  0  0  0  0  0
   31.4449    0.1200    0.0000 H   0  0  0  0  0  0  0  0  0  0  0  0
   17.5885    0.1200    0.0000 H   0  0  0  0  0  0  0  0  0  0  0  0
   34.9090    0.1200    0.0000 H   0  0  0  0  0  0  0  0  0  0  0  0
   14.1244    0.1200    0.0000 H   0  0  0  0  0  0  0  0  0  0  0  0
   38.3731    0.1200    0.0000 H   0  0  0  0  0  0  0  0  0  0  0  0
    9.3267   -0.0251    0.0000 H   0  0  0  0  0  0  0  0  0  0  0  0
    8.5297   -0.0251    0.0000 H   0  0  0  0  0  0  0  0  0  0  0  0
   42.3047   -1.4750    0.0000 H   0  0  0  0  0  0  0  0  0  0  0  0
   43.1017   -1.4750    0.0000 H   0  0  0  0  0  0  0  0  0  0  0  0
   10.6603    0.1200    0.0000 H   0  0  0  0  0  0  0  0  0  0  0  0
   43.9677   -0.0251    0.0000 H   0  0  0  0  0  0  0  0  0  0  0  0
   43.1707   -0.0251    0.0000 H   0  0  0  0  0  0  0  0  0  0  0  0
    7.6636   -1.4750    0.0000 H   0  0  0  0  0  0  0  0  0  0  0  0
    8.4607   -1.4750    0.0000 H   0  0  0  0  0  0  0  0  0  0  0  0
   41.8372    0.1200    0.0000 H   0  0  0  0  0  0  0  0  0  0  0  0
   26.4947   -2.0000    0.0000 H   0  0  0  0  0  0  0  0  0  0  0  0
   27.1147   -2.6200    0.0000 H   0  0  0  0  0  0  0  0  0  0  0  0
   27.7347   -2.0000    0.0000 H   0  0  0  0  0  0  0  0  0  0  0  0
   23.0306   -2.0000    0.0000 H   0  0  0  0  0  0  0  0  0  0  0  0
   23.6506   -2.6200    0.0000 H   0  0  0  0  0  0  0  0  0  0  0  0
   24.2706   -2.0000    0.0000 H   0  0  0  0  0  0  0  0  0  0  0  0
   29.9588   -2.0000    0.0000 H   0  0  0  0  0  0  0  0  0  0  0  0
   30.5788   -2.6200    0.0000 H   0  0  0  0  0  0  0  0  0  0  0  0
   31.1988   -2.0000    0.0000 H   0  0  0  0  0  0  0  0  0  0  0  0
   19.5665   -2.0000    0.0000 H   0  0  0  0  0  0  0  0  0  0  0  0
   20.1865   -2.6200    0.0000 H   0  0  0  0  0  0  0  0  0  0  0  0
   20.8065   -2.0000    0.0000 H   0  0  0  0  0  0  0  0  0  0  0  0
   33.4229   -2.0000    0.0000 H   0  0  0  0  0  0  0  0  0  0  0  0
   34.0429   -2.6200    0.0000 H   0  0  0  0  0  0  0  0  0  0  0  0
   34.6629   -2.0000    0.0000 H   0  0  0  0  0  0  0  0  0  0  0  0
   16.1024   -2.0000    0.0000 H   0  0  0  0  0  0  0  0  0  0  0  0
   16.7224   -2.6200    0.0000 H   0  0  0  0  0  0  0  0  0  0  0  0
   17.3424   -2.0000    0.0000 H   0  0  0  0  0  0  0  0  0  0  0  0
   36.8870   -2.0000    0.0000 H   0  0  0  0  0  0  0  0  0  0  0  0
   37.5070   -2.6200    0.0000 H   0  0  0  0  0  0  0  0  0  0  0  0
   38.1270   -2.0000    0.0000 H   0  0  0  0  0  0  0  0  0  0  0  0
   12.6383   -2.0000    0.0000 H   0  0  0  0  0  0  0  0  0  0  0  0
   13.2583   -2.6200    0.0000 H   0  0  0  0  0  0  0  0  0  0  0  0
   13.8783   -2.0000    0.0000 H   0  0  0  0  0  0  0  0  0  0  0  0
    7.1962    0.1200    0.0000 H   0  0  0  0  0  0  0  0  0  0  0  0
   40.3511   -2.0000    0.0000 H   0  0  0  0  0  0  0  0  0  0  0  0
   40.9711   -2.6200    0.0000 H   0  0  0  0  0  0  0  0  0  0  0  0
   41.5911   -2.0000    0.0000 H   0  0  0  0  0  0  0  0  0  0  0  0
    9.1742   -2.0000    0.0000 H   0  0  0  0  0  0  0  0  0  0  0  0
    9.7942   -2.6200    0.0000 H   0  0  0  0  0  0  0  0  0  0  0  0
   10.4142   -2.0000    0.0000 H   0  0  0  0  0  0  0  0  0  0  0  0
    5.8626   -0.0251    0.0000 H   0  0  0  0  0  0  0  0  0  0  0  0
    5.0656   -0.0251    0.0000 H   0  0  0  0  0  0  0  0  0  0  0  0
   45.7688   -1.4750    0.0000 H   0  0  0  0  0  0  0  0  0  0  0  0
   46.5658   -1.4750    0.0000 H   0  0  0  0  0  0  0  0  0  0  0  0
   45.3013    0.1200    0.0000 H   0  0  0  0  0  0  0  0  0  0  0  0
    4.1996   -1.4750    0.0000 H   0  0  0  0  0  0  0  0  0  0  0  0
    4.9966   -1.4750    0.0000 H   0  0  0  0  0  0  0  0  0  0  0  0
   43.8152   -2.0000    0.0000 H   0  0  0  0  0  0  0  0  0  0  0  0
   44.4352   -2.6200    0.0000 H   0  0  0  0  0  0  0  0  0  0  0  0
   45.0552   -2.0000    0.0000 H   0  0  0  0  0  0  0  0  0  0  0  0
    5.7101   -2.0000    0.0000 H   0  0  0  0  0  0  0  0  0  0  0  0
    6.3301   -2.6200    0.0000 H   0  0  0  0  0  0  0  0  0  0  0  0
    6.9501   -2.0000    0.0000 H   0  0  0  0  0  0  0  0  0  0  0  0
   46.4964    0.8100    0.0000 H   0  0  0  0  0  0  0  0  0  0  0  0
    3.7320    0.1200    0.0000 H   0  0  0  0  0  0  0  0  0  0  0  0
   49.6521   -1.6546    0.0000 H   0  0  0  0  0  0  0  0  0  0  0  0
   49.6521    1.6546    0.0000 H   0  0  0  0  0  0  0  0  0  0  0  0
   51.1011   -0.8329    0.0000 H   0  0  0  0  0  0  0  0  0  0  0  0
   51.1011    0.8329    0.0000 H   0  0  0  0  0  0  0  0  0  0  0  0
    2.3100    0.0369    0.0000 H   0  0  0  0  0  0  0  0  0  0  0  0
    1.4631   -0.1900    0.0000 H   0  0  0  0  0  0  0  0  0  0  0  0
    1.6900   -1.0369    0.0000 H   0  0  0  0  0  0  0  0  0  0  0  0
    2.2460   -2.0000    0.0000 H   0  0  0  0  0  0  0  0  0  0  0  0
    2.8660   -2.6200    0.0000 H   0  0  0  0  0  0  0  0  0  0  0  0
    3.4860   -2.0000    0.0000 H   0  0  0  0  0  0  0  0  0  0  0  0
  1 65  2  0  0  0  0
  2 69  2  0  0  0  0
  3  8  1  0  0  0  0
  3 15  1  0  0  0  0
  3 78  1  0  0  0  0
  3 79  1  0  0  0  0
  4  9  1  0  0  0  0
  4 16  1  0  0  0  0
  4 80  1  0  0  0  0
  4 81  1  0  0  0  0
  5 10  1  0  0  0  0
  5 18  1  0  0  0  0
  5 82  1  0  0  0  0
  5 83  1  0  0  0  0
  6 13  1  0  0  0  0
  6 19  1  0  0  0  0
  6 84  1  0  0  0  0
  6 85  1  0  0  0  0
  7 12  1  0  0  0  0
  7 21  1  0  0  0  0
  7 86  1  0  0  0  0
  7 87  1  0  0  0  0
  8 27  1  0  0  0  0
  8 88  1  0  0  0  0
  8 89  1  0  0  0  0
  9 30  1  0  0  0  0
  9 90  1  0  0  0  0
  9 91  1  0  0  0  0
 10 29  1  0  0  0  0
 10 92  1  0  0  0  0
 10 93  1  0  0  0  0
 11 20  1  0  0  0  0
 11 22  1  0  0  0  0
 11 94  1  0  0  0  0
 11 95  1  0  0  0  0
 12 32  1  0  0  0  0
 12 96  1  0  0  0  0
 12 97  1  0  0  0  0
 13 33  1  0  0  0  0
 13 98  1  0  0  0  0
 13 99  1  0  0  0  0
 14 17  1  0  0  0  0
 14 24  1  0  0  0  0
 14100  1  0  0  0  0
 14101  1  0  0  0  0
 15 29  2  0  0  0  0
 15 45  1  0  0  0  0
 16 27  2  0  0  0  0
 16 46  1  0  0  0  0
 17 34  1  0  0  0  0
 17102  1  0  0  0  0
 17103  1  0  0  0  0
 18 32  2  0  0  0  0
 18 47  1  0  0  0  0
 19 30  2  0  0  0  0
 19 48  1  0  0  0  0
 20 35  1  0  0  0  0
 20104  1  0  0  0  0
 20105  1  0  0  0  0
 21 34  2  0  0  0  0
 21 49  1  0  0  0  0
 22 33  2  0  0  0  0
 22 50  1  0  0  0  0
 23 28  1  0  0  0  0
 23 31  1  0  0  0  0
 23106  1  0  0  0  0
 23107  1  0  0  0  0
 24 37  2  0  0  0  0
 24 52  1  0  0  0  0
 25 26  1  0  0  0  0
 25 36  1  0  0  0  0
 25108  1  0  0  0  0
 25109  1  0  0  0  0
 26 37  1  0  0  0  0
 26110  1  0  0  0  0
 26111  1  0  0  0  0
 27112  1  0  0  0  0
 28 35  2  0  0  0  0
 28 53  1  0  0  0  0
 29113  1  0  0  0  0
 30114  1  0  0  0  0
 31 41  1  0  0  0  0
 31115  1  0  0  0  0
 31116  1  0  0  0  0
 32117  1  0  0  0  0
 33118  1  0  0  0  0
 34119  1  0  0  0  0
 35120  1  0  0  0  0
 36 44  2  0  0  0  0
 36 55  1  0  0  0  0
 37121  1  0  0  0  0
 38 39  1  0  0  0  0
 38 43  1  0  0  0  0
 38122  1  0  0  0  0
 38123  1  0  0  0  0
 39 41  2  0  0  0  0
 39 57  1  0  0  0  0
 40 42  1  0  0  0  0
 40 44  1  0  0  0  0
 40124  1  0  0  0  0
 40125  1  0  0  0  0
 41126  1  0  0  0  0
 42 51  1  0  0  0  0
 42127  1  0  0  0  0
 42128  1  0  0  0  0
 43 54  1  0  0  0  0
 43129  1  0  0  0  0
 43130  1  0  0  0  0
 44131  1  0  0  0  0
 45132  1  0  0  0  0
 45133  1  0  0  0  0
 45134  1  0  0  0  0
 46135  1  0  0  0  0
 46136  1  0  0  0  0
 46137  1  0  0  0  0
 47138  1  0  0  0  0
 47139  1  0  0  0  0
 47140  1  0  0  0  0
 48141  1  0  0  0  0
 48142  1  0  0  0  0
 48143  1  0  0  0  0
 49144  1  0  0  0  0
 49145  1  0  0  0  0
 49146  1  0  0  0  0
 50147  1  0  0  0  0
 50148  1  0  0  0  0
 50149  1  0  0  0  0
 51 60  2  0  0  0  0
 51 63  1  0  0  0  0
 52150  1  0  0  0  0
 52151  1  0  0  0  0
 52152  1  0  0  0  0
 53153  1  0  0  0  0
 53154  1  0  0  0  0
 53155  1  0  0  0  0
 54 56  2  0  0  0  0
 54156  1  0  0  0  0
 55157  1  0  0  0  0
 55158  1  0  0  0  0
 55159  1  0  0  0  0
 56 58  1  0  0  0  0
 56 64  1  0  0  0  0
 57160  1  0  0  0  0
 57161  1  0  0  0  0
 57162  1  0  0  0  0
 58 62  1  0  0  0  0
 58163  1  0  0  0  0
 58164  1  0  0  0  0
 59 60  1  0  0  0  0
 59 61  1  0  0  0  0
 59165  1  0  0  0  0
 59166  1  0  0  0  0
 60167  1  0  0  0  0
 61 65  1  0  0  0  0
 61 67  2  0  0  0  0
 62 70  1  0  0  0  0
 62168  1  0  0  0  0
 62169  1  0  0  0  0
 63170  1  0  0  0  0
 63171  1  0  0  0  0
 63172  1  0  0  0  0
 64173  1  0  0  0  0
 64174  1  0  0  0  0
 64175  1  0  0  0  0
 65 66  1  0  0  0  0
 66 68  1  0  0  0  0
 66 71  2  0  0  0  0
 67 69  1  0  0  0  0
 67176  1  0  0  0  0
 68 69  1  0  0  0  0
 68 72  2  0  0  0  0
 70 73  2  0  0  0  0
 70177  1  0  0  0  0
 71 74  1  0  0  0  0
 71178  1  0  0  0  0
 72 75  1  0  0  0  0
 72179  1  0  0  0  0
 73 76  1  0  0  0  0
 73 77  1  0  0  0  0
 74 75  2  0  0  0  0
 74180  1  0  0  0  0
 75181  1  0  0  0  0
 76182  1  0  0  0  0
 76183  1  0  0  0  0
 76184  1  0  0  0  0
 77185  1  0  0  0  0
 77186  1  0  0  0  0
 77187  1  0  0  0  0
M  END
> <PUBCHEM_COMPOUND_CID>
25244047

> <PUBCHEM_COMPOUND_CANONICALIZED>
1

> <PUBCHEM_CACTVS_COMPLEXITY>
2240

> <PUBCHEM_CACTVS_HBOND_ACCEPTOR>
2

> <PUBCHEM_CACTVS_HBOND_DONOR>
0

> <PUBCHEM_CACTVS_ROTATABLE_BOND>
38

> <PUBCHEM_CACTVS_SUBSKEYS>
AAADcfB8MAAAAAAAAAAAAAAAAAAAAAAAAAAwQAAAAAAAAACBAAAAGgAAAAAADASAmAAyAIAAAACIAqBSAAACAAAkAAAIiAEAAMgIIDKAFRCAIQAggAAIiYcJiMCOgAAAAAAQAAAAAAAAACAAAAAAAAAAAA==

> <PUBCHEM_IUPAC_OPENEYE_NAME>
2-[(2E,6E,10E,14E,18E,22E,26E,30E,34E,38E,42E,46E)-3,7,11,15,19,23,27,31,35,39,43,47,51-tridecamethyldopentaconta-2,6,10,14,18,22,26,30,34,38,42,46,50-tridecaenyl]naphthalene-1,4-dione

> <PUBCHEM_IUPAC_CAS_NAME>
2-[(2E,6E,10E,14E,18E,22E,26E,30E,34E,38E,42E,46E)-3,7,11,15,19,23,27,31,35,39,43,47,51-tridecamethyldopentaconta-2,6,10,14,18,22,26,30,34,38,42,46,50-tridecaenyl]naphthalene-1,4-dione

> <PUBCHEM_IUPAC_NAME>
2-[(2E,6E,10E,14E,18E,22E,26E,30E,34E,38E,42E,46E)-3,7,11,15,19,23,27,31,35,39,43,47,51-tridecamethyldopentaconta-2,6,10,14,18,22,26,30,34,38,42,46,50-tridecaenyl]naphthalene-1,4-dione

> <PUBCHEM_IUPAC_SYSTEMATIC_NAME>
2-[(2E,6E,10E,14E,18E,22E,26E,30E,34E,38E,42E,46E)-3,7,11,15,19,23,27,31,35,39,43,47,51-tridecamethyldopentaconta-2,6,10,14,18,22,26,30,34,38,42,46,50-tridecaenyl]naphthalene-1,4-dione

> <PUBCHEM_IUPAC_TRADITIONAL_NAME>
2-[(2E,6E,10E,14E,18E,22E,26E,30E,34E,38E,42E,46E)-3,7,11,15,19,23,27,31,35,39,43,47,51-tridecamethyldopentaconta-2,6,10,14,18,22,26,30,34,38,42,46,50-tridecaenyl]-1,4-naphthoquinone

> <PUBCHEM_IUPAC_INCHI>
InChI=1S/C75H110O2/c1-58(2)29-17-30-59(3)31-18-32-60(4)33-19-34-61(5)35-20-36-62(6)37-21-38-63(7)39-22-40-64(8)41-23-42-65(9)43-24-44-66(10)45-25-46-67(11)47-26-48-68(12)49-27-50-69(13)51-28-52-70(14)55-56-71-57-74(76)72-53-15-16-54-73(72)75(71)77/h15-16,29,31,33,35,37,39,41,43,45,47,49,51,53-55,57H,17-28,30,32,34,36,38,40,42,44,46,48,50,52,56H2,1-14H3/b59-31+,60-33+,61-35+,62-37+,63-39+,64-41+,65-43+,66-45+,67-47+,68-49+,69-51+,70-55+

> <PUBCHEM_IUPAC_INCHIKEY>
JKTUYRFJNJLIJW-ZNWIKROFSA-N

> <PUBCHEM_XLOGP3>
26

> <PUBCHEM_EXACT_MASS>
1042.851

> <PUBCHEM_MOLECULAR_FORMULA>
C75H110O2

> <PUBCHEM_MOLECULAR_WEIGHT>
1043.703

> <PUBCHEM_OPENEYE_CAN_SMILES>
CC(=CCCC(=CCCC(=CCCC(=CCCC(=CCCC(=CCCC(=CCCC(=CCCC(=CCCC(=CCCC(=CCCC(=CCCC(=CCC1=CC(=O)C2=CC=CC=C2C1=O)C)C)C)C)C)C)C)C)C)C)C)C)C

> <PUBCHEM_OPENEYE_ISO_SMILES>
CC(=CCC/C(=C/CC/C(=C/CC/C(=C/CC/C(=C/CC/C(=C/CC/C(=C/CC/C(=C/CC/C(=C/CC/C(=C/CC/C(=C/CC/C(=C/CC/C(=C/CC1=CC(=O)C2=CC=CC=C2C1=O)/C)/C)/C)/C)/C)/C)/C)/C)/C)/C)/C)/C)C

> <PUBCHEM_CACTVS_TPSA>
34.1

> <PUBCHEM_MONOISOTOPIC_WEIGHT>
1042.851

> <PUBCHEM_TOTAL_CHARGE>
0

> <PUBCHEM_HEAVY_ATOM_COUNT>
77

> <PUBCHEM_ATOM_DEF_STEREO_COUNT>
0

> <PUBCHEM_ATOM_UDEF_STEREO_COUNT>
0

> <PUBCHEM_BOND_DEF_STEREO_COUNT>
12

> <PUBCHEM_BOND_UDEF_STEREO_COUNT>
0

> <PUBCHEM_ISOTOPIC_ATOM_COUNT>
0

> <PUBCHEM_COMPONENT_COUNT>
1

> <PUBCHEM_CACTVS_TAUTO_COUNT>
18

> <PUBCHEM_COORDINATE_TYPE>
1
5
255

> <PUBCHEM_BONDANNOTATIONS>
66  68  8
66  71  8
68  72  8
71  74  8
72  75  8
74  75  8

> <DESCRIPTION>
2-demethylmenaquinone-13

$$$$
2-O-(3'-hydroxyl)phytanyl-3-O-phytanyl-sn-glycero-1-phospho-myo-inositol CID_126961199.sdf
  ChemDraw09261919442D

160160  0  0  1  0  0  0  0  0999 V2000
   -9.7948   -6.8039    0.0000 P   0  0  0  0  0  0  0  0  0  0  0  0
  -10.9471   -7.4692    0.0000 O   0  0  0  0  0  0  0  0  0  0  0  0
  -13.2518   -8.7998    0.0000 O   0  0  0  0  0  0  0  0  0  0  0  0
   -8.6425   -8.7998    0.0000 O   0  0  0  0  0  0  0  0  0  0  0  0
  -13.2518  -11.4610    0.0000 O   0  0  0  0  0  0  0  0  0  0  0  0
   -8.6425  -11.4610    0.0000 O   0  0  0  0  0  0  0  0  0  0  0  0
  -10.9471  -12.7916    0.0000 O   0  0  0  0  0  0  0  0  0  0  0  0
   -8.6425   -6.1386    0.0000 O   0  0  0  0  0  0  0  0  0  0  0  0
   -5.8508    1.0013    0.0000 O   0  0  0  0  0  0  0  0  0  0  0  0
   -7.4901   -2.8121    0.0000 O   0  0  0  0  0  0  0  0  0  0  0  0
   -5.1855   -4.1427    0.0000 O   0  0  0  0  0  0  0  0  0  0  0  0
  -10.4601   -5.6516    0.0000 O   0  0  0  1  0  0  0  0  0  0  0  0
   -9.1295   -7.9562    0.0000 O   0  0  0  0  0  0  0  0  0  0  0  0
  -10.9471   -8.7998    0.0000 C   0  0  0  0  0  0  0  0  0  0  0  0
  -12.0994   -9.4651    0.0000 C   0  0  0  0  0  0  0  0  0  0  0  0
   -9.7948   -9.4651    0.0000 C   0  0  0  0  0  0  0  0  0  0  0  0
  -12.0994  -10.7957    0.0000 C   0  0  0  0  0  0  0  0  0  0  0  0
   -9.7948  -10.7957    0.0000 C   0  0  0  0  0  0  0  0  0  0  0  0
  -10.9471  -11.4610    0.0000 C   0  0  0  0  0  0  0  0  0  0  0  0
   -2.8808    3.8408    0.0000 C   0  0  0  0  0  0  0  0  0  0  0  0
   -2.8808    2.5102    0.0000 C   0  0  0  0  0  0  0  0  0  0  0  0
   -1.7285    4.5061    0.0000 C   0  0  0  0  0  0  0  0  0  0  0  0
    2.8808   -4.8080    0.0000 C   0  0  0  0  0  0  0  0  0  0  0  0
   -4.0332    1.8449    0.0000 C   0  0  0  0  0  0  0  0  0  0  0  0
   -1.7285    5.8367    0.0000 C   0  0  0  0  0  0  0  0  0  0  0  0
   -5.1855   -0.1510    0.0000 C   0  0  0  0  0  0  0  0  0  0  0  0
   -0.5762    7.8326    0.0000 C   0  0  0  0  0  0  0  0  0  0  0  0
   -4.0332    0.5143    0.0000 C   0  0  0  0  0  0  0  0  0  0  0  0
   -0.5762    6.5020    0.0000 C   0  0  0  0  0  0  0  0  0  0  0  0
    4.0331   -4.1427    0.0000 C   0  0  0  0  0  0  0  0  0  0  0  0
    1.7285   -4.1427    0.0000 C   0  0  0  0  0  0  0  0  0  0  0  0
    7.4901   -4.8080    0.0000 C   0  0  0  0  0  0  0  0  0  0  0  0
    5.1854   -4.8080    0.0000 C   0  0  0  0  0  0  0  0  0  0  0  0
    6.3378   -4.1427    0.0000 C   0  0  0  0  0  0  0  0  0  0  0  0
    0.5761   -4.8080    0.0000 C   0  0  0  0  0  0  0  0  0  0  0  0
    0.5761    8.4979    0.0000 C   0  0  0  0  0  0  0  0  0  0  0  0
   -0.5762   -4.1427    0.0000 C   0  0  0  0  0  0  0  0  0  0  0  0
   -6.3378   -0.8163    0.0000 C   0  0  0  0  0  0  0  0  0  0  0  0
   -1.7285   -4.8080    0.0000 C   0  0  0  0  0  0  0  0  0  0  0  0
    8.6424   -4.1427    0.0000 C   0  0  0  0  0  0  0  0  0  0  0  0
   -4.0332    4.5061    0.0000 C   0  0  0  0  0  0  0  0  0  0  0  0
    0.5761    9.8285    0.0000 C   0  0  0  0  0  0  0  0  0  0  0  0
    9.7947   -4.8080    0.0000 C   0  0  0  0  0  0  0  0  0  0  0  0
    2.8808   -6.1386    0.0000 C   0  0  0  0  0  0  0  0  0  0  0  0
   -4.5202   -1.3032    0.0000 C   0  0  0  0  0  0  0  0  0  0  0  0
   -2.8808   -4.1427    0.0000 C   0  0  0  0  0  0  0  0  0  0  0  0
   -1.7285    8.4979    0.0000 C   0  0  0  0  0  0  0  0  0  0  0  0
   -6.3378   -2.1468    0.0000 C   0  0  0  0  0  0  0  0  0  0  0  0
   -7.4901   -4.1427    0.0000 C   0  0  0  0  0  0  0  0  0  0  0  0
    7.4901   -6.1386    0.0000 C   0  0  0  0  0  0  0  0  0  0  0  0
    1.7285   10.4938    0.0000 C   0  0  0  0  0  0  0  0  0  0  0  0
   10.9471   -4.1427    0.0000 C   0  0  0  0  0  0  0  0  0  0  0  0
   -8.6425   -4.8080    0.0000 C   0  0  0  0  0  0  0  0  0  0  0  0
   -1.7285   -6.1386    0.0000 C   0  0  0  0  0  0  0  0  0  0  0  0
    1.7285   11.8244    0.0000 C   0  0  0  0  0  0  0  0  0  0  0  0
   -4.0332   -4.8080    0.0000 C   0  0  0  0  0  0  0  0  0  0  0  0
   12.0994   -4.8080    0.0000 C   0  0  0  0  0  0  0  0  0  0  0  0
   -6.3378   -4.8080    0.0000 C   0  0  0  0  0  0  0  0  0  0  0  0
    2.8808   12.4896    0.0000 C   0  0  0  0  0  0  0  0  0  0  0  0
    0.5761   12.4896    0.0000 C   0  0  0  0  0  0  0  0  0  0  0  0
   13.2517   -4.1427    0.0000 C   0  0  0  0  0  0  0  0  0  0  0  0
   12.0994   -6.1386    0.0000 C   0  0  0  0  0  0  0  0  0  0  0  0
  -10.2327   -8.3873    0.0000 H   0  0  0  0  0  0  0  0  0  0  0  0
  -12.0994   -8.6401    0.0000 H   0  0  0  0  0  0  0  0  0  0  0  0
   -9.0803   -9.8776    0.0000 H   0  0  0  0  0  0  0  0  0  0  0  0
  -12.8139  -10.3832    0.0000 H   0  0  0  0  0  0  0  0  0  0  0  0
   -9.7948  -11.6206    0.0000 H   0  0  0  0  0  0  0  0  0  0  0  0
  -11.6616  -11.8734    0.0000 H   0  0  0  0  0  0  0  0  0  0  0  0
   -3.5953    3.4283    0.0000 H   0  0  0  0  0  0  0  0  0  0  0  0
   -2.5987    1.7350    0.0000 H   0  0  0  0  0  0  0  0  0  0  0  0
   -2.0685    2.6535    0.0000 H   0  0  0  0  0  0  0  0  0  0  0  0
   -1.4464    3.7309    0.0000 H   0  0  0  0  0  0  0  0  0  0  0  0
   -0.9160    4.6494    0.0000 H   0  0  0  0  0  0  0  0  0  0  0  0
    2.1664   -5.2205    0.0000 H   0  0  0  0  0  0  0  0  0  0  0  0
  -13.9662   -9.2123    0.0000 H   0  0  0  0  0  0  0  0  0  0  0  0
   -7.9280   -9.2123    0.0000 H   0  0  0  0  0  0  0  0  0  0  0  0
  -13.2518  -12.2859    0.0000 H   0  0  0  0  0  0  0  0  0  0  0  0
   -8.6425  -12.2859    0.0000 H   0  0  0  0  0  0  0  0  0  0  0  0
  -11.6616  -13.2040    0.0000 H   0  0  0  0  0  0  0  0  0  0  0  0
   -4.3153    2.6201    0.0000 H   0  0  0  0  0  0  0  0  0  0  0  0
   -4.8455    1.7016    0.0000 H   0  0  0  0  0  0  0  0  0  0  0  0
   -2.0107    6.6119    0.0000 H   0  0  0  0  0  0  0  0  0  0  0  0
   -2.5410    5.6934    0.0000 H   0  0  0  0  0  0  0  0  0  0  0  0
   -0.5762    8.6575    0.0000 H   0  0  0  0  0  0  0  0  0  0  0  0
   -3.7510   -0.2609    0.0000 H   0  0  0  0  0  0  0  0  0  0  0  0
   -3.2208    0.6576    0.0000 H   0  0  0  0  0  0  0  0  0  0  0  0
   -0.2940    5.7268    0.0000 H   0  0  0  0  0  0  0  0  0  0  0  0
    0.2362    6.6453    0.0000 H   0  0  0  0  0  0  0  0  0  0  0  0
    4.5633   -3.5107    0.0000 H   0  0  0  0  0  0  0  0  0  0  0  0
    3.5028   -3.5107    0.0000 H   0  0  0  0  0  0  0  0  0  0  0  0
    2.2587   -3.5107    0.0000 H   0  0  0  0  0  0  0  0  0  0  0  0
    1.1981   -3.5107    0.0000 H   0  0  0  0  0  0  0  0  0  0  0  0
    8.2045   -5.2205    0.0000 H   0  0  0  0  0  0  0  0  0  0  0  0
    4.6551   -5.4400    0.0000 H   0  0  0  0  0  0  0  0  0  0  0  0
    5.7157   -5.4400    0.0000 H   0  0  0  0  0  0  0  0  0  0  0  0
    6.8680   -3.5107    0.0000 H   0  0  0  0  0  0  0  0  0  0  0  0
    5.8074   -3.5107    0.0000 H   0  0  0  0  0  0  0  0  0  0  0  0
    0.0458   -5.4400    0.0000 H   0  0  0  0  0  0  0  0  0  0  0  0
    1.1065   -5.4400    0.0000 H   0  0  0  0  0  0  0  0  0  0  0  0
    0.8583    7.7227    0.0000 H   0  0  0  0  0  0  0  0  0  0  0  0
    1.3885    8.6412    0.0000 H   0  0  0  0  0  0  0  0  0  0  0  0
   -0.0460   -3.5107    0.0000 H   0  0  0  0  0  0  0  0  0  0  0  0
   -1.1065   -3.5107    0.0000 H   0  0  0  0  0  0  0  0  0  0  0  0
   -6.6200   -0.0410    0.0000 H   0  0  0  0  0  0  0  0  0  0  0  0
   -7.1503   -0.9596    0.0000 H   0  0  0  0  0  0  0  0  0  0  0  0
   -2.4429   -5.2205    0.0000 H   0  0  0  0  0  0  0  0  0  0  0  0
    9.1726   -3.5107    0.0000 H   0  0  0  0  0  0  0  0  0  0  0  0
    8.1121   -3.5107    0.0000 H   0  0  0  0  0  0  0  0  0  0  0  0
   -3.6207    5.2205    0.0000 H   0  0  0  0  0  0  0  0  0  0  0  0
   -4.7476    4.9186    0.0000 H   0  0  0  0  0  0  0  0  0  0  0  0
   -4.4457    3.7917    0.0000 H   0  0  0  0  0  0  0  0  0  0  0  0
    0.2940   10.6037    0.0000 H   0  0  0  0  0  0  0  0  0  0  0  0
   -0.2362    9.6852    0.0000 H   0  0  0  0  0  0  0  0  0  0  0  0
    9.2644   -5.4400    0.0000 H   0  0  0  0  0  0  0  0  0  0  0  0
   10.3250   -5.4400    0.0000 H   0  0  0  0  0  0  0  0  0  0  0  0
    2.0558   -6.1386    0.0000 H   0  0  0  0  0  0  0  0  0  0  0  0
    2.8808   -6.9636    0.0000 H   0  0  0  0  0  0  0  0  0  0  0  0
    3.7058   -6.1386    0.0000 H   0  0  0  0  0  0  0  0  0  0  0  0
   -5.2346   -1.7157    0.0000 H   0  0  0  0  0  0  0  0  0  0  0  0
   -4.1077   -2.0178    0.0000 H   0  0  0  0  0  0  0  0  0  0  0  0
   -3.8058   -0.8908    0.0000 H   0  0  0  0  0  0  0  0  0  0  0  0
   -2.3506   -3.5107    0.0000 H   0  0  0  0  0  0  0  0  0  0  0  0
   -3.4112   -3.5107    0.0000 H   0  0  0  0  0  0  0  0  0  0  0  0
   -1.3160    9.2123    0.0000 H   0  0  0  0  0  0  0  0  0  0  0  0
   -2.4429    8.9104    0.0000 H   0  0  0  0  0  0  0  0  0  0  0  0
   -2.1410    7.7835    0.0000 H   0  0  0  0  0  0  0  0  0  0  0  0
   -6.0557   -2.9220    0.0000 H   0  0  0  0  0  0  0  0  0  0  0  0
   -5.5253   -2.0035    0.0000 H   0  0  0  0  0  0  0  0  0  0  0  0
   -8.2046   -3.7302    0.0000 H   0  0  0  0  0  0  0  0  0  0  0  0
    6.6651   -6.1386    0.0000 H   0  0  0  0  0  0  0  0  0  0  0  0
    7.4901   -6.9636    0.0000 H   0  0  0  0  0  0  0  0  0  0  0  0
    8.3151   -6.1386    0.0000 H   0  0  0  0  0  0  0  0  0  0  0  0
    2.0106    9.7186    0.0000 H   0  0  0  0  0  0  0  0  0  0  0  0
    2.5408   10.6371    0.0000 H   0  0  0  0  0  0  0  0  0  0  0  0
   11.4773   -3.5107    0.0000 H   0  0  0  0  0  0  0  0  0  0  0  0
   10.4167   -3.5107    0.0000 H   0  0  0  0  0  0  0  0  0  0  0  0
   -8.9246   -4.0328    0.0000 H   0  0  0  0  0  0  0  0  0  0  0  0
   -9.4548   -4.9513    0.0000 H   0  0  0  0  0  0  0  0  0  0  0  0
   -2.5535   -6.1386    0.0000 H   0  0  0  0  0  0  0  0  0  0  0  0
   -1.7285   -6.9636    0.0000 H   0  0  0  0  0  0  0  0  0  0  0  0
   -0.9035   -6.1386    0.0000 H   0  0  0  0  0  0  0  0  0  0  0  0
    2.4429   11.4119    0.0000 H   0  0  0  0  0  0  0  0  0  0  0  0
   -4.5635   -5.4400    0.0000 H   0  0  0  0  0  0  0  0  0  0  0  0
   -3.5028   -5.4400    0.0000 H   0  0  0  0  0  0  0  0  0  0  0  0
   12.0994   -3.9831    0.0000 H   0  0  0  0  0  0  0  0  0  0  0  0
   -6.8680   -5.4400    0.0000 H   0  0  0  0  0  0  0  0  0  0  0  0
   -5.8076   -5.4400    0.0000 H   0  0  0  0  0  0  0  0  0  0  0  0
   -6.6758    1.0013    0.0000 H   0  0  0  0  0  0  0  0  0  0  0  0
    3.2933   11.7753    0.0000 H   0  0  0  0  0  0  0  0  0  0  0  0
    3.5952   12.9021    0.0000 H   0  0  0  0  0  0  0  0  0  0  0  0
    2.4683   13.2040    0.0000 H   0  0  0  0  0  0  0  0  0  0  0  0
    0.9886   13.2040    0.0000 H   0  0  0  0  0  0  0  0  0  0  0  0
   -0.1383   12.9021    0.0000 H   0  0  0  0  0  0  0  0  0  0  0  0
    0.1636   11.7753    0.0000 H   0  0  0  0  0  0  0  0  0  0  0  0
   13.6642   -4.8571    0.0000 H   0  0  0  0  0  0  0  0  0  0  0  0
   13.9662   -3.7302    0.0000 H   0  0  0  0  0  0  0  0  0  0  0  0
   12.8392   -3.4283    0.0000 H   0  0  0  0  0  0  0  0  0  0  0  0
   11.2744   -6.1386    0.0000 H   0  0  0  0  0  0  0  0  0  0  0  0
   12.0994   -6.9636    0.0000 H   0  0  0  0  0  0  0  0  0  0  0  0
   12.9243   -6.1386    0.0000 H   0  0  0  0  0  0  0  0  0  0  0  0
  1  2  1  0         
  1  8  1  0         
  1 12  1  0         
  1 13  2  0         
  2 14  1  0         
 15  3  1  1         
  3 75  1  0         
 16  4  1  6         
  4 76  1  0         
 17  5  1  1         
  5 77  1  0         
 18  6  1  1         
  6 78  1  0         
  7 19  1  0         
  7 79  1  0         
  8 53  1  0         
 26  9  1  1         
  9148  1  0         
 10 48  1  0         
 49 10  1  1         
 11 56  1  0         
 11 58  1  0         
 14 15  1  0         
 14 16  1  0         
 14 63  1  0         
 15 17  1  0         
 15 64  1  0         
 16 18  1  0         
 16 65  1  0         
 17 19  1  0         
 17 66  1  0         
 18 19  1  0         
 18 67  1  0         
 19 68  1  0         
 20 21  1  0         
 20 22  1  0         
 20 41  1  6         
 20 69  1  0         
 21 24  1  0         
 21 70  1  0         
 21 71  1  0         
 22 25  1  0         
 22 72  1  0         
 22 73  1  0         
 23 30  1  0         
 23 31  1  0         
 23 44  1  1         
 23 74  1  0         
 24 28  1  0         
 24 80  1  0         
 24 81  1  0         
 25 29  1  0         
 25 82  1  0         
 25 83  1  0         
 26 28  1  0         
 26 38  1  0         
 26 45  1  0         
 27 29  1  0         
 27 36  1  0         
 27 47  1  6         
 27 84  1  0         
 28 85  1  0         
 28 86  1  0         
 29 87  1  0         
 29 88  1  0         
 30 33  1  0         
 30 89  1  0         
 30 90  1  0         
 31 35  1  0         
 31 91  1  0         
 31 92  1  0         
 32 34  1  0         
 32 40  1  0         
 32 50  1  1         
 32 93  1  0         
 33 34  1  0         
 33 94  1  0         
 33 95  1  0         
 34 96  1  0         
 34 97  1  0         
 35 37  1  0         
 35 98  1  0         
 35 99  1  0         
 36 42  1  0         
 36100  1  0         
 36101  1  0         
 37 39  1  0         
 37102  1  0         
 37103  1  0         
 38 48  1  0         
 38104  1  0         
 38105  1  0         
 39 46  1  0         
 39 54  1  1         
 39106  1  0         
 40 43  1  0         
 40107  1  0         
 40108  1  0         
 41109  1  0         
 41110  1  0         
 41111  1  0         
 42 51  1  0         
 42112  1  0         
 42113  1  0         
 43 52  1  0         
 43114  1  0         
 43115  1  0         
 44116  1  0         
 44117  1  0         
 44118  1  0         
 45119  1  0         
 45120  1  0         
 45121  1  0         
 46 56  1  0         
 46122  1  0         
 46123  1  0         
 47124  1  0         
 47125  1  0         
 47126  1  0         
 48127  1  0         
 48128  1  0         
 49 53  1  0         
 49 58  1  0         
 49129  1  0         
 50130  1  0         
 50131  1  0         
 50132  1  0         
 51 55  1  0         
 51133  1  0         
 51134  1  0         
 52 57  1  0         
 52135  1  0         
 52136  1  0         
 53137  1  0         
 53138  1  0         
 54139  1  0         
 54140  1  0         
 54141  1  0         
 55 59  1  0         
 55 60  1  0         
 55142  1  0         
 56143  1  0         
 56144  1  0         
 57 61  1  0         
 57 62  1  0         
 57145  1  0         
 58146  1  0         
 58147  1  0         
 59149  1  0         
 59150  1  0         
 59151  1  0         
 60152  1  0         
 60153  1  0         
 60154  1  0         
 61155  1  0         
 61156  1  0         
 61157  1  0         
 62158  1  0         
 62159  1  0         
 62160  1  0         
M  END
>  <PUBCHEM_ATOM_DEF_STEREO_COUNT>
11

>  <PUBCHEM_ATOM_UDEF_STEREO_COUNT>
0

>  <PUBCHEM_BONDANNOTATIONS>
49  10  5
20  41  6
23  44  5
27  47  6
15  3  5
32  50  5
39  54  5
16  4  6
17  5  5
18  6  5
26  9  5

>  <PUBCHEM_BOND_DEF_STEREO_COUNT>
0

>  <PUBCHEM_BOND_UDEF_STEREO_COUNT>
0

>  <PUBCHEM_CACTVS_COMPLEXITY>
1120

>  <PUBCHEM_CACTVS_HBOND_ACCEPTOR>
12

>  <PUBCHEM_CACTVS_HBOND_DONOR>
6

>  <PUBCHEM_CACTVS_ROTATABLE_BOND>
38

>  <PUBCHEM_CACTVS_SUBSKEYS>
AAADcfB8PAIAAAAAAAAAAAAAAAAAAAAAAAAwAAAAAAAAAAAAAAAAGgAACCAADVSggAICAAAABxAAQAAAAIAAAAAAAAAAAAAAAAABEAIAAAACQAAFAAADAAHA4PQOAAAAAAAAAAACAAAQAACAAAAAAAAAAA==

>  <PUBCHEM_CACTVS_TAUTO_COUNT>
-1

>  <PUBCHEM_CACTVS_TPSA>
198

>  <PUBCHEM_COMPONENT_COUNT>
1

>  <PUBCHEM_COMPOUND_CANONICALIZED>
1

>  <PUBCHEM_COMPOUND_CID>
126961199

>  <PUBCHEM_COORDINATE_TYPE>
1
5
255

>  <PUBCHEM_EXACT_MASS>
909.679591

>  <PUBCHEM_HEAVY_ATOM_COUNT>
62

>  <PUBCHEM_ISOTOPIC_ATOM_COUNT>
0

>  <PUBCHEM_IUPAC_CAS_NAME>
[(2S)-2-[(3R,7R,11R)-3-hydroxy-3,7,11,15-tetramethylhexadecoxy]-3-[(3R,7R,11R)-3,7,11,15-tetramethylhexadecoxy]propyl] [(2R,3R,5S,6R)-2,3,4,5,6-pentahydroxycyclohexyl] phosphate

>  <PUBCHEM_IUPAC_INCHI>
InChI=1S/C49H99O12P/c1-35(2)17-11-19-37(5)21-13-23-39(7)24-15-26-41(9)28-31-58-33-42(34-60-62(56,57)61-48-46(53)44(51)43(50)45(52)47(48)54)59-32-30-49(10,55)29-16-27-40(8)25-14-22-38(6)20-12-18-36(3)4
/h35-48,50-55H,11-34H2,1-10H3,(H,56,57)/p-1/t37-,38-,39-,40-,41-,42+,43?,44-,45+,46-,47-,48?,49-/m1/s1

>  <PUBCHEM_IUPAC_INCHIKEY>
BIMQTAPDDPVEMF-HWFOYGRGSA-M

>  <PUBCHEM_IUPAC_NAME>
[(2S)-2-[(3R,7R,11R)-3-hydroxy-3,7,11,15-tetramethylhexadecoxy]-3-[(3R,7R,11R)-3,7,11,15-tetramethylhexadecoxy]propyl] [(2R,3R,5S,6R)-2,3,4,5,6-pentahydroxycyclohexyl] phosphate

>  <PUBCHEM_IUPAC_NAME_MARKUP>
[(2<I>S</I>)-2-[(3<I>R</I>,7<I>R</I>,11<I>R</I>)-3-hydroxy-3,7,11,15-tetramethylhexadecoxy]-3-[(3<I>R</I>,7<I>R</I>,11<I>R</I>)-3,7,11,15-tetramethylhexadecoxy]propyl] [(2<I>R</I>,3<I>R</I>,5<I>S</I>,
6<I>R</I>)-2,3,4,5,6-pentahydroxycyclohexyl] phosphate

>  <PUBCHEM_IUPAC_OPENEYE_NAME>
[(2S)-2-[(3R,7R,11R)-3-hydroxy-3,7,11,15-tetramethyl-hexadecoxy]-3-[(3R,7R,11R)-3,7,11,15-tetramethylhexadecoxy]propyl] [(2R,3R,5S,6R)-2,3,4,5,6-pentahydroxycyclohexyl] phosphate

>  <PUBCHEM_IUPAC_SYSTEMATIC_NAME>
[(2R,3R,5S,6R)-2,3,4,5,6-pentakis(oxidanyl)cyclohexyl] [(2S)-3-[(3R,7R,11R)-3,7,11,15-tetramethylhexadecoxy]-2-[(3R,7R,11R)-3,7,11,15-tetramethyl-3-oxidanyl-hexadecoxy]propyl] phosphate

>  <PUBCHEM_IUPAC_TRADITIONAL_NAME>
[(2S)-2-[(3R,7R,11R)-3-hydroxy-3,7,11,15-tetramethyl-hexadecoxy]-3-[(3R,7R,11R)-3,7,11,15-tetramethylhexadecoxy]propyl] [(2R,3R,5S,6R)-2,3,4,5,6-pentahydroxycyclohexyl] phosphate

>  <PUBCHEM_MOLECULAR_FORMULA>
C49H98O12P-

>  <PUBCHEM_MOLECULAR_WEIGHT>
910.3

>  <PUBCHEM_MONOISOTOPIC_WEIGHT>
909.679591

>  <PUBCHEM_OPENEYE_CAN_SMILES>
CC(C)CCCC(C)CCCC(C)CCCC(C)CCOCC(COP(=O)([O-])OC1C(C(C(C(C1O)O)O)O)O)OCCC(C)(CCCC(C)CCCC(C)CCCC(C)C)O

>  <PUBCHEM_OPENEYE_ISO_SMILES>
C[C@H](CCC[C@H](C)CCCC(C)C)CCC[C@@H](C)CCOC[C@@H](COP(=O)([O-])OC1[C@@H]([C@H](C([C@H]([C@H]1O)O)O)O)O)OCC[C@@](C)(CCC[C@H](C)CCC[C@H](C)CCCC(C)C)O

>  <PUBCHEM_TOTAL_CHARGE>
-1

>  <PUBCHEM_XLOGP3_AA>
11.7

> <DESCRIPTION>
2-O-(3'-hydroxyl)phytanyl-3-O-phytanyl-sn-glycero-1-phospho-myo-inositol

$$$$
101244058
  -OEChem-08131804152D

102103  0     0  0  0  0  0  0999 V2000
   23.6506    2.0173    0.0000 O   0  0  0  0  0  0  0  0  0  0  0  0
   23.6506   -1.9827    0.0000 O   0  0  0  0  0  0  0  0  0  0  0  0
   22.7846    0.5173    0.0000 C   0  0  0  0  0  0  0  0  0  0  0  0
   21.9186    1.0173    0.0000 C   0  0  0  0  0  0  0  0  0  0  0  0
   24.5167   -0.4827    0.0000 C   0  0  0  0  0  0  0  0  0  0  0  0
   22.7846   -0.4827    0.0000 C   0  0  0  0  0  0  0  0  0  0  0  0
   19.3205    0.5173    0.0000 C   0  0  0  0  0  0  0  0  0  0  0  0
   24.5167    0.5173    0.0000 C   0  0  0  0  0  0  0  0  0  0  0  0
   18.4545    1.0173    0.0000 C   0  0  0  0  0  0  0  0  0  0  0  0
   15.8564    0.5173    0.0000 C   0  0  0  0  0  0  0  0  0  0  0  0
   20.1865    1.0173    0.0000 C   0  0  0  0  0  0  0  0  0  0  0  0
   23.6506    1.0173    0.0000 C   0  0  0  0  0  0  0  0  0  0  0  0
   14.9904    1.0173    0.0000 C   0  0  0  0  0  0  0  0  0  0  0  0
   12.3923    0.5173    0.0000 C   0  0  0  0  0  0  0  0  0  0  0  0
   16.7224    1.0173    0.0000 C   0  0  0  0  0  0  0  0  0  0  0  0
   23.6506   -0.9827    0.0000 C   0  0  0  0  0  0  0  0  0  0  0  0
   21.0526    0.5173    0.0000 C   0  0  0  0  0  0  0  0  0  0  0  0
   11.5263    1.0173    0.0000 C   0  0  0  0  0  0  0  0  0  0  0  0
   13.2583    1.0173    0.0000 C   0  0  0  0  0  0  0  0  0  0  0  0
    8.9282    0.5173    0.0000 C   0  0  0  0  0  0  0  0  0  0  0  0
   17.5885    0.5173    0.0000 C   0  0  0  0  0  0  0  0  0  0  0  0
   25.4106   -1.0174    0.0000 C   0  0  0  0  0  0  0  0  0  0  0  0
    9.7942    1.0173    0.0000 C   0  0  0  0  0  0  0  0  0  0  0  0
   14.1244    0.5173    0.0000 C   0  0  0  0  0  0  0  0  0  0  0  0
    8.0622    1.0173    0.0000 C   0  0  0  0  0  0  0  0  0  0  0  0
   10.6603    0.5173    0.0000 C   0  0  0  0  0  0  0  0  0  0  0  0
   25.4106    1.0520    0.0000 C   0  0  0  0  0  0  0  0  0  0  0  0
   21.9186   -0.9827    0.0000 C   0  0  0  0  0  0  0  0  0  0  0  0
   20.1865    2.0173    0.0000 C   0  0  0  0  0  0  0  0  0  0  0  0
   26.3167   -0.5035    0.0000 C   0  0  0  0  0  0  0  0  0  0  0  0
    7.1962    0.5173    0.0000 C   0  0  0  0  0  0  0  0  0  0  0  0
    6.3301    1.0173    0.0000 C   0  0  0  0  0  0  0  0  0  0  0  0
   16.7224    2.0173    0.0000 C   0  0  0  0  0  0  0  0  0  0  0  0
    5.4641    0.5173    0.0000 C   0  0  0  0  0  0  0  0  0  0  0  0
   13.2583    2.0173    0.0000 C   0  0  0  0  0  0  0  0  0  0  0  0
   26.3167    0.5381    0.0000 C   0  0  0  0  0  0  0  0  0  0  0  0
   25.3990   -2.0173    0.0000 C   0  0  0  0  0  0  0  0  0  0  0  0
    9.7942    2.0173    0.0000 C   0  0  0  0  0  0  0  0  0  0  0  0
    4.5981    1.0173    0.0000 C   0  0  0  0  0  0  0  0  0  0  0  0
    6.3301    2.0173    0.0000 C   0  0  0  0  0  0  0  0  0  0  0  0
    3.7320    0.5173    0.0000 C   0  0  0  0  0  0  0  0  0  0  0  0
    2.8660    1.0173    0.0000 C   0  0  0  0  0  0  0  0  0  0  0  0
    2.0000    0.5173    0.0000 C   0  0  0  0  0  0  0  0  0  0  0  0
    2.8660    2.0173    0.0000 C   0  0  0  0  0  0  0  0  0  0  0  0
   22.3171    1.4922    0.0000 H   0  0  0  0  0  0  0  0  0  0  0  0
   21.5201    1.4922    0.0000 H   0  0  0  0  0  0  0  0  0  0  0  0
   18.9220    0.0423    0.0000 H   0  0  0  0  0  0  0  0  0  0  0  0
   19.7190    0.0423    0.0000 H   0  0  0  0  0  0  0  0  0  0  0  0
   18.8530    1.4922    0.0000 H   0  0  0  0  0  0  0  0  0  0  0  0
   18.0560    1.4922    0.0000 H   0  0  0  0  0  0  0  0  0  0  0  0
   15.4579    0.0423    0.0000 H   0  0  0  0  0  0  0  0  0  0  0  0
   16.2549    0.0423    0.0000 H   0  0  0  0  0  0  0  0  0  0  0  0
   15.3889    1.4922    0.0000 H   0  0  0  0  0  0  0  0  0  0  0  0
   14.5919    1.4922    0.0000 H   0  0  0  0  0  0  0  0  0  0  0  0
   11.9938    0.0423    0.0000 H   0  0  0  0  0  0  0  0  0  0  0  0
   12.7908    0.0423    0.0000 H   0  0  0  0  0  0  0  0  0  0  0  0
   21.0526   -0.1027    0.0000 H   0  0  0  0  0  0  0  0  0  0  0  0
   11.9248    1.4922    0.0000 H   0  0  0  0  0  0  0  0  0  0  0  0
   11.1278    1.4922    0.0000 H   0  0  0  0  0  0  0  0  0  0  0  0
    8.5297    0.0423    0.0000 H   0  0  0  0  0  0  0  0  0  0  0  0
    9.3267    0.0423    0.0000 H   0  0  0  0  0  0  0  0  0  0  0  0
   17.5885   -0.1027    0.0000 H   0  0  0  0  0  0  0  0  0  0  0  0
   14.1244   -0.1027    0.0000 H   0  0  0  0  0  0  0  0  0  0  0  0
    8.4607    1.4922    0.0000 H   0  0  0  0  0  0  0  0  0  0  0  0
    7.6636    1.4922    0.0000 H   0  0  0  0  0  0  0  0  0  0  0  0
   10.6603   -0.1027    0.0000 H   0  0  0  0  0  0  0  0  0  0  0  0
   25.4034    1.6719    0.0000 H   0  0  0  0  0  0  0  0  0  0  0  0
   21.6086   -0.4458    0.0000 H   0  0  0  0  0  0  0  0  0  0  0  0
   21.3816   -1.2927    0.0000 H   0  0  0  0  0  0  0  0  0  0  0  0
   22.2286   -1.5196    0.0000 H   0  0  0  0  0  0  0  0  0  0  0  0
   20.8065    2.0173    0.0000 H   0  0  0  0  0  0  0  0  0  0  0  0
   20.1865    2.6373    0.0000 H   0  0  0  0  0  0  0  0  0  0  0  0
   19.5665    2.0173    0.0000 H   0  0  0  0  0  0  0  0  0  0  0  0
    7.1962   -0.1027    0.0000 H   0  0  0  0  0  0  0  0  0  0  0  0
   26.8524   -0.8156    0.0000 H   0  0  0  0  0  0  0  0  0  0  0  0
   17.3424    2.0173    0.0000 H   0  0  0  0  0  0  0  0  0  0  0  0
   16.7224    2.6373    0.0000 H   0  0  0  0  0  0  0  0  0  0  0  0
   16.1024    2.0173    0.0000 H   0  0  0  0  0  0  0  0  0  0  0  0
    5.0656    0.0423    0.0000 H   0  0  0  0  0  0  0  0  0  0  0  0
    5.8626    0.0423    0.0000 H   0  0  0  0  0  0  0  0  0  0  0  0
   13.8783    2.0173    0.0000 H   0  0  0  0  0  0  0  0  0  0  0  0
   13.2583    2.6373    0.0000 H   0  0  0  0  0  0  0  0  0  0  0  0
   12.6383    2.0173    0.0000 H   0  0  0  0  0  0  0  0  0  0  0  0
   26.8524    0.8502    0.0000 H   0  0  0  0  0  0  0  0  0  0  0  0
   24.7791   -2.0101    0.0000 H   0  0  0  0  0  0  0  0  0  0  0  0
   25.3919   -2.6373    0.0000 H   0  0  0  0  0  0  0  0  0  0  0  0
   26.0190   -2.0245    0.0000 H   0  0  0  0  0  0  0  0  0  0  0  0
   10.4142    2.0173    0.0000 H   0  0  0  0  0  0  0  0  0  0  0  0
    9.7942    2.6373    0.0000 H   0  0  0  0  0  0  0  0  0  0  0  0
    9.1742    2.0173    0.0000 H   0  0  0  0  0  0  0  0  0  0  0  0
    4.9966    1.4922    0.0000 H   0  0  0  0  0  0  0  0  0  0  0  0
    4.1996    1.4922    0.0000 H   0  0  0  0  0  0  0  0  0  0  0  0
    6.9501    2.0173    0.0000 H   0  0  0  0  0  0  0  0  0  0  0  0
    6.3301    2.6373    0.0000 H   0  0  0  0  0  0  0  0  0  0  0  0
    5.7101    2.0173    0.0000 H   0  0  0  0  0  0  0  0  0  0  0  0
    3.7320   -0.1027    0.0000 H   0  0  0  0  0  0  0  0  0  0  0  0
    3.4860    2.0173    0.0000 H   0  0  0  0  0  0  0  0  0  0  0  0
    1.6900    1.0542    0.0000 H   0  0  0  0  0  0  0  0  0  0  0  0
    1.4631    0.2073    0.0000 H   0  0  0  0  0  0  0  0  0  0  0  0
    2.3100   -0.0196    0.0000 H   0  0  0  0  0  0  0  0  0  0  0  0
    2.8660    2.6373    0.0000 H   0  0  0  0  0  0  0  0  0  0  0  0
    2.2460    2.0173    0.0000 H   0  0  0  0  0  0  0  0  0  0  0  0
  1 12  2  0  0  0  0
  2 16  2  0  0  0  0
  3  4  1  0  0  0  0
  3  6  2  0  0  0  0
  3 12  1  0  0  0  0
  4 17  1  0  0  0  0
  4 45  1  0  0  0  0
  4 46  1  0  0  0  0
  5  8  1  0  0  0  0
  5 16  1  0  0  0  0
  5 22  2  0  0  0  0
  6 16  1  0  0  0  0
  6 28  1  0  0  0  0
  7  9  1  0  0  0  0
  7 11  1  0  0  0  0
  7 47  1  0  0  0  0
  7 48  1  0  0  0  0
  8 12  1  0  0  0  0
  8 27  2  0  0  0  0
  9 21  1  0  0  0  0
  9 49  1  0  0  0  0
  9 50  1  0  0  0  0
 10 13  1  0  0  0  0
 10 15  1  0  0  0  0
 10 51  1  0  0  0  0
 10 52  1  0  0  0  0
 11 17  2  0  0  0  0
 11 29  1  0  0  0  0
 13 24  1  0  0  0  0
 13 53  1  0  0  0  0
 13 54  1  0  0  0  0
 14 18  1  0  0  0  0
 14 19  1  0  0  0  0
 14 55  1  0  0  0  0
 14 56  1  0  0  0  0
 15 21  2  0  0  0  0
 15 33  1  0  0  0  0
 17 57  1  0  0  0  0
 18 26  1  0  0  0  0
 18 58  1  0  0  0  0
 18 59  1  0  0  0  0
 19 24  2  0  0  0  0
 19 35  1  0  0  0  0
 20 23  1  0  0  0  0
 20 25  1  0  0  0  0
 20 60  1  0  0  0  0
 20 61  1  0  0  0  0
 21 62  1  0  0  0  0
 22 30  1  0  0  0  0
 22 37  1  0  0  0  0
 23 26  2  0  0  0  0
 23 38  1  0  0  0  0
 24 63  1  0  0  0  0
 25 31  1  0  0  0  0
 25 64  1  0  0  0  0
 25 65  1  0  0  0  0
 26 66  1  0  0  0  0
 27 36  1  0  0  0  0
 27 67  1  0  0  0  0
 28 68  1  0  0  0  0
 28 69  1  0  0  0  0
 28 70  1  0  0  0  0
 29 71  1  0  0  0  0
 29 72  1  0  0  0  0
 29 73  1  0  0  0  0
 30 36  2  0  0  0  0
 30 75  1  0  0  0  0
 31 32  2  0  0  0  0
 31 74  1  0  0  0  0
 32 34  1  0  0  0  0
 32 40  1  0  0  0  0
 33 76  1  0  0  0  0
 33 77  1  0  0  0  0
 33 78  1  0  0  0  0
 34 39  1  0  0  0  0
 34 79  1  0  0  0  0
 34 80  1  0  0  0  0
 35 81  1  0  0  0  0
 35 82  1  0  0  0  0
 35 83  1  0  0  0  0
 36 84  1  0  0  0  0
 37 85  1  0  0  0  0
 37 86  1  0  0  0  0
 37 87  1  0  0  0  0
 38 88  1  0  0  0  0
 38 89  1  0  0  0  0
 38 90  1  0  0  0  0
 39 41  1  0  0  0  0
 39 91  1  0  0  0  0
 39 92  1  0  0  0  0
 40 93  1  0  0  0  0
 40 94  1  0  0  0  0
 40 95  1  0  0  0  0
 41 42  2  0  0  0  0
 41 96  1  0  0  0  0
 42 43  1  0  0  0  0
 42 44  1  0  0  0  0
 43 98  1  0  0  0  0
 43 99  1  0  0  0  0
 43100  1  0  0  0  0
 44 97  1  0  0  0  0
 44101  1  0  0  0  0
 44102  1  0  0  0  0
M  END
> <PUBCHEM_COMPOUND_CID>
101244058

> <PUBCHEM_COMPOUND_CANONICALIZED>
1

> <PUBCHEM_CACTVS_COMPLEXITY>
1190

> <PUBCHEM_CACTVS_HBOND_ACCEPTOR>
2

> <PUBCHEM_CACTVS_HBOND_DONOR>
0

> <PUBCHEM_CACTVS_ROTATABLE_BOND>
17

> <PUBCHEM_CACTVS_SUBSKEYS>
AAADcfB8MAAAAAAAAAAAAAAAAAAAAAAAAAAwQAAAAAAAAACBAAAAGgAAAAAADASAmAAyAIAAAACIAqBSAAACAAAkAAAIiAEAAMgIIDKAFRCAIQAggAAIiYcJiMCOgAACAAAQAAAAAAQAACAAAAAAAAAAAA==

> <PUBCHEM_IUPAC_OPENEYE_NAME>
2-[(2E,6E,10E,14E,18E)-3,7,11,15,19,23-hexamethyltetracosa-2,6,10,14,18,22-hexaenyl]-3,5-dimethyl-naphthalene-1,4-dione

> <PUBCHEM_IUPAC_CAS_NAME>
2-[(2E,6E,10E,14E,18E)-3,7,11,15,19,23-hexamethyltetracosa-2,6,10,14,18,22-hexaenyl]-3,5-dimethylnaphthalene-1,4-dione

> <PUBCHEM_IUPAC_NAME>
2-[(2E,6E,10E,14E,18E)-3,7,11,15,19,23-hexamethyltetracosa-2,6,10,14,18,22-hexaenyl]-3,5-dimethylnaphthalene-1,4-dione

> <PUBCHEM_IUPAC_SYSTEMATIC_NAME>
2-[(2E,6E,10E,14E,18E)-3,7,11,15,19,23-hexamethyltetracosa-2,6,10,14,18,22-hexaenyl]-3,5-dimethyl-naphthalene-1,4-dione

> <PUBCHEM_IUPAC_TRADITIONAL_NAME>
2-[(2E,6E,10E,14E,18E)-3,7,11,15,19,23-hexamethyltetracosa-2,6,10,14,18,22-hexaenyl]-3,5-dimethyl-1,4-naphthoquinone

> <PUBCHEM_IUPAC_INCHI>
InChI=1S/C42H58O2/c1-30(2)16-10-17-31(3)18-11-19-32(4)20-12-21-33(5)22-13-23-34(6)24-14-25-35(7)28-29-38-37(9)41(43)40-36(8)26-15-27-39(40)42(38)44/h15-16,18,20,22,24,26-28H,10-14,17,19,21,23,25,29H2,1-9H3/b31-18+,32-20+,33-22+,34-24+,35-28+

> <PUBCHEM_IUPAC_INCHIKEY>
HAMLBJAJFRKXHQ-RCIYGOBDSA-N

> <PUBCHEM_XLOGP3_AA>
13.4

> <PUBCHEM_EXACT_MASS>
594.444

> <PUBCHEM_MOLECULAR_FORMULA>
C42H58O2

> <PUBCHEM_MOLECULAR_WEIGHT>
594.924

> <PUBCHEM_OPENEYE_CAN_SMILES>
CC1=CC=CC2=C1C(=O)C(=C(C2=O)CC=C(C)CCC=C(C)CCC=C(C)CCC=C(C)CCC=C(C)CCC=C(C)C)C

> <PUBCHEM_OPENEYE_ISO_SMILES>
CC1=CC=CC2=C1C(=O)C(=C(C2=O)C/C=C(\C)/CC/C=C(\C)/CC/C=C(\C)/CC/C=C(\C)/CC/C=C(\C)/CCC=C(C)C)C

> <PUBCHEM_CACTVS_TPSA>
34.1

> <PUBCHEM_MONOISOTOPIC_WEIGHT>
594.444

> <PUBCHEM_TOTAL_CHARGE>
0

> <PUBCHEM_HEAVY_ATOM_COUNT>
44

> <PUBCHEM_ATOM_DEF_STEREO_COUNT>
0

> <PUBCHEM_ATOM_UDEF_STEREO_COUNT>
0

> <PUBCHEM_BOND_DEF_STEREO_COUNT>
5

> <PUBCHEM_BOND_UDEF_STEREO_COUNT>
0

> <PUBCHEM_ISOTOPIC_ATOM_COUNT>
0

> <PUBCHEM_COMPONENT_COUNT>
1

> <PUBCHEM_CACTVS_TAUTO_COUNT>
1000

> <PUBCHEM_COORDINATE_TYPE>
1
5
255

> <PUBCHEM_BONDANNOTATIONS>
22  30  8
27  36  8
30  36  8
5  22  8
5  8  8
8  27  8

> <DESCRIPTION>
8-Methylmenaquinone-6

$$$$
6444097
  -OEChem-08131804192D

115116  0     0  0  0  0  0  0999 V2000
   27.1147    2.0173    0.0000 O   0  0  0  0  0  0  0  0  0  0  0  0
   27.1147   -1.9827    0.0000 O   0  0  0  0  0  0  0  0  0  0  0  0
   26.2487    0.5173    0.0000 C   0  0  0  0  0  0  0  0  0  0  0  0
   25.3827    1.0173    0.0000 C   0  0  0  0  0  0  0  0  0  0  0  0
   27.9808   -0.4827    0.0000 C   0  0  0  0  0  0  0  0  0  0  0  0
   26.2487   -0.4827    0.0000 C   0  0  0  0  0  0  0  0  0  0  0  0
   22.7846    0.5173    0.0000 C   0  0  0  0  0  0  0  0  0  0  0  0
   27.9808    0.5173    0.0000 C   0  0  0  0  0  0  0  0  0  0  0  0
   21.9186    1.0173    0.0000 C   0  0  0  0  0  0  0  0  0  0  0  0
   19.3205    0.5173    0.0000 C   0  0  0  0  0  0  0  0  0  0  0  0
   23.6506    1.0173    0.0000 C   0  0  0  0  0  0  0  0  0  0  0  0
   27.1147    1.0173    0.0000 C   0  0  0  0  0  0  0  0  0  0  0  0
   15.8564    0.5173    0.0000 C   0  0  0  0  0  0  0  0  0  0  0  0
   18.4545    1.0173    0.0000 C   0  0  0  0  0  0  0  0  0  0  0  0
   14.9904    1.0173    0.0000 C   0  0  0  0  0  0  0  0  0  0  0  0
   12.3923    0.5173    0.0000 C   0  0  0  0  0  0  0  0  0  0  0  0
   27.1147   -0.9827    0.0000 C   0  0  0  0  0  0  0  0  0  0  0  0
   20.1865    1.0173    0.0000 C   0  0  0  0  0  0  0  0  0  0  0  0
   24.5167    0.5173    0.0000 C   0  0  0  0  0  0  0  0  0  0  0  0
   16.7224    1.0173    0.0000 C   0  0  0  0  0  0  0  0  0  0  0  0
   11.5263    1.0173    0.0000 C   0  0  0  0  0  0  0  0  0  0  0  0
   13.2583    1.0173    0.0000 C   0  0  0  0  0  0  0  0  0  0  0  0
   28.8747   -1.0174    0.0000 C   0  0  0  0  0  0  0  0  0  0  0  0
   21.0526    0.5173    0.0000 C   0  0  0  0  0  0  0  0  0  0  0  0
   17.5885    0.5173    0.0000 C   0  0  0  0  0  0  0  0  0  0  0  0
    8.9282    0.5173    0.0000 C   0  0  0  0  0  0  0  0  0  0  0  0
   14.1244    0.5173    0.0000 C   0  0  0  0  0  0  0  0  0  0  0  0
    9.7942    1.0173    0.0000 C   0  0  0  0  0  0  0  0  0  0  0  0
    8.0622    1.0173    0.0000 C   0  0  0  0  0  0  0  0  0  0  0  0
   10.6603    0.5173    0.0000 C   0  0  0  0  0  0  0  0  0  0  0  0
   28.8747    1.0520    0.0000 C   0  0  0  0  0  0  0  0  0  0  0  0
   25.3827   -0.9827    0.0000 C   0  0  0  0  0  0  0  0  0  0  0  0
   23.6506    2.0173    0.0000 C   0  0  0  0  0  0  0  0  0  0  0  0
   29.7808   -0.5035    0.0000 C   0  0  0  0  0  0  0  0  0  0  0  0
   20.1865    2.0173    0.0000 C   0  0  0  0  0  0  0  0  0  0  0  0
   16.7224    2.0173    0.0000 C   0  0  0  0  0  0  0  0  0  0  0  0
    7.1962    0.5173    0.0000 C   0  0  0  0  0  0  0  0  0  0  0  0
   29.7808    0.5381    0.0000 C   0  0  0  0  0  0  0  0  0  0  0  0
    6.3301    1.0173    0.0000 C   0  0  0  0  0  0  0  0  0  0  0  0
   13.2583    2.0173    0.0000 C   0  0  0  0  0  0  0  0  0  0  0  0
    5.4641    0.5173    0.0000 C   0  0  0  0  0  0  0  0  0  0  0  0
   28.8631   -2.0173    0.0000 C   0  0  0  0  0  0  0  0  0  0  0  0
    9.7942    2.0173    0.0000 C   0  0  0  0  0  0  0  0  0  0  0  0
    4.5981    1.0173    0.0000 C   0  0  0  0  0  0  0  0  0  0  0  0
    6.3301    2.0173    0.0000 C   0  0  0  0  0  0  0  0  0  0  0  0
    3.7320    0.5173    0.0000 C   0  0  0  0  0  0  0  0  0  0  0  0
    2.8660    1.0173    0.0000 C   0  0  0  0  0  0  0  0  0  0  0  0
    2.0000    0.5173    0.0000 C   0  0  0  0  0  0  0  0  0  0  0  0
    2.8660    2.0173    0.0000 C   0  0  0  0  0  0  0  0  0  0  0  0
   25.7812    1.4922    0.0000 H   0  0  0  0  0  0  0  0  0  0  0  0
   24.9842    1.4922    0.0000 H   0  0  0  0  0  0  0  0  0  0  0  0
   22.3861    0.0423    0.0000 H   0  0  0  0  0  0  0  0  0  0  0  0
   23.1831    0.0423    0.0000 H   0  0  0  0  0  0  0  0  0  0  0  0
   22.3171    1.4922    0.0000 H   0  0  0  0  0  0  0  0  0  0  0  0
   21.5201    1.4922    0.0000 H   0  0  0  0  0  0  0  0  0  0  0  0
   18.9220    0.0423    0.0000 H   0  0  0  0  0  0  0  0  0  0  0  0
   19.7190    0.0423    0.0000 H   0  0  0  0  0  0  0  0  0  0  0  0
   15.4579    0.0423    0.0000 H   0  0  0  0  0  0  0  0  0  0  0  0
   16.2549    0.0423    0.0000 H   0  0  0  0  0  0  0  0  0  0  0  0
   18.8530    1.4922    0.0000 H   0  0  0  0  0  0  0  0  0  0  0  0
   18.0560    1.4922    0.0000 H   0  0  0  0  0  0  0  0  0  0  0  0
   15.3889    1.4922    0.0000 H   0  0  0  0  0  0  0  0  0  0  0  0
   14.5919    1.4922    0.0000 H   0  0  0  0  0  0  0  0  0  0  0  0
   11.9938    0.0423    0.0000 H   0  0  0  0  0  0  0  0  0  0  0  0
   12.7908    0.0423    0.0000 H   0  0  0  0  0  0  0  0  0  0  0  0
   24.5167   -0.1027    0.0000 H   0  0  0  0  0  0  0  0  0  0  0  0
   11.9248    1.4922    0.0000 H   0  0  0  0  0  0  0  0  0  0  0  0
   11.1278    1.4922    0.0000 H   0  0  0  0  0  0  0  0  0  0  0  0
   21.0526   -0.1027    0.0000 H   0  0  0  0  0  0  0  0  0  0  0  0
    8.5297    0.0423    0.0000 H   0  0  0  0  0  0  0  0  0  0  0  0
    9.3267    0.0423    0.0000 H   0  0  0  0  0  0  0  0  0  0  0  0
   17.5885   -0.1027    0.0000 H   0  0  0  0  0  0  0  0  0  0  0  0
   14.1244   -0.1027    0.0000 H   0  0  0  0  0  0  0  0  0  0  0  0
    8.4607    1.4922    0.0000 H   0  0  0  0  0  0  0  0  0  0  0  0
    7.6636    1.4922    0.0000 H   0  0  0  0  0  0  0  0  0  0  0  0
   10.6603   -0.1027    0.0000 H   0  0  0  0  0  0  0  0  0  0  0  0
   28.8675    1.6719    0.0000 H   0  0  0  0  0  0  0  0  0  0  0  0
   25.0727   -0.4458    0.0000 H   0  0  0  0  0  0  0  0  0  0  0  0
   24.8458   -1.2927    0.0000 H   0  0  0  0  0  0  0  0  0  0  0  0
   25.6927   -1.5196    0.0000 H   0  0  0  0  0  0  0  0  0  0  0  0
   24.2706    2.0173    0.0000 H   0  0  0  0  0  0  0  0  0  0  0  0
   23.6506    2.6373    0.0000 H   0  0  0  0  0  0  0  0  0  0  0  0
   23.0306    2.0173    0.0000 H   0  0  0  0  0  0  0  0  0  0  0  0
   30.3165   -0.8156    0.0000 H   0  0  0  0  0  0  0  0  0  0  0  0
   20.8065    2.0173    0.0000 H   0  0  0  0  0  0  0  0  0  0  0  0
   20.1865    2.6373    0.0000 H   0  0  0  0  0  0  0  0  0  0  0  0
   19.5665    2.0173    0.0000 H   0  0  0  0  0  0  0  0  0  0  0  0
   17.3424    2.0173    0.0000 H   0  0  0  0  0  0  0  0  0  0  0  0
   16.7224    2.6373    0.0000 H   0  0  0  0  0  0  0  0  0  0  0  0
   16.1024    2.0173    0.0000 H   0  0  0  0  0  0  0  0  0  0  0  0
    7.1962   -0.1027    0.0000 H   0  0  0  0  0  0  0  0  0  0  0  0
   30.3165    0.8502    0.0000 H   0  0  0  0  0  0  0  0  0  0  0  0
   13.8783    2.0173    0.0000 H   0  0  0  0  0  0  0  0  0  0  0  0
   13.2583    2.6373    0.0000 H   0  0  0  0  0  0  0  0  0  0  0  0
   12.6383    2.0173    0.0000 H   0  0  0  0  0  0  0  0  0  0  0  0
    5.0656    0.0423    0.0000 H   0  0  0  0  0  0  0  0  0  0  0  0
    5.8626    0.0423    0.0000 H   0  0  0  0  0  0  0  0  0  0  0  0
   28.2432   -2.0101    0.0000 H   0  0  0  0  0  0  0  0  0  0  0  0
   28.8560   -2.6373    0.0000 H   0  0  0  0  0  0  0  0  0  0  0  0
   29.4831   -2.0245    0.0000 H   0  0  0  0  0  0  0  0  0  0  0  0
   10.4142    2.0173    0.0000 H   0  0  0  0  0  0  0  0  0  0  0  0
    9.7942    2.6373    0.0000 H   0  0  0  0  0  0  0  0  0  0  0  0
    9.1742    2.0173    0.0000 H   0  0  0  0  0  0  0  0  0  0  0  0
    4.9966    1.4922    0.0000 H   0  0  0  0  0  0  0  0  0  0  0  0
    4.1996    1.4922    0.0000 H   0  0  0  0  0  0  0  0  0  0  0  0
    6.9501    2.0173    0.0000 H   0  0  0  0  0  0  0  0  0  0  0  0
    6.3301    2.6373    0.0000 H   0  0  0  0  0  0  0  0  0  0  0  0
    5.7101    2.0173    0.0000 H   0  0  0  0  0  0  0  0  0  0  0  0
    3.7320   -0.1027    0.0000 H   0  0  0  0  0  0  0  0  0  0  0  0
    1.6900    1.0542    0.0000 H   0  0  0  0  0  0  0  0  0  0  0  0
    1.4631    0.2073    0.0000 H   0  0  0  0  0  0  0  0  0  0  0  0
    2.3100   -0.0196    0.0000 H   0  0  0  0  0  0  0  0  0  0  0  0
    3.4860    2.0173    0.0000 H   0  0  0  0  0  0  0  0  0  0  0  0
    2.8660    2.6373    0.0000 H   0  0  0  0  0  0  0  0  0  0  0  0
    2.2460    2.0173    0.0000 H   0  0  0  0  0  0  0  0  0  0  0  0
  1 12  2  0  0  0  0
  2 17  2  0  0  0  0
  3  4  1  0  0  0  0
  3  6  2  0  0  0  0
  3 12  1  0  0  0  0
  4 19  1  0  0  0  0
  4 50  1  0  0  0  0
  4 51  1  0  0  0  0
  5  8  1  0  0  0  0
  5 17  1  0  0  0  0
  5 23  2  0  0  0  0
  6 17  1  0  0  0  0
  6 32  1  0  0  0  0
  7  9  1  0  0  0  0
  7 11  1  0  0  0  0
  7 52  1  0  0  0  0
  7 53  1  0  0  0  0
  8 12  1  0  0  0  0
  8 31  2  0  0  0  0
  9 24  1  0  0  0  0
  9 54  1  0  0  0  0
  9 55  1  0  0  0  0
 10 14  1  0  0  0  0
 10 18  1  0  0  0  0
 10 56  1  0  0  0  0
 10 57  1  0  0  0  0
 11 19  2  0  0  0  0
 11 33  1  0  0  0  0
 13 15  1  0  0  0  0
 13 20  1  0  0  0  0
 13 58  1  0  0  0  0
 13 59  1  0  0  0  0
 14 25  1  0  0  0  0
 14 60  1  0  0  0  0
 14 61  1  0  0  0  0
 15 27  1  0  0  0  0
 15 62  1  0  0  0  0
 15 63  1  0  0  0  0
 16 21  1  0  0  0  0
 16 22  1  0  0  0  0
 16 64  1  0  0  0  0
 16 65  1  0  0  0  0
 18 24  2  0  0  0  0
 18 35  1  0  0  0  0
 19 66  1  0  0  0  0
 20 25  2  0  0  0  0
 20 36  1  0  0  0  0
 21 30  1  0  0  0  0
 21 67  1  0  0  0  0
 21 68  1  0  0  0  0
 22 27  2  0  0  0  0
 22 40  1  0  0  0  0
 23 34  1  0  0  0  0
 23 42  1  0  0  0  0
 24 69  1  0  0  0  0
 25 72  1  0  0  0  0
 26 28  1  0  0  0  0
 26 29  1  0  0  0  0
 26 70  1  0  0  0  0
 26 71  1  0  0  0  0
 27 73  1  0  0  0  0
 28 30  2  0  0  0  0
 28 43  1  0  0  0  0
 29 37  1  0  0  0  0
 29 74  1  0  0  0  0
 29 75  1  0  0  0  0
 30 76  1  0  0  0  0
 31 38  1  0  0  0  0
 31 77  1  0  0  0  0
 32 78  1  0  0  0  0
 32 79  1  0  0  0  0
 32 80  1  0  0  0  0
 33 81  1  0  0  0  0
 33 82  1  0  0  0  0
 33 83  1  0  0  0  0
 34 38  2  0  0  0  0
 34 84  1  0  0  0  0
 35 85  1  0  0  0  0
 35 86  1  0  0  0  0
 35 87  1  0  0  0  0
 36 88  1  0  0  0  0
 36 89  1  0  0  0  0
 36 90  1  0  0  0  0
 37 39  2  0  0  0  0
 37 91  1  0  0  0  0
 38 92  1  0  0  0  0
 39 41  1  0  0  0  0
 39 45  1  0  0  0  0
 40 93  1  0  0  0  0
 40 94  1  0  0  0  0
 40 95  1  0  0  0  0
 41 44  1  0  0  0  0
 41 96  1  0  0  0  0
 41 97  1  0  0  0  0
 42 98  1  0  0  0  0
 42 99  1  0  0  0  0
 42100  1  0  0  0  0
 43101  1  0  0  0  0
 43102  1  0  0  0  0
 43103  1  0  0  0  0
 44 46  1  0  0  0  0
 44104  1  0  0  0  0
 44105  1  0  0  0  0
 45106  1  0  0  0  0
 45107  1  0  0  0  0
 45108  1  0  0  0  0
 46 47  2  0  0  0  0
 46109  1  0  0  0  0
 47 48  1  0  0  0  0
 47 49  1  0  0  0  0
 48110  1  0  0  0  0
 48111  1  0  0  0  0
 48112  1  0  0  0  0
 49113  1  0  0  0  0
 49114  1  0  0  0  0
 49115  1  0  0  0  0
M  END
> <PUBCHEM_COMPOUND_CID>
6444097

> <PUBCHEM_COMPOUND_CANONICALIZED>
1

> <PUBCHEM_CACTVS_COMPLEXITY>
1340

> <PUBCHEM_CACTVS_HBOND_ACCEPTOR>
2

> <PUBCHEM_CACTVS_HBOND_DONOR>
0

> <PUBCHEM_CACTVS_ROTATABLE_BOND>
20

> <PUBCHEM_CACTVS_SUBSKEYS>
AAADcfB8MAAAAAAAAAAAAAAAAAAAAAAAAAAwQAAAAAAAAACBAAAAGgAAAAAADASAmAAyAIAAAACIAqBSAAACAAAkAAAIiAEAAMgIIDKAFRCAIQAggAAIiYcJiMCOgAACAAAQAAAAAAQAACAAAAAAAAAAAA==

> <PUBCHEM_IUPAC_OPENEYE_NAME>
2-[(2E,6E,10E,14E,18E,22E)-3,7,11,15,19,23,27-heptamethyloctacosa-2,6,10,14,18,22,26-heptaenyl]-3,5-dimethyl-naphthalene-1,4-dione

> <PUBCHEM_IUPAC_CAS_NAME>
2-[(2E,6E,10E,14E,18E,22E)-3,7,11,15,19,23,27-heptamethyloctacosa-2,6,10,14,18,22,26-heptaenyl]-3,5-dimethylnaphthalene-1,4-dione

> <PUBCHEM_IUPAC_NAME>
2-[(2E,6E,10E,14E,18E,22E)-3,7,11,15,19,23,27-heptamethyloctacosa-2,6,10,14,18,22,26-heptaenyl]-3,5-dimethylnaphthalene-1,4-dione

> <PUBCHEM_IUPAC_SYSTEMATIC_NAME>
2-[(2E,6E,10E,14E,18E,22E)-3,7,11,15,19,23,27-heptamethyloctacosa-2,6,10,14,18,22,26-heptaenyl]-3,5-dimethyl-naphthalene-1,4-dione

> <PUBCHEM_IUPAC_TRADITIONAL_NAME>
2-[(2E,6E,10E,14E,18E,22E)-3,7,11,15,19,23,27-heptamethyloctacosa-2,6,10,14,18,22,26-heptaenyl]-3,5-dimethyl-1,4-naphthoquinone

> <PUBCHEM_IUPAC_INCHI>
InChI=1S/C47H66O2/c1-34(2)18-11-19-35(3)20-12-21-36(4)22-13-23-37(5)24-14-25-38(6)26-15-27-39(7)28-16-29-40(8)32-33-43-42(10)46(48)45-41(9)30-17-31-44(45)47(43)49/h17-18,20,22,24,26,28,30-32H,11-16,19,21,23,25,27,29,33H2,1-10H3/b35-20+,36-22+,37-24+,38-26+,39-28+,40-32+

> <PUBCHEM_IUPAC_INCHIKEY>
PSTBTGWGIRVMGP-LJWNYQGCSA-N

> <PUBCHEM_XLOGP3_AA>
15.3

> <PUBCHEM_EXACT_MASS>
662.506

> <PUBCHEM_MOLECULAR_FORMULA>
C47H66O2

> <PUBCHEM_MOLECULAR_WEIGHT>
663.043

> <PUBCHEM_OPENEYE_CAN_SMILES>
CC1=CC=CC2=C1C(=O)C(=C(C2=O)CC=C(C)CCC=C(C)CCC=C(C)CCC=C(C)CCC=C(C)CCC=C(C)CCC=C(C)C)C

> <PUBCHEM_OPENEYE_ISO_SMILES>
CC1=CC=CC2=C1C(=O)C(=C(C2=O)C/C=C(\C)/CC/C=C(\C)/CC/C=C(\C)/CC/C=C(\C)/CC/C=C(\C)/CC/C=C(\C)/CCC=C(C)C)C

> <PUBCHEM_CACTVS_TPSA>
34.1

> <PUBCHEM_MONOISOTOPIC_WEIGHT>
662.506

> <PUBCHEM_TOTAL_CHARGE>
0

> <PUBCHEM_HEAVY_ATOM_COUNT>
49

> <PUBCHEM_ATOM_DEF_STEREO_COUNT>
0

> <PUBCHEM_ATOM_UDEF_STEREO_COUNT>
0

> <PUBCHEM_BOND_DEF_STEREO_COUNT>
6

> <PUBCHEM_BOND_UDEF_STEREO_COUNT>
0

> <PUBCHEM_ISOTOPIC_ATOM_COUNT>
0

> <PUBCHEM_COMPONENT_COUNT>
1

> <PUBCHEM_CACTVS_TAUTO_COUNT>
27

> <PUBCHEM_COORDINATE_TYPE>
1
5
255

> <PUBCHEM_BONDANNOTATIONS>
23  34  8
31  38  8
34  38  8
5  23  8
5  8  8
8  31  8

> <DESCRIPTION>
8-methylmenaquinone-7

$$$$
129320313
  -OEChem-08131804172D

128129  0     0  0  0  0  0  0999 V2000
   30.5788    2.0173    0.0000 O   0  0  0  0  0  0  0  0  0  0  0  0
   30.5788   -1.9827    0.0000 O   0  0  0  0  0  0  0  0  0  0  0  0
   29.7128    0.5173    0.0000 C   0  0  0  0  0  0  0  0  0  0  0  0
   28.8468    1.0173    0.0000 C   0  0  0  0  0  0  0  0  0  0  0  0
   31.4449   -0.4827    0.0000 C   0  0  0  0  0  0  0  0  0  0  0  0
   29.7128   -0.4827    0.0000 C   0  0  0  0  0  0  0  0  0  0  0  0
   26.2487    0.5173    0.0000 C   0  0  0  0  0  0  0  0  0  0  0  0
   31.4449    0.5173    0.0000 C   0  0  0  0  0  0  0  0  0  0  0  0
   25.3827    1.0173    0.0000 C   0  0  0  0  0  0  0  0  0  0  0  0
   22.7846    0.5173    0.0000 C   0  0  0  0  0  0  0  0  0  0  0  0
   27.1147    1.0173    0.0000 C   0  0  0  0  0  0  0  0  0  0  0  0
   30.5788    1.0173    0.0000 C   0  0  0  0  0  0  0  0  0  0  0  0
   19.3205    0.5173    0.0000 C   0  0  0  0  0  0  0  0  0  0  0  0
   15.8564    0.5173    0.0000 C   0  0  0  0  0  0  0  0  0  0  0  0
   21.9186    1.0173    0.0000 C   0  0  0  0  0  0  0  0  0  0  0  0
   30.5788   -0.9827    0.0000 C   0  0  0  0  0  0  0  0  0  0  0  0
   18.4545    1.0173    0.0000 C   0  0  0  0  0  0  0  0  0  0  0  0
   27.9808    0.5173    0.0000 C   0  0  0  0  0  0  0  0  0  0  0  0
   23.6506    1.0173    0.0000 C   0  0  0  0  0  0  0  0  0  0  0  0
   14.9904    1.0173    0.0000 C   0  0  0  0  0  0  0  0  0  0  0  0
   12.3923    0.5173    0.0000 C   0  0  0  0  0  0  0  0  0  0  0  0
   20.1865    1.0173    0.0000 C   0  0  0  0  0  0  0  0  0  0  0  0
   16.7224    1.0173    0.0000 C   0  0  0  0  0  0  0  0  0  0  0  0
   11.5263    1.0173    0.0000 C   0  0  0  0  0  0  0  0  0  0  0  0
   32.3388   -1.0174    0.0000 C   0  0  0  0  0  0  0  0  0  0  0  0
   13.2583    1.0173    0.0000 C   0  0  0  0  0  0  0  0  0  0  0  0
   24.5167    0.5173    0.0000 C   0  0  0  0  0  0  0  0  0  0  0  0
   21.0526    0.5173    0.0000 C   0  0  0  0  0  0  0  0  0  0  0  0
   17.5885    0.5173    0.0000 C   0  0  0  0  0  0  0  0  0  0  0  0
    8.9282    0.5173    0.0000 C   0  0  0  0  0  0  0  0  0  0  0  0
   14.1244    0.5173    0.0000 C   0  0  0  0  0  0  0  0  0  0  0  0
    9.7942    1.0173    0.0000 C   0  0  0  0  0  0  0  0  0  0  0  0
   32.3388    1.0520    0.0000 C   0  0  0  0  0  0  0  0  0  0  0  0
    8.0622    1.0173    0.0000 C   0  0  0  0  0  0  0  0  0  0  0  0
   10.6603    0.5173    0.0000 C   0  0  0  0  0  0  0  0  0  0  0  0
   28.8468   -0.9827    0.0000 C   0  0  0  0  0  0  0  0  0  0  0  0
   27.1147    2.0173    0.0000 C   0  0  0  0  0  0  0  0  0  0  0  0
   33.2449   -0.5035    0.0000 C   0  0  0  0  0  0  0  0  0  0  0  0
   23.6506    2.0173    0.0000 C   0  0  0  0  0  0  0  0  0  0  0  0
   33.2449    0.5381    0.0000 C   0  0  0  0  0  0  0  0  0  0  0  0
   20.1865    2.0173    0.0000 C   0  0  0  0  0  0  0  0  0  0  0  0
   16.7224    2.0173    0.0000 C   0  0  0  0  0  0  0  0  0  0  0  0
    7.1962    0.5173    0.0000 C   0  0  0  0  0  0  0  0  0  0  0  0
   13.2583    2.0173    0.0000 C   0  0  0  0  0  0  0  0  0  0  0  0
   32.3272   -2.0173    0.0000 C   0  0  0  0  0  0  0  0  0  0  0  0
    6.3301    1.0173    0.0000 C   0  0  0  0  0  0  0  0  0  0  0  0
    5.4641    0.5173    0.0000 C   0  0  0  0  0  0  0  0  0  0  0  0
    9.7942    2.0173    0.0000 C   0  0  0  0  0  0  0  0  0  0  0  0
    4.5981    1.0173    0.0000 C   0  0  0  0  0  0  0  0  0  0  0  0
    6.3301    2.0173    0.0000 C   0  0  0  0  0  0  0  0  0  0  0  0
    3.7320    0.5173    0.0000 C   0  0  0  0  0  0  0  0  0  0  0  0
    2.8660    1.0173    0.0000 C   0  0  0  0  0  0  0  0  0  0  0  0
    2.0000    0.5173    0.0000 C   0  0  0  0  0  0  0  0  0  0  0  0
    2.8660    2.0173    0.0000 C   0  0  0  0  0  0  0  0  0  0  0  0
   29.2453    1.4922    0.0000 H   0  0  0  0  0  0  0  0  0  0  0  0
   28.4483    1.4922    0.0000 H   0  0  0  0  0  0  0  0  0  0  0  0
   25.8502    0.0423    0.0000 H   0  0  0  0  0  0  0  0  0  0  0  0
   26.6472    0.0423    0.0000 H   0  0  0  0  0  0  0  0  0  0  0  0
   25.7812    1.4922    0.0000 H   0  0  0  0  0  0  0  0  0  0  0  0
   24.9842    1.4922    0.0000 H   0  0  0  0  0  0  0  0  0  0  0  0
   22.3861    0.0423    0.0000 H   0  0  0  0  0  0  0  0  0  0  0  0
   23.1831    0.0423    0.0000 H   0  0  0  0  0  0  0  0  0  0  0  0
   18.9220    0.0423    0.0000 H   0  0  0  0  0  0  0  0  0  0  0  0
   19.7190    0.0423    0.0000 H   0  0  0  0  0  0  0  0  0  0  0  0
   15.4579    0.0423    0.0000 H   0  0  0  0  0  0  0  0  0  0  0  0
   16.2549    0.0423    0.0000 H   0  0  0  0  0  0  0  0  0  0  0  0
   22.3171    1.4922    0.0000 H   0  0  0  0  0  0  0  0  0  0  0  0
   21.5201    1.4922    0.0000 H   0  0  0  0  0  0  0  0  0  0  0  0
   18.8530    1.4922    0.0000 H   0  0  0  0  0  0  0  0  0  0  0  0
   18.0560    1.4922    0.0000 H   0  0  0  0  0  0  0  0  0  0  0  0
   27.9808   -0.1027    0.0000 H   0  0  0  0  0  0  0  0  0  0  0  0
   15.3889    1.4922    0.0000 H   0  0  0  0  0  0  0  0  0  0  0  0
   14.5919    1.4922    0.0000 H   0  0  0  0  0  0  0  0  0  0  0  0
   11.9938    0.0423    0.0000 H   0  0  0  0  0  0  0  0  0  0  0  0
   12.7908    0.0423    0.0000 H   0  0  0  0  0  0  0  0  0  0  0  0
   11.9248    1.4922    0.0000 H   0  0  0  0  0  0  0  0  0  0  0  0
   11.1278    1.4922    0.0000 H   0  0  0  0  0  0  0  0  0  0  0  0
   24.5167   -0.1027    0.0000 H   0  0  0  0  0  0  0  0  0  0  0  0
   21.0526   -0.1027    0.0000 H   0  0  0  0  0  0  0  0  0  0  0  0
   17.5885   -0.1027    0.0000 H   0  0  0  0  0  0  0  0  0  0  0  0
    8.5297    0.0423    0.0000 H   0  0  0  0  0  0  0  0  0  0  0  0
    9.3267    0.0423    0.0000 H   0  0  0  0  0  0  0  0  0  0  0  0
   14.1244   -0.1027    0.0000 H   0  0  0  0  0  0  0  0  0  0  0  0
    8.4607    1.4922    0.0000 H   0  0  0  0  0  0  0  0  0  0  0  0
    7.6636    1.4922    0.0000 H   0  0  0  0  0  0  0  0  0  0  0  0
   32.3316    1.6719    0.0000 H   0  0  0  0  0  0  0  0  0  0  0  0
   10.6603   -0.1027    0.0000 H   0  0  0  0  0  0  0  0  0  0  0  0
   28.5368   -0.4458    0.0000 H   0  0  0  0  0  0  0  0  0  0  0  0
   28.3099   -1.2927    0.0000 H   0  0  0  0  0  0  0  0  0  0  0  0
   29.1568   -1.5196    0.0000 H   0  0  0  0  0  0  0  0  0  0  0  0
   27.7347    2.0173    0.0000 H   0  0  0  0  0  0  0  0  0  0  0  0
   27.1147    2.6373    0.0000 H   0  0  0  0  0  0  0  0  0  0  0  0
   26.4947    2.0173    0.0000 H   0  0  0  0  0  0  0  0  0  0  0  0
   33.7806   -0.8156    0.0000 H   0  0  0  0  0  0  0  0  0  0  0  0
   24.2706    2.0173    0.0000 H   0  0  0  0  0  0  0  0  0  0  0  0
   23.6506    2.6373    0.0000 H   0  0  0  0  0  0  0  0  0  0  0  0
   23.0306    2.0173    0.0000 H   0  0  0  0  0  0  0  0  0  0  0  0
   33.7806    0.8502    0.0000 H   0  0  0  0  0  0  0  0  0  0  0  0
   20.8065    2.0173    0.0000 H   0  0  0  0  0  0  0  0  0  0  0  0
   20.1865    2.6373    0.0000 H   0  0  0  0  0  0  0  0  0  0  0  0
   19.5665    2.0173    0.0000 H   0  0  0  0  0  0  0  0  0  0  0  0
   17.3424    2.0173    0.0000 H   0  0  0  0  0  0  0  0  0  0  0  0
   16.7224    2.6373    0.0000 H   0  0  0  0  0  0  0  0  0  0  0  0
   16.1024    2.0173    0.0000 H   0  0  0  0  0  0  0  0  0  0  0  0
    7.1962   -0.1027    0.0000 H   0  0  0  0  0  0  0  0  0  0  0  0
   13.8783    2.0173    0.0000 H   0  0  0  0  0  0  0  0  0  0  0  0
   13.2583    2.6373    0.0000 H   0  0  0  0  0  0  0  0  0  0  0  0
   12.6383    2.0173    0.0000 H   0  0  0  0  0  0  0  0  0  0  0  0
   31.7073   -2.0101    0.0000 H   0  0  0  0  0  0  0  0  0  0  0  0
   32.3201   -2.6373    0.0000 H   0  0  0  0  0  0  0  0  0  0  0  0
   32.9472   -2.0245    0.0000 H   0  0  0  0  0  0  0  0  0  0  0  0
    5.0656    0.0423    0.0000 H   0  0  0  0  0  0  0  0  0  0  0  0
    5.8626    0.0423    0.0000 H   0  0  0  0  0  0  0  0  0  0  0  0
   10.4142    2.0173    0.0000 H   0  0  0  0  0  0  0  0  0  0  0  0
    9.7942    2.6373    0.0000 H   0  0  0  0  0  0  0  0  0  0  0  0
    9.1742    2.0173    0.0000 H   0  0  0  0  0  0  0  0  0  0  0  0
    4.9966    1.4922    0.0000 H   0  0  0  0  0  0  0  0  0  0  0  0
    4.1996    1.4922    0.0000 H   0  0  0  0  0  0  0  0  0  0  0  0
    6.9501    2.0173    0.0000 H   0  0  0  0  0  0  0  0  0  0  0  0
    6.3301    2.6373    0.0000 H   0  0  0  0  0  0  0  0  0  0  0  0
    5.7101    2.0173    0.0000 H   0  0  0  0  0  0  0  0  0  0  0  0
    3.7320   -0.1027    0.0000 H   0  0  0  0  0  0  0  0  0  0  0  0
    1.6900    1.0542    0.0000 H   0  0  0  0  0  0  0  0  0  0  0  0
    1.4631    0.2073    0.0000 H   0  0  0  0  0  0  0  0  0  0  0  0
    2.3100   -0.0196    0.0000 H   0  0  0  0  0  0  0  0  0  0  0  0
    3.4860    2.0173    0.0000 H   0  0  0  0  0  0  0  0  0  0  0  0
    2.8660    2.6373    0.0000 H   0  0  0  0  0  0  0  0  0  0  0  0
    2.2460    2.0173    0.0000 H   0  0  0  0  0  0  0  0  0  0  0  0
  1 12  2  0  0  0  0
  2 16  2  0  0  0  0
  3  4  1  0  0  0  0
  3  6  2  0  0  0  0
  3 12  1  0  0  0  0
  4 18  1  0  0  0  0
  4 55  1  0  0  0  0
  4 56  1  0  0  0  0
  5  8  1  0  0  0  0
  5 16  1  0  0  0  0
  5 25  2  0  0  0  0
  6 16  1  0  0  0  0
  6 36  1  0  0  0  0
  7  9  1  0  0  0  0
  7 11  1  0  0  0  0
  7 57  1  0  0  0  0
  7 58  1  0  0  0  0
  8 12  1  0  0  0  0
  8 33  2  0  0  0  0
  9 27  1  0  0  0  0
  9 59  1  0  0  0  0
  9 60  1  0  0  0  0
 10 15  1  0  0  0  0
 10 19  1  0  0  0  0
 10 61  1  0  0  0  0
 10 62  1  0  0  0  0
 11 18  2  0  0  0  0
 11 37  1  0  0  0  0
 13 17  1  0  0  0  0
 13 22  1  0  0  0  0
 13 63  1  0  0  0  0
 13 64  1  0  0  0  0
 14 20  1  0  0  0  0
 14 23  1  0  0  0  0
 14 65  1  0  0  0  0
 14 66  1  0  0  0  0
 15 28  1  0  0  0  0
 15 67  1  0  0  0  0
 15 68  1  0  0  0  0
 17 29  1  0  0  0  0
 17 69  1  0  0  0  0
 17 70  1  0  0  0  0
 18 71  1  0  0  0  0
 19 27  2  0  0  0  0
 19 39  1  0  0  0  0
 20 31  1  0  0  0  0
 20 72  1  0  0  0  0
 20 73  1  0  0  0  0
 21 24  1  0  0  0  0
 21 26  1  0  0  0  0
 21 74  1  0  0  0  0
 21 75  1  0  0  0  0
 22 28  2  0  0  0  0
 22 41  1  0  0  0  0
 23 29  2  0  0  0  0
 23 42  1  0  0  0  0
 24 35  1  0  0  0  0
 24 76  1  0  0  0  0
 24 77  1  0  0  0  0
 25 38  1  0  0  0  0
 25 45  1  0  0  0  0
 26 31  2  0  0  0  0
 26 44  1  0  0  0  0
 27 78  1  0  0  0  0
 28 79  1  0  0  0  0
 29 80  1  0  0  0  0
 30 32  1  0  0  0  0
 30 34  1  0  0  0  0
 30 81  1  0  0  0  0
 30 82  1  0  0  0  0
 31 83  1  0  0  0  0
 32 35  2  0  0  0  0
 32 48  1  0  0  0  0
 33 40  1  0  0  0  0
 33 86  1  0  0  0  0
 34 43  1  0  0  0  0
 34 84  1  0  0  0  0
 34 85  1  0  0  0  0
 35 87  1  0  0  0  0
 36 88  1  0  0  0  0
 36 89  1  0  0  0  0
 36 90  1  0  0  0  0
 37 91  1  0  0  0  0
 37 92  1  0  0  0  0
 37 93  1  0  0  0  0
 38 40  2  0  0  0  0
 38 94  1  0  0  0  0
 39 95  1  0  0  0  0
 39 96  1  0  0  0  0
 39 97  1  0  0  0  0
 40 98  1  0  0  0  0
 41 99  1  0  0  0  0
 41100  1  0  0  0  0
 41101  1  0  0  0  0
 42102  1  0  0  0  0
 42103  1  0  0  0  0
 42104  1  0  0  0  0
 43 46  2  0  0  0  0
 43105  1  0  0  0  0
 44106  1  0  0  0  0
 44107  1  0  0  0  0
 44108  1  0  0  0  0
 45109  1  0  0  0  0
 45110  1  0  0  0  0
 45111  1  0  0  0  0
 46 47  1  0  0  0  0
 46 50  1  0  0  0  0
 47 49  1  0  0  0  0
 47112  1  0  0  0  0
 47113  1  0  0  0  0
 48114  1  0  0  0  0
 48115  1  0  0  0  0
 48116  1  0  0  0  0
 49 51  1  0  0  0  0
 49117  1  0  0  0  0
 49118  1  0  0  0  0
 50119  1  0  0  0  0
 50120  1  0  0  0  0
 50121  1  0  0  0  0
 51 52  2  0  0  0  0
 51122  1  0  0  0  0
 52 53  1  0  0  0  0
 52 54  1  0  0  0  0
 53123  1  0  0  0  0
 53124  1  0  0  0  0
 53125  1  0  0  0  0
 54126  1  0  0  0  0
 54127  1  0  0  0  0
 54128  1  0  0  0  0
M  END
> <PUBCHEM_COMPOUND_CID>
129320313

> <PUBCHEM_COMPOUND_CANONICALIZED>
1

> <PUBCHEM_CACTVS_COMPLEXITY>
1500

> <PUBCHEM_CACTVS_HBOND_ACCEPTOR>
2

> <PUBCHEM_CACTVS_HBOND_DONOR>
0

> <PUBCHEM_CACTVS_ROTATABLE_BOND>
23

> <PUBCHEM_CACTVS_SUBSKEYS>
AAADcfB8MAAAAAAAAAAAAAAAAAAAAAAAAAAwQAAAAAAAAACBAAAAGgAAAAAADASAmAAyAIAAAACIAqBSAAACAAAkAAAIiAEAAMgIIDKAFRCAIQAggAAIiYcJiMCOgAACAAAQAAAAAAQAACAAAAAAAAAAAA==

> <PUBCHEM_IUPAC_OPENEYE_NAME>
3,5-dimethyl-2-[(2E,6E,10E,14E,18E,22E,26E)-3,7,11,15,19,23,27,31-octamethyldotriaconta-2,6,10,14,18,22,26,30-octaenyl]naphthalene-1,4-dione

> <PUBCHEM_IUPAC_CAS_NAME>
3,5-dimethyl-2-[(2E,6E,10E,14E,18E,22E,26E)-3,7,11,15,19,23,27,31-octamethyldotriaconta-2,6,10,14,18,22,26,30-octaenyl]naphthalene-1,4-dione

> <PUBCHEM_IUPAC_NAME>
3,5-dimethyl-2-[(2E,6E,10E,14E,18E,22E,26E)-3,7,11,15,19,23,27,31-octamethyldotriaconta-2,6,10,14,18,22,26,30-octaenyl]naphthalene-1,4-dione

> <PUBCHEM_IUPAC_SYSTEMATIC_NAME>
3,5-dimethyl-2-[(2E,6E,10E,14E,18E,22E,26E)-3,7,11,15,19,23,27,31-octamethyldotriaconta-2,6,10,14,18,22,26,30-octaenyl]naphthalene-1,4-dione

> <PUBCHEM_IUPAC_TRADITIONAL_NAME>
3,5-dimethyl-2-[(2E,6E,10E,14E,18E,22E,26E)-3,7,11,15,19,23,27,31-octamethyldotriaconta-2,6,10,14,18,22,26,30-octaenyl]-1,4-naphthoquinone

> <PUBCHEM_IUPAC_INCHI>
InChI=1S/C52H74O2/c1-38(2)20-12-21-39(3)22-13-23-40(4)24-14-25-41(5)26-15-27-42(6)28-16-29-43(7)30-17-31-44(8)32-18-33-45(9)36-37-48-47(11)51(53)50-46(10)34-19-35-49(50)52(48)54/h19-20,22,24,26,28,30,32,34-36H,12-18,21,23,25,27,29,31,33,37H2,1-11H3/b39-22+,40-24+,41-26+,42-28+,43-30+,44-32+,45-36+

> <PUBCHEM_IUPAC_INCHIKEY>
MVBVGCVNFXSHFK-WQWYCSGDSA-N

> <PUBCHEM_XLOGP3_AA>
17.1

> <PUBCHEM_EXACT_MASS>
730.569

> <PUBCHEM_MOLECULAR_FORMULA>
C52H74O2

> <PUBCHEM_MOLECULAR_WEIGHT>
731.162

> <PUBCHEM_OPENEYE_CAN_SMILES>
CC1=CC=CC2=C1C(=O)C(=C(C2=O)CC=C(C)CCC=C(C)CCC=C(C)CCC=C(C)CCC=C(C)CCC=C(C)CCC=C(C)CCC=C(C)C)C

> <PUBCHEM_OPENEYE_ISO_SMILES>
CC1=CC=CC2=C1C(=O)C(=C(C2=O)C/C=C(\C)/CC/C=C(\C)/CC/C=C(\C)/CC/C=C(\C)/CC/C=C(\C)/CC/C=C(\C)/CC/C=C(\C)/CCC=C(C)C)C

> <PUBCHEM_CACTVS_TPSA>
34.1

> <PUBCHEM_MONOISOTOPIC_WEIGHT>
730.569

> <PUBCHEM_TOTAL_CHARGE>
0

> <PUBCHEM_HEAVY_ATOM_COUNT>
54

> <PUBCHEM_ATOM_DEF_STEREO_COUNT>
0

> <PUBCHEM_ATOM_UDEF_STEREO_COUNT>
0

> <PUBCHEM_BOND_DEF_STEREO_COUNT>
7

> <PUBCHEM_BOND_UDEF_STEREO_COUNT>
0

> <PUBCHEM_ISOTOPIC_ATOM_COUNT>
0

> <PUBCHEM_COMPONENT_COUNT>
1

> <PUBCHEM_CACTVS_TAUTO_COUNT>
1000

> <PUBCHEM_COORDINATE_TYPE>
1
5
255

> <PUBCHEM_BONDANNOTATIONS>
25  38  8
33  40  8
38  40  8
5  25  8
5  8  8
8  33  8

> <DESCRIPTION>
8-Methylmenaquinone-8

$$$$
archaeal dolichyl 3-O-(2,3-diacetamido-2,3-dideoxy- beta-D-glucuronsyl)-N-acetyl- alpha-D-glucosaminyl phosphate CID_91972280.sdf
  ChemDraw09271914302D

134135  0  0  1  0  0  0  0  0999 V2000
   -6.1185    0.9979    0.0000 P   0  0  0  0  0  0  0  0  0  0  0  0
   -8.4231   -4.3242    0.0000 O   0  0  0  0  0  0  0  0  0  0  0  0
  -10.7276   -4.3242    0.0000 O   0  0  0  0  0  0  0  0  0  0  0  0
   -8.4231   -0.3326    0.0000 O   0  0  0  0  0  0  0  0  0  0  0  0
  -10.7276   -2.9937    0.0000 O   0  0  0  0  0  0  0  0  0  0  0  0
   -6.1185   -0.3326    0.0000 O   0  0  0  0  0  0  0  0  0  0  0  0
  -13.0322   -6.9853    0.0000 O   0  0  0  0  0  0  0  0  0  0  0  0
  -10.7276    0.9979    0.0000 O   0  0  0  0  0  0  0  0  0  0  0  0
  -14.1844   -4.9895    0.0000 O   0  0  0  1  0  0  0  0  0  0  0  0
  -13.0322   -2.9937    0.0000 O   0  0  0  0  0  0  0  0  0  0  0  0
   -6.1185    2.3284    0.0000 O   0  0  0  0  0  0  0  0  0  0  0  0
   -7.2707   -4.9895    0.0000 O   0  0  0  0  0  0  0  0  0  0  0  0
   -4.9662   -0.9979    0.0000 O   0  0  0  0  0  0  0  0  0  0  0  0
  -13.0322   -8.3158    0.0000 O   0  0  0  0  0  0  0  0  0  0  0  0
   -4.7880    0.9979    0.0000 O   0  0  0  1  0  0  0  0  0  0  0  0
   -7.4490    0.9979    0.0000 O   0  0  0  0  0  0  0  0  0  0  0  0
   -8.4231   -6.9853    0.0000 N   0  0  0  0  0  0  0  0  0  0  0  0
   -6.1185   -2.9937    0.0000 N   0  0  0  0  0  0  0  0  0  0  0  0
  -10.7276   -8.3158    0.0000 N   0  0  0  0  0  0  0  0  0  0  0  0
   -8.4231   -2.9937    0.0000 C   0  0  0  0  0  0  0  0  0  0  0  0
   -9.5753   -6.3200    0.0000 C   0  0  0  0  0  0  0  0  0  0  0  0
   -7.2707   -2.3284    0.0000 C   0  0  0  0  0  0  0  0  0  0  0  0
   -9.5753   -4.9895    0.0000 C   0  0  0  0  0  0  0  0  0  0  0  0
  -10.7276   -6.9853    0.0000 C   0  0  0  0  0  0  0  0  0  0  0  0
   -9.5753   -2.3284    0.0000 C   0  0  0  0  0  0  0  0  0  0  0  0
  -11.8799   -6.3200    0.0000 C   0  0  0  0  0  0  0  0  0  0  0  0
   -9.5753   -0.9979    0.0000 C   0  0  0  0  0  0  0  0  0  0  0  0
   -7.2707   -0.9979    0.0000 C   0  0  0  0  0  0  0  0  0  0  0  0
  -11.8799   -4.9895    0.0000 C   0  0  0  0  0  0  0  0  0  0  0  0
  -10.7276   -0.3326    0.0000 C   0  0  0  0  0  0  0  0  0  0  0  0
  -13.0322   -4.3242    0.0000 C   0  0  0  0  0  0  0  0  0  0  0  0
   -7.2707   -6.3200    0.0000 C   0  0  0  0  0  0  0  0  0  0  0  0
   -4.9662   -2.3284    0.0000 C   0  0  0  0  0  0  0  0  0  0  0  0
  -11.8799   -8.9810    0.0000 C   0  0  0  0  0  0  0  0  0  0  0  0
   -6.1185   -6.9853    0.0000 C   0  0  0  0  0  0  0  0  0  0  0  0
   -3.8140   -2.9937    0.0000 C   0  0  0  0  0  0  0  0  0  0  0  0
  -11.8799  -10.3116    0.0000 C   0  0  0  0  0  0  0  0  0  0  0  0
   -4.9662    2.9937    0.0000 C   0  0  0  0  0  0  0  0  0  0  0  0
   -4.9662    4.3242    0.0000 C   0  0  0  0  0  0  0  0  0  0  0  0
   -3.8140    4.9895    0.0000 C   0  0  0  0  0  0  0  0  0  0  0  0
   -3.8140    6.3200    0.0000 C   0  0  0  0  0  0  0  0  0  0  0  0
   -2.6616    4.3242    0.0000 C   0  0  0  0  0  0  0  0  0  0  0  0
   -2.6616    6.9853    0.0000 C   0  0  0  0  0  0  0  0  0  0  0  0
   -2.6616    8.3158    0.0000 C   0  0  0  0  0  0  0  0  0  0  0  0
   -1.5094    8.9810    0.0000 C   0  0  0  0  0  0  0  0  0  0  0  0
   -0.3572    8.3158    0.0000 C   0  0  0  0  0  0  0  0  0  0  0  0
    0.7951    8.9810    0.0000 C   0  0  0  0  0  0  0  0  0  0  0  0
   -1.5094   10.3116    0.0000 C   0  0  0  0  0  0  0  0  0  0  0  0
   11.1656    8.3158    0.0000 C   0  0  0  0  0  0  0  0  0  0  0  0
   12.3178    8.9810    0.0000 C   0  0  0  0  0  0  0  0  0  0  0  0
   10.0132    8.9810    0.0000 C   0  0  0  0  0  0  0  0  0  0  0  0
    8.8610    8.3158    0.0000 C   0  0  0  0  0  0  0  0  0  0  0  0
    1.9474    8.3158    0.0000 C   0  0  0  0  0  0  0  0  0  0  0  0
    7.7087    8.9810    0.0000 C   0  0  0  0  0  0  0  0  0  0  0  0
    3.0997    8.9810    0.0000 C   0  0  0  0  0  0  0  0  0  0  0  0
    4.2519    8.3158    0.0000 C   0  0  0  0  0  0  0  0  0  0  0  0
    5.4041    8.9810    0.0000 C   0  0  0  0  0  0  0  0  0  0  0  0
   13.4700    8.3158    0.0000 C   0  0  0  0  0  0  0  0  0  0  0  0
   12.3178   10.3116    0.0000 C   0  0  0  0  0  0  0  0  0  0  0  0
    6.5565    8.3158    0.0000 C   0  0  0  0  0  0  0  0  0  0  0  0
    7.7087   10.3116    0.0000 C   0  0  0  0  0  0  0  0  0  0  0  0
    3.0997   10.3116    0.0000 C   0  0  0  0  0  0  0  0  0  0  0  0
   -7.7086   -3.4061    0.0000 H   0  0  0  0  0  0  0  0  0  0  0  0
   -9.5753   -7.1449    0.0000 H   0  0  0  0  0  0  0  0  0  0  0  0
   -7.2707   -3.1533    0.0000 H   0  0  0  0  0  0  0  0  0  0  0  0
   -9.5753   -4.1645    0.0000 H   0  0  0  0  0  0  0  0  0  0  0  0
  -11.4420   -7.3977    0.0000 H   0  0  0  0  0  0  0  0  0  0  0  0
   -9.5753   -3.1533    0.0000 H   0  0  0  0  0  0  0  0  0  0  0  0
  -11.8799   -7.1449    0.0000 H   0  0  0  0  0  0  0  0  0  0  0  0
   -9.5753   -0.1730    0.0000 H   0  0  0  0  0  0  0  0  0  0  0  0
   -6.5564   -1.4104    0.0000 H   0  0  0  0  0  0  0  0  0  0  0  0
  -11.8799   -4.1645    0.0000 H   0  0  0  0  0  0  0  0  0  0  0  0
   -8.4231   -7.8102    0.0000 H   0  0  0  0  0  0  0  0  0  0  0  0
   -6.1185   -3.8186    0.0000 H   0  0  0  0  0  0  0  0  0  0  0  0
  -10.0132   -8.7282    0.0000 H   0  0  0  0  0  0  0  0  0  0  0  0
  -11.5400   -0.1893    0.0000 H   0  0  0  0  0  0  0  0  0  0  0  0
  -11.0098   -1.1078    0.0000 H   0  0  0  0  0  0  0  0  0  0  0  0
  -11.4420   -2.5812    0.0000 H   0  0  0  0  0  0  0  0  0  0  0  0
  -13.7465   -6.5728    0.0000 H   0  0  0  0  0  0  0  0  0  0  0  0
  -11.4420    1.4104    0.0000 H   0  0  0  0  0  0  0  0  0  0  0  0
   -6.5309   -7.6996    0.0000 H   0  0  0  0  0  0  0  0  0  0  0  0
   -5.4041   -7.3977    0.0000 H   0  0  0  0  0  0  0  0  0  0  0  0
   -5.7060   -6.2709    0.0000 H   0  0  0  0  0  0  0  0  0  0  0  0
   -4.2265   -3.7080    0.0000 H   0  0  0  0  0  0  0  0  0  0  0  0
   -3.0995   -3.4061    0.0000 H   0  0  0  0  0  0  0  0  0  0  0  0
   -3.4016   -2.2793    0.0000 H   0  0  0  0  0  0  0  0  0  0  0  0
  -12.7048  -10.3116    0.0000 H   0  0  0  0  0  0  0  0  0  0  0  0
  -11.8799  -11.1365    0.0000 H   0  0  0  0  0  0  0  0  0  0  0  0
  -11.0550  -10.3116    0.0000 H   0  0  0  0  0  0  0  0  0  0  0  0
   -4.6840    2.2185    0.0000 H   0  0  0  0  0  0  0  0  0  0  0  0
   -4.1538    3.1370    0.0000 H   0  0  0  0  0  0  0  0  0  0  0  0
   -5.2483    5.0994    0.0000 H   0  0  0  0  0  0  0  0  0  0  0  0
   -5.7787    4.1809    0.0000 H   0  0  0  0  0  0  0  0  0  0  0  0
   -3.8140    4.1645    0.0000 H   0  0  0  0  0  0  0  0  0  0  0  0
   -4.0961    7.0952    0.0000 H   0  0  0  0  0  0  0  0  0  0  0  0
   -4.6264    6.1767    0.0000 H   0  0  0  0  0  0  0  0  0  0  0  0
   -3.0741    3.6098    0.0000 H   0  0  0  0  0  0  0  0  0  0  0  0
   -1.9473    3.9117    0.0000 H   0  0  0  0  0  0  0  0  0  0  0  0
   -2.2492    5.0386    0.0000 H   0  0  0  0  0  0  0  0  0  0  0  0
   -2.3796    6.2101    0.0000 H   0  0  0  0  0  0  0  0  0  0  0  0
   -1.8494    7.1286    0.0000 H   0  0  0  0  0  0  0  0  0  0  0  0
   -3.3761    8.7282    0.0000 H   0  0  0  0  0  0  0  0  0  0  0  0
   -0.8874    7.6838    0.0000 H   0  0  0  0  0  0  0  0  0  0  0  0
    0.1730    7.6838    0.0000 H   0  0  0  0  0  0  0  0  0  0  0  0
    1.3254    9.6130    0.0000 H   0  0  0  0  0  0  0  0  0  0  0  0
    0.2648    9.6130    0.0000 H   0  0  0  0  0  0  0  0  0  0  0  0
   10.6352    7.6838    0.0000 H   0  0  0  0  0  0  0  0  0  0  0  0
   11.6958    7.6838    0.0000 H   0  0  0  0  0  0  0  0  0  0  0  0
   -0.6845   10.3116    0.0000 H   0  0  0  0  0  0  0  0  0  0  0  0
   -1.5094   11.1365    0.0000 H   0  0  0  0  0  0  0  0  0  0  0  0
   -2.3343   10.3116    0.0000 H   0  0  0  0  0  0  0  0  0  0  0  0
   13.0322    9.3935    0.0000 H   0  0  0  0  0  0  0  0  0  0  0  0
   10.5435    9.6130    0.0000 H   0  0  0  0  0  0  0  0  0  0  0  0
    9.4830    9.6130    0.0000 H   0  0  0  0  0  0  0  0  0  0  0  0
    8.3307    7.6838    0.0000 H   0  0  0  0  0  0  0  0  0  0  0  0
    9.3912    7.6838    0.0000 H   0  0  0  0  0  0  0  0  0  0  0  0
    1.9474    7.4909    0.0000 H   0  0  0  0  0  0  0  0  0  0  0  0
    3.7217    7.6838    0.0000 H   0  0  0  0  0  0  0  0  0  0  0  0
    4.7821    7.6838    0.0000 H   0  0  0  0  0  0  0  0  0  0  0  0
    5.9345    9.6130    0.0000 H   0  0  0  0  0  0  0  0  0  0  0  0
    4.8739    9.6130    0.0000 H   0  0  0  0  0  0  0  0  0  0  0  0
   13.0576    7.6014    0.0000 H   0  0  0  0  0  0  0  0  0  0  0  0
   14.1844    7.9033    0.0000 H   0  0  0  0  0  0  0  0  0  0  0  0
   13.8825    9.0301    0.0000 H   0  0  0  0  0  0  0  0  0  0  0  0
   13.1427   10.3116    0.0000 H   0  0  0  0  0  0  0  0  0  0  0  0
   12.3178   11.1365    0.0000 H   0  0  0  0  0  0  0  0  0  0  0  0
   11.4929   10.3116    0.0000 H   0  0  0  0  0  0  0  0  0  0  0  0
    6.5565    7.4909    0.0000 H   0  0  0  0  0  0  0  0  0  0  0  0
    8.5337   10.3116    0.0000 H   0  0  0  0  0  0  0  0  0  0  0  0
    7.7087   11.1365    0.0000 H   0  0  0  0  0  0  0  0  0  0  0  0
    6.8838   10.3116    0.0000 H   0  0  0  0  0  0  0  0  0  0  0  0
    3.9246   10.3116    0.0000 H   0  0  0  0  0  0  0  0  0  0  0  0
    3.0997   11.1365    0.0000 H   0  0  0  0  0  0  0  0  0  0  0  0
    2.2747   10.3116    0.0000 H   0  0  0  0  0  0  0  0  0  0  0  0
  1  6  1  0         
  1 11  1  0         
  1 15  1  0         
  1 16  2  0         
 20  2  1  1         
 23  2  1  1         
  3 23  1  0         
  3 29  1  0         
  4 27  1  0         
  4 28  1  0         
 25  5  1  6         
  5 78  1  0         
 28  6  1  6         
 26  7  1  6         
  7 79  1  0         
  8 30  1  0         
  8 80  1  0         
  9 31  1  0         
 10 31  2  0         
 11 38  1  0         
 12 32  2  0         
 13 33  2  0         
 14 34  2  0         
 21 17  1  6         
 17 32  1  0         
 17 73  1  0         
 22 18  1  6         
 18 33  1  0         
 18 74  1  0         
 24 19  1  1         
 19 34  1  0         
 19 75  1  0         
 20 22  1  0         
 20 25  1  0         
 20 63  1  0         
 21 23  1  0         
 21 24  1  0         
 21 64  1  0         
 22 28  1  0         
 22 65  1  0         
 23 66  1  0         
 24 26  1  0         
 24 67  1  0         
 25 27  1  0         
 25 68  1  0         
 26 29  1  0         
 26 69  1  0         
 27 30  1  1         
 27 70  1  0         
 28 71  1  0         
 29 31  1  1         
 29 72  1  0         
 30 76  1  0         
 30 77  1  0         
 32 35  1  0         
 33 36  1  0         
 34 37  1  0         
 35 81  1  0         
 35 82  1  0         
 35 83  1  0         
 36 84  1  0         
 36 85  1  0         
 36 86  1  0         
 37 87  1  0         
 37 88  1  0         
 37 89  1  0         
 38 39  1  0         
 38 90  1  0         
 38 91  1  0         
 39 40  1  0         
 39 92  1  0         
 39 93  1  0         
 40 41  1  0         
 40 42  1  0         
 40 94  1  0         
 41 43  1  0         
 41 95  1  0         
 41 96  1  0         
 42 97  1  0         
 42 98  1  0         
 42 99  1  0         
 43 44  1  0         
 43100  1  0         
 43101  1  0         
 44 45  2  0         
 44102  1  0         
 45 46  1  0         
 45 48  1  0         
 46 47  1  0         
 46103  1  0         
 46104  1  0         
 47 53  1  0         
 47105  1  0         
 47106  1  0         
 48109  1  0         
 48110  1  0         
 48111  1  0         
 49 50  1  0         
 49 51  1  0         
 49107  1  0         
 49108  1  0         
 50 58  1  0         
 50 59  1  0         
 50112  1  0         
 51 52  1  0         
 51113  1  0         
 51114  1  0         
 52 54  1  0         
 52115  1  0         
 52116  1  0         
 53 55  2  0         
 53117  1  0         
 54 60  2  0         
 54 61  1  0         
 55 56  1  0         
 55 62  1  0         
 56 57  1  0         
 56118  1  0         
 56119  1  0         
 57 60  1  0         
 57120  1  0         
 57121  1  0         
 58122  1  0         
 58123  1  0         
 58124  1  0         
 59125  1  0         
 59126  1  0         
 59127  1  0         
 60128  1  0         
 61129  1  0         
 61130  1  0         
 61131  1  0         
 62132  1  0         
 62133  1  0         
 62134  1  0         
M  END
>  <PUBCHEM_ATOM_DEF_STEREO_COUNT>
10

>  <PUBCHEM_ATOM_UDEF_STEREO_COUNT>
1

>  <PUBCHEM_BONDANNOTATIONS>
21  17  6
22  18  6
24  19  5
20  2  5
23  2  5
27  30  5
29  31  5
40  42  3
25  5  6
28  6  6
26  7  6

>  <PUBCHEM_BOND_DEF_STEREO_COUNT>
3

>  <PUBCHEM_BOND_UDEF_STEREO_COUNT>
0

>  <PUBCHEM_CACTVS_COMPLEXITY>
1570

>  <PUBCHEM_CACTVS_HBOND_ACCEPTOR>
15

>  <PUBCHEM_CACTVS_HBOND_DONOR>
6

>  <PUBCHEM_CACTVS_ROTATABLE_BOND>
25

>  <PUBCHEM_CACTVS_SUBSKEYS>
AAADcfB/PAIAAAAAAAAAAAAAAAAAAAAAAAAkSAAAAAAAAAAAAAAAHgAQCCAADTzxgAcCCALABxCIQiHSGIIAAAAgAAAACIFIAAgTUBYAgQQ3QAAHtgCfAAP8+U8eAAAAAAAAAAAAAAAAAAAAAAAAAAAAAA==

>  <PUBCHEM_CACTVS_TAUTO_COUNT>
-1

>  <PUBCHEM_CACTVS_TPSA>
274

>  <PUBCHEM_COMPONENT_COUNT>
1

>  <PUBCHEM_COMPOUND_CANONICALIZED>
1

>  <PUBCHEM_COMPOUND_CID>
91972280

>  <PUBCHEM_COORDINATE_TYPE>
1
5
255

>  <PUBCHEM_EXACT_MASS>
901.470106

>  <PUBCHEM_HEAVY_ATOM_COUNT>
62

>  <PUBCHEM_ISOTOPIC_ATOM_COUNT>
0

>  <PUBCHEM_IUPAC_CAS_NAME>
(2S,3S,4R,5R,6R)-4,5-diacetamido-6-[[(2R,3S,4R,5R,6R)-5-acetamido-3-hydroxy-2-(hydroxymethyl)-6-[oxido-[(6Z,10E,14E)-3,7,11,15,19-pentamethyleicosa-6,10,14-trienoxy]phosphoryl]oxy-4-oxanyl]oxy]-3-hydr
oxy-2-oxanecarboxylate

>  <PUBCHEM_IUPAC_INCHI>
InChI=1S/C43H74N3O15P/c1-25(2)14-10-15-26(3)16-11-17-27(4)18-12-19-28(5)20-13-21-29(6)22-23-57-62(55,56)61-43-36(46-32(9)50)39(37(51)33(24-47)58-43)59-42-35(45-31(8)49)34(44-30(7)48)38(52)40(60-42)41(
53)54/h16,18,20,25,29,33-40,42-43,47,51-52H,10-15,17,19,21-24H2,1-9H3,(H,44,48)(H,45,49)(H,46,50)(H,53,54)(H,55,56)/p-2/b26-16+,27-18+,28-20-/t29?,33-,34-,35-,36-,37-,38+,39-,40+,42-,43-/m1/s1

>  <PUBCHEM_IUPAC_INCHIKEY>
GHZRBZWUVVHJSZ-LWQKNTLPSA-L

>  <PUBCHEM_IUPAC_NAME>
(2S,3S,4R,5R,6R)-4,5-diacetamido-6-[(2R,3S,4R,5R,6R)-5-acetamido-3-hydroxy-2-(hydroxymethyl)-6-[oxido-[(6Z,10E,14E)-3,7,11,15,19-pentamethylicosa-6,10,14-trienoxy]phosphoryl]oxyoxan-4-yl]oxy-3-hydroxy
oxane-2-carboxylate

>  <PUBCHEM_IUPAC_NAME_MARKUP>
(2<I>S</I>,3<I>S</I>,4<I>R</I>,5<I>R</I>,6<I>R</I>)-4,5-diacetamido-6-[(2<I>R</I>,3<I>S</I>,4<I>R</I>,5<I>R</I>,6<I>R</I>)-5-acetamido-3-hydroxy-2-(hydroxymethyl)-6-[oxido-[(6<I>Z</I>,10<I>E</I>,14<I>
E</I>)-3,7,11,15,19-pentamethylicosa-6,10,14-trienoxy]phosphoryl]oxyoxan-4-yl]oxy-3-hydroxyoxane-2-carboxylate

>  <PUBCHEM_IUPAC_OPENEYE_NAME>
(2S,3S,4R,5R,6R)-4,5-diacetamido-6-[(2R,3S,4R,5R,6R)-5-acetamido-3-hydroxy-2-(hydroxymethyl)-6-[oxido-[(6Z,10E,14E)-3,7,11,15,19-pentamethylicosa-6,10,14-trienoxy]phosphoryl]oxy-tetrahydropyran-4-yl]o
xy-3-hydroxy-tetrahydropyran-2-carboxylate

>  <PUBCHEM_IUPAC_SYSTEMATIC_NAME>
(2S,3S,4R,5R,6R)-4,5-diacetamido-6-[(2R,3S,4R,5R,6R)-5-acetamido-2-(hydroxymethyl)-6-[oxidanidyl-[(6Z,10E,14E)-3,7,11,15,19-pentamethylicosa-6,10,14-trienoxy]phosphoryl]oxy-3-oxidanyl-oxan-4-yl]oxy-3-
oxidanyl-oxane-2-carboxylate

>  <PUBCHEM_IUPAC_TRADITIONAL_NAME>
(2S,3S,4R,5R,6R)-4,5-diacetamido-6-[(2R,3S,4R,5R,6R)-5-acetamido-3-hydroxy-2-methylol-6-[oxido-[(6Z,10E,14E)-3,7,11,15,19-pentamethyleicosa-6,10,14-trienoxy]phosphoryl]oxy-tetrahydropyran-4-yl]oxy-3-h
ydroxy-tetrahydropyran-2-carboxylate

>  <PUBCHEM_MOLECULAR_FORMULA>
C43H72N3O15P-2

>  <PUBCHEM_MOLECULAR_WEIGHT>
902

>  <PUBCHEM_MONOISOTOPIC_WEIGHT>
901.470106

>  <PUBCHEM_OPENEYE_CAN_SMILES>
CC(C)CCCC(=CCCC(=CCCC(=CCCC(C)CCOP(=O)([O-])OC1C(C(C(C(O1)CO)O)OC2C(C(C(C(O2)C(=O)[O-])O)NC(=O)C)NC(=O)C)NC(=O)C)C)C)C

>  <PUBCHEM_OPENEYE_ISO_SMILES>
CC(C)CCC/C(=C/CC/C(=C/CC/C(=C\CCC(C)CCOP(=O)([O-])O[C@@H]1[C@@H]([C@H]([C@@H]([C@H](O1)CO)O)O[C@H]2[C@@H]([C@H]([C@@H]([C@H](O2)C(=O)[O-])O)NC(=O)C)NC(=O)C)NC(=O)C)/C)/C)/C

>  <PUBCHEM_TOTAL_CHARGE>
-2

>  <PUBCHEM_XLOGP3_AA>
5.7

> <DESCRIPTION>
Archaeal dolichyl 3-O-(2,3-diacetamido-2,3-dideoxy-beta-D-glucuronsyl)-N-acetyl-alpha-D-glucosaminyl phosphate

$$$$
archaeal dolichyl alpha-D-glucosyl phosphate CID_137553752.sdf
  ChemDraw09261919572D

 97 97  0  0  1  0  0  0  0  0999 V2000
   -7.4412   -2.2021    0.0000 P   0  0  0  0  0  0  0  0  0  0  0  0
   -9.7458   -3.5327    0.0000 O   0  0  0  0  0  0  0  0  0  0  0  0
   -7.4412   -3.5327    0.0000 O   0  0  0  0  0  0  0  0  0  0  0  0
   -9.7458   -7.5245    0.0000 O   0  0  0  0  0  0  0  0  0  0  0  0
  -12.0505   -6.1939    0.0000 O   0  0  0  0  0  0  0  0  0  0  0  0
   -7.4412   -6.1939    0.0000 O   0  0  0  0  0  0  0  0  0  0  0  0
  -12.0505   -2.2021    0.0000 O   0  0  0  0  0  0  0  0  0  0  0  0
   -7.4412   -0.8715    0.0000 O   0  0  0  0  0  0  0  0  0  0  0  0
   -6.1106   -2.2021    0.0000 O   0  0  0  1  0  0  0  0  0  0  0  0
   -8.7718   -2.2021    0.0000 O   0  0  0  0  0  0  0  0  0  0  0  0
   -9.7458   -6.1939    0.0000 C   0  0  0  0  0  0  0  0  0  0  0  0
  -10.8981   -5.5286    0.0000 C   0  0  0  0  0  0  0  0  0  0  0  0
   -8.5935   -5.5286    0.0000 C   0  0  0  0  0  0  0  0  0  0  0  0
  -10.8981   -4.1980    0.0000 C   0  0  0  0  0  0  0  0  0  0  0  0
   -8.5935   -4.1980    0.0000 C   0  0  0  0  0  0  0  0  0  0  0  0
  -12.0505   -3.5327    0.0000 C   0  0  0  0  0  0  0  0  0  0  0  0
   -5.1365    1.7896    0.0000 C   0  0  0  0  0  0  0  0  0  0  0  0
   -6.2888    1.1243    0.0000 C   0  0  0  0  0  0  0  0  0  0  0  0
   -5.1365    3.1202    0.0000 C   0  0  0  0  0  0  0  0  0  0  0  0
   -6.2888   -0.2062    0.0000 C   0  0  0  0  0  0  0  0  0  0  0  0
   -3.9842    3.7855    0.0000 C   0  0  0  0  0  0  0  0  0  0  0  0
   -3.9842    1.1243    0.0000 C   0  0  0  0  0  0  0  0  0  0  0  0
    9.8437    5.1161    0.0000 C   0  0  0  0  0  0  0  0  0  0  0  0
   -3.9842    5.1161    0.0000 C   0  0  0  0  0  0  0  0  0  0  0  0
   10.9960    5.7814    0.0000 C   0  0  0  0  0  0  0  0  0  0  0  0
    8.6914    5.7814    0.0000 C   0  0  0  0  0  0  0  0  0  0  0  0
   -2.8319    5.7814    0.0000 C   0  0  0  0  0  0  0  0  0  0  0  0
    7.5391    5.1161    0.0000 C   0  0  0  0  0  0  0  0  0  0  0  0
   -1.6795    5.1161    0.0000 C   0  0  0  0  0  0  0  0  0  0  0  0
    6.3867    5.7814    0.0000 C   0  0  0  0  0  0  0  0  0  0  0  0
   -0.5272    5.7814    0.0000 C   0  0  0  0  0  0  0  0  0  0  0  0
   12.1484    5.1161    0.0000 C   0  0  0  0  0  0  0  0  0  0  0  0
   10.9960    7.1120    0.0000 C   0  0  0  0  0  0  0  0  0  0  0  0
    4.0821    5.7814    0.0000 C   0  0  0  0  0  0  0  0  0  0  0  0
    2.9298    5.1161    0.0000 C   0  0  0  0  0  0  0  0  0  0  0  0
    5.2344    5.1161    0.0000 C   0  0  0  0  0  0  0  0  0  0  0  0
   -2.8319    7.1120    0.0000 C   0  0  0  0  0  0  0  0  0  0  0  0
    1.7774    5.7814    0.0000 C   0  0  0  0  0  0  0  0  0  0  0  0
    0.6251    5.1161    0.0000 C   0  0  0  0  0  0  0  0  0  0  0  0
    6.3867    7.1120    0.0000 C   0  0  0  0  0  0  0  0  0  0  0  0
    1.7774    7.1120    0.0000 C   0  0  0  0  0  0  0  0  0  0  0  0
   -9.0314   -6.6064    0.0000 H   0  0  0  0  0  0  0  0  0  0  0  0
  -11.6126   -5.1161    0.0000 H   0  0  0  0  0  0  0  0  0  0  0  0
   -7.8790   -5.1161    0.0000 H   0  0  0  0  0  0  0  0  0  0  0  0
  -10.8981   -3.3730    0.0000 H   0  0  0  0  0  0  0  0  0  0  0  0
   -8.5935   -3.3730    0.0000 H   0  0  0  0  0  0  0  0  0  0  0  0
  -12.8628   -3.3894    0.0000 H   0  0  0  0  0  0  0  0  0  0  0  0
  -12.3326   -4.3079    0.0000 H   0  0  0  0  0  0  0  0  0  0  0  0
  -10.4603   -7.9370    0.0000 H   0  0  0  0  0  0  0  0  0  0  0  0
  -12.7649   -5.7814    0.0000 H   0  0  0  0  0  0  0  0  0  0  0  0
   -7.4412   -7.0189    0.0000 H   0  0  0  0  0  0  0  0  0  0  0  0
   -4.4221    2.2021    0.0000 H   0  0  0  0  0  0  0  0  0  0  0  0
   -6.5710    1.8995    0.0000 H   0  0  0  0  0  0  0  0  0  0  0  0
   -7.1012    0.9810    0.0000 H   0  0  0  0  0  0  0  0  0  0  0  0
   -5.4187    3.8954    0.0000 H   0  0  0  0  0  0  0  0  0  0  0  0
   -5.9489    2.9769    0.0000 H   0  0  0  0  0  0  0  0  0  0  0  0
   -6.0067   -0.9814    0.0000 H   0  0  0  0  0  0  0  0  0  0  0  0
   -5.4764   -0.0629    0.0000 H   0  0  0  0  0  0  0  0  0  0  0  0
  -12.7649   -1.7896    0.0000 H   0  0  0  0  0  0  0  0  0  0  0  0
   -3.7020    3.0103    0.0000 H   0  0  0  0  0  0  0  0  0  0  0  0
   -3.1717    3.9288    0.0000 H   0  0  0  0  0  0  0  0  0  0  0  0
   -4.3967    0.4100    0.0000 H   0  0  0  0  0  0  0  0  0  0  0  0
   -3.2698    0.7119    0.0000 H   0  0  0  0  0  0  0  0  0  0  0  0
   -3.5717    1.8387    0.0000 H   0  0  0  0  0  0  0  0  0  0  0  0
    9.3135    4.4841    0.0000 H   0  0  0  0  0  0  0  0  0  0  0  0
   10.3739    4.4841    0.0000 H   0  0  0  0  0  0  0  0  0  0  0  0
   -4.6986    5.5286    0.0000 H   0  0  0  0  0  0  0  0  0  0  0  0
   11.7105    6.1939    0.0000 H   0  0  0  0  0  0  0  0  0  0  0  0
    9.2217    6.4134    0.0000 H   0  0  0  0  0  0  0  0  0  0  0  0
    8.1612    6.4134    0.0000 H   0  0  0  0  0  0  0  0  0  0  0  0
    7.0087    4.4841    0.0000 H   0  0  0  0  0  0  0  0  0  0  0  0
    8.0694    4.4841    0.0000 H   0  0  0  0  0  0  0  0  0  0  0  0
   -2.2098    4.4841    0.0000 H   0  0  0  0  0  0  0  0  0  0  0  0
   -1.1492    4.4841    0.0000 H   0  0  0  0  0  0  0  0  0  0  0  0
    0.0031    6.4134    0.0000 H   0  0  0  0  0  0  0  0  0  0  0  0
   -1.0574    6.4134    0.0000 H   0  0  0  0  0  0  0  0  0  0  0  0
   11.7359    4.4017    0.0000 H   0  0  0  0  0  0  0  0  0  0  0  0
   12.8628    4.7036    0.0000 H   0  0  0  0  0  0  0  0  0  0  0  0
   12.5609    5.8305    0.0000 H   0  0  0  0  0  0  0  0  0  0  0  0
   11.8210    7.1120    0.0000 H   0  0  0  0  0  0  0  0  0  0  0  0
   10.9960    7.9370    0.0000 H   0  0  0  0  0  0  0  0  0  0  0  0
   10.1710    7.1120    0.0000 H   0  0  0  0  0  0  0  0  0  0  0  0
    4.6124    6.4134    0.0000 H   0  0  0  0  0  0  0  0  0  0  0  0
    3.5519    6.4134    0.0000 H   0  0  0  0  0  0  0  0  0  0  0  0
    2.3995    4.4841    0.0000 H   0  0  0  0  0  0  0  0  0  0  0  0
    3.4601    4.4841    0.0000 H   0  0  0  0  0  0  0  0  0  0  0  0
    5.2344    4.2912    0.0000 H   0  0  0  0  0  0  0  0  0  0  0  0
   -2.0069    7.1120    0.0000 H   0  0  0  0  0  0  0  0  0  0  0  0
   -2.8319    7.9370    0.0000 H   0  0  0  0  0  0  0  0  0  0  0  0
   -3.6569    7.1120    0.0000 H   0  0  0  0  0  0  0  0  0  0  0  0
    0.6251    4.2912    0.0000 H   0  0  0  0  0  0  0  0  0  0  0  0
    7.2117    7.1120    0.0000 H   0  0  0  0  0  0  0  0  0  0  0  0
    6.3867    7.9370    0.0000 H   0  0  0  0  0  0  0  0  0  0  0  0
    5.5617    7.1120    0.0000 H   0  0  0  0  0  0  0  0  0  0  0  0
    2.6024    7.1120    0.0000 H   0  0  0  0  0  0  0  0  0  0  0  0
    1.7774    7.9370    0.0000 H   0  0  0  0  0  0  0  0  0  0  0  0
    0.9524    7.1120    0.0000 H   0  0  0  0  0  0  0  0  0  0  0  0
  1  3  1  0         
  1  8  1  0         
  1  9  1  0         
  1 10  2  0         
  2 14  1  0         
  2 15  1  0         
 15  3  1  6         
 11  4  1  1         
  4 49  1  0         
 12  5  1  6         
  5 50  1  0         
 13  6  1  6         
  6 51  1  0         
  7 16  1  0         
  7 59  1  0         
  8 20  1  0         
 11 12  1  0         
 11 13  1  0         
 11 42  1  0         
 12 14  1  0         
 12 43  1  0         
 13 15  1  0         
 13 44  1  0         
 14 16  1  1         
 14 45  1  0         
 15 46  1  0         
 16 47  1  0         
 16 48  1  0         
 17 18  1  0         
 17 19  1  0         
 17 22  1  0         
 17 52  1  0         
 18 20  1  0         
 18 53  1  0         
 18 54  1  0         
 19 21  1  0         
 19 55  1  0         
 19 56  1  0         
 20 57  1  0         
 20 58  1  0         
 21 24  1  0         
 21 60  1  0         
 21 61  1  0         
 22 62  1  0         
 22 63  1  0         
 22 64  1  0         
 23 25  1  0         
 23 26  1  0         
 23 65  1  0         
 23 66  1  0         
 24 27  2  0         
 24 67  1  0         
 25 32  1  0         
 25 33  1  0         
 25 68  1  0         
 26 28  1  0         
 26 69  1  0         
 26 70  1  0         
 27 29  1  0         
 27 37  1  0         
 28 30  1  0         
 28 71  1  0         
 28 72  1  0         
 29 31  1  0         
 29 73  1  0         
 29 74  1  0         
 30 36  2  0         
 30 40  1  0         
 31 39  1  0         
 31 75  1  0         
 31 76  1  0         
 32 77  1  0         
 32 78  1  0         
 32 79  1  0         
 33 80  1  0         
 33 81  1  0         
 33 82  1  0         
 34 35  1  0         
 34 36  1  0         
 34 83  1  0         
 34 84  1  0         
 35 38  1  0         
 35 85  1  0         
 35 86  1  0         
 36 87  1  0         
 37 88  1  0         
 37 89  1  0         
 37 90  1  0         
 38 39  2  0         
 38 41  1  0         
 39 91  1  0         
 40 92  1  0         
 40 93  1  0         
 40 94  1  0         
 41 95  1  0         
 41 96  1  0         
 41 97  1  0         
M  END
>  <PUBCHEM_ATOM_DEF_STEREO_COUNT>
5

>  <PUBCHEM_ATOM_UDEF_STEREO_COUNT>
1

>  <PUBCHEM_BONDANNOTATIONS>
14  16  5
17  22  3
15  3  6
11  4  5
12  5  6
13  6  6

>  <PUBCHEM_BOND_DEF_STEREO_COUNT>
3

>  <PUBCHEM_BOND_UDEF_STEREO_COUNT>
0

>  <PUBCHEM_CACTVS_COMPLEXITY>
861

>  <PUBCHEM_CACTVS_HBOND_ACCEPTOR>
9

>  <PUBCHEM_CACTVS_HBOND_DONOR>
4

>  <PUBCHEM_CACTVS_ROTATABLE_BOND>
20

>  <PUBCHEM_CACTVS_SUBSKEYS>
AAADcfB4PAIAAAAAAAAAAAAAAAAAAAAAAAAkAAAAAAAAAAAAAAAAGgAACCAADRSwgAMCCAAABxCAQiBCAIAAAAAgAAAACAAAAAgREAIAAQACQAAFgAAPAAPA4EQOAAAAAAAAAAAAAAAAAAAAAAAAAAAAAA==

>  <PUBCHEM_CACTVS_TAUTO_COUNT>
-1

>  <PUBCHEM_CACTVS_TPSA>
149

>  <PUBCHEM_COMPONENT_COUNT>
1

>  <PUBCHEM_COMPOUND_CANONICALIZED>
1

>  <PUBCHEM_COMPOUND_CID>
137553752

>  <PUBCHEM_COORDINATE_TYPE>
1
5
255

>  <PUBCHEM_EXACT_MASS>
603.366195

>  <PUBCHEM_HEAVY_ATOM_COUNT>
41

>  <PUBCHEM_ISOTOPIC_ATOM_COUNT>
0

>  <PUBCHEM_IUPAC_CAS_NAME>
[(6Z,10E,14E)-3,7,11,15,19-pentamethyleicosa-6,10,14-trienyl] [(2R,3R,4S,5S,6R)-3,4,5-trihydroxy-6-(hydroxymethyl)-2-oxanyl] phosphate

>  <PUBCHEM_IUPAC_INCHI>
InChI=1S/C31H57O9P/c1-22(2)11-7-12-23(3)13-8-14-24(4)15-9-16-25(5)17-10-18-26(6)19-20-38-41(36,37)40-31-30(35)29(34)28(33)27(21-32)39-31/h13,15,17,22,26-35H,7-12,14,16,18-21H2,1-6H3,(H,36,37)/p-1/b23-
13+,24-15+,25-17-/t26?,27-,28-,29+,30-,31-/m1/s1

>  <PUBCHEM_IUPAC_INCHIKEY>
UEMWSLAAOAZKOB-OHEUBQMVSA-M

>  <PUBCHEM_IUPAC_NAME>
[(6Z,10E,14E)-3,7,11,15,19-pentamethylicosa-6,10,14-trienyl] [(2R,3R,4S,5S,6R)-3,4,5-trihydroxy-6-(hydroxymethyl)oxan-2-yl] phosphate

>  <PUBCHEM_IUPAC_NAME_MARKUP>
[(6<I>Z</I>,10<I>E</I>,14<I>E</I>)-3,7,11,15,19-pentamethylicosa-6,10,14-trienyl] [(2<I>R</I>,3<I>R</I>,4<I>S</I>,5<I>S</I>,6<I>R</I>)-3,4,5-trihydroxy-6-(hydroxymethyl)oxan-2-yl] phosphate

>  <PUBCHEM_IUPAC_OPENEYE_NAME>
[(6Z,10E,14E)-3,7,11,15,19-pentamethylicosa-6,10,14-trienyl] [(2R,3R,4S,5S,6R)-3,4,5-trihydroxy-6-(hydroxymethyl)tetrahydropyran-2-yl] phosphate

>  <PUBCHEM_IUPAC_SYSTEMATIC_NAME>
[(2R,3R,4S,5S,6R)-6-(hydroxymethyl)-3,4,5-tris(oxidanyl)oxan-2-yl] [(6Z,10E,14E)-3,7,11,15,19-pentamethylicosa-6,10,14-trienyl] phosphate

>  <PUBCHEM_IUPAC_TRADITIONAL_NAME>
[(6Z,10E,14E)-3,7,11,15,19-pentamethyleicosa-6,10,14-trienyl] [(2R,3R,4S,5S,6R)-3,4,5-trihydroxy-6-methylol-tetrahydropyran-2-yl] phosphate

>  <PUBCHEM_MOLECULAR_FORMULA>
C31H56O9P-

>  <PUBCHEM_MOLECULAR_WEIGHT>
603.7

>  <PUBCHEM_MONOISOTOPIC_WEIGHT>
603.366195

>  <PUBCHEM_OPENEYE_CAN_SMILES>
CC(C)CCCC(=CCCC(=CCCC(=CCCC(C)CCOP(=O)([O-])OC1C(C(C(C(O1)CO)O)O)O)C)C)C

>  <PUBCHEM_OPENEYE_ISO_SMILES>
CC(C)CCC/C(=C/CC/C(=C/CC/C(=C\CCC(C)CCOP(=O)([O-])O[C@@H]1[C@@H]([C@H]([C@@H]([C@H](O1)CO)O)O)O)/C)/C)/C

>  <PUBCHEM_TOTAL_CHARGE>
-1

>  <PUBCHEM_XLOGP3_AA>
6.4

> <DESCRIPTION>
Archaeal dolichyl alpha-D-glucosyl phosphate

$$$$
132274138
  -OEChem-08131821502D

 98 98  0     1  0  0  0  0  0999 V2000
    6.0010   -1.3450    0.0000 P   0  0  3  0  0  0  0  0  0  0  0  0
    4.2690   -2.3450    0.0000 O   0  0  0  0  0  0  0  0  0  0  0  0
    6.0010   -2.3450    0.0000 O   0  0  0  0  0  0  0  0  0  0  0  0
    4.2690   -5.3450    0.0000 O   0  0  0  0  0  0  0  0  0  0  0  0
    2.5369   -4.3450    0.0000 O   0  0  0  0  0  0  0  0  0  0  0  0
    6.0010   -4.3450    0.0000 O   0  0  0  0  0  0  0  0  0  0  0  0
    2.5369   -1.3450    0.0000 O   0  0  0  0  0  0  0  0  0  0  0  0
    6.0010   -0.3450    0.0000 O   0  0  0  0  0  0  0  0  0  0  0  0
    7.0010   -1.3450    0.0000 O   0  0  0  0  0  0  0  0  0  0  0  0
    5.0010   -1.3450    0.0000 O   0  0  0  0  0  0  0  0  0  0  0  0
    4.2690   -4.3450    0.0000 C   0  0  1  0  0  0  0  0  0  0  0  0
    3.4030   -3.8450    0.0000 C   0  0  1  0  0  0  0  0  0  0  0  0
    5.1350   -3.8450    0.0000 C   0  0  2  0  0  0  0  0  0  0  0  0
    3.4030   -2.8450    0.0000 C   0  0  1  0  0  0  0  0  0  0  0  0
    5.1350   -2.8450    0.0000 C   0  0  1  0  0  0  0  0  0  0  0  0
    2.5369   -2.3450    0.0000 C   0  0  0  0  0  0  0  0  0  0  0  0
    7.7331    1.6550    0.0000 C   0  0  3  0  0  0  0  0  0  0  0  0
    6.8671    1.1550    0.0000 C   0  0  0  0  0  0  0  0  0  0  0  0
    7.7331    2.6550    0.0000 C   0  0  0  0  0  0  0  0  0  0  0  0
    6.8671    0.1550    0.0000 C   0  0  0  0  0  0  0  0  0  0  0  0
    8.5991    3.1550    0.0000 C   0  0  0  0  0  0  0  0  0  0  0  0
    8.5991    1.1550    0.0000 C   0  0  0  0  0  0  0  0  0  0  0  0
    8.5991    4.1550    0.0000 C   0  0  0  0  0  0  0  0  0  0  0  0
   18.9914    4.1550    0.0000 C   0  0  0  0  0  0  0  0  0  0  0  0
   19.8574    4.6550    0.0000 C   0  0  0  0  0  0  0  0  0  0  0  0
   18.1254    4.6550    0.0000 C   0  0  0  0  0  0  0  0  0  0  0  0
    9.4651    4.6550    0.0000 C   0  0  0  0  0  0  0  0  0  0  0  0
   17.2594    4.1550    0.0000 C   0  0  0  0  0  0  0  0  0  0  0  0
   10.3312    4.1550    0.0000 C   0  0  0  0  0  0  0  0  0  0  0  0
   16.3933    4.6550    0.0000 C   0  0  0  0  0  0  0  0  0  0  0  0
   11.1972    4.6550    0.0000 C   0  0  0  0  0  0  0  0  0  0  0  0
   20.7235    4.1550    0.0000 C   0  0  0  0  0  0  0  0  0  0  0  0
   19.8574    5.6550    0.0000 C   0  0  0  0  0  0  0  0  0  0  0  0
   14.6613    4.6550    0.0000 C   0  0  0  0  0  0  0  0  0  0  0  0
   13.7953    4.1550    0.0000 C   0  0  0  0  0  0  0  0  0  0  0  0
   15.5273    4.1550    0.0000 C   0  0  0  0  0  0  0  0  0  0  0  0
    9.4651    5.6550    0.0000 C   0  0  0  0  0  0  0  0  0  0  0  0
   12.9292    4.6550    0.0000 C   0  0  0  0  0  0  0  0  0  0  0  0
   12.0632    4.1550    0.0000 C   0  0  0  0  0  0  0  0  0  0  0  0
   16.3933    5.6550    0.0000 C   0  0  0  0  0  0  0  0  0  0  0  0
   12.9292    5.6550    0.0000 C   0  0  0  0  0  0  0  0  0  0  0  0
    4.8059   -4.6550    0.0000 H   0  0  0  0  0  0  0  0  0  0  0  0
    2.8660   -3.5350    0.0000 H   0  0  0  0  0  0  0  0  0  0  0  0
    5.6720   -3.5350    0.0000 H   0  0  0  0  0  0  0  0  0  0  0  0
    3.4030   -2.2250    0.0000 H   0  0  0  0  0  0  0  0  0  0  0  0
    5.1350   -2.2250    0.0000 H   0  0  0  0  0  0  0  0  0  0  0  0
    1.9264   -2.2373    0.0000 H   0  0  0  0  0  0  0  0  0  0  0  0
    2.3249   -2.9276    0.0000 H   0  0  0  0  0  0  0  0  0  0  0  0
    3.7320   -5.6550    0.0000 H   0  0  0  0  0  0  0  0  0  0  0  0
    2.0000   -4.0350    0.0000 H   0  0  0  0  0  0  0  0  0  0  0  0
    6.0010   -4.9650    0.0000 H   0  0  0  0  0  0  0  0  0  0  0  0
    8.4692    2.0800    0.0000 H   0  0  0  0  0  0  0  0  0  0  0  0
    6.6550    1.7376    0.0000 H   0  0  0  0  0  0  0  0  0  0  0  0
    6.2565    1.0473    0.0000 H   0  0  0  0  0  0  0  0  0  0  0  0
    7.5210    3.2376    0.0000 H   0  0  0  0  0  0  0  0  0  0  0  0
    7.1225    2.5473    0.0000 H   0  0  0  0  0  0  0  0  0  0  0  0
    7.0791   -0.4276    0.0000 H   0  0  0  0  0  0  0  0  0  0  0  0
    7.4776    0.2627    0.0000 H   0  0  0  0  0  0  0  0  0  0  0  0
    2.0000   -1.0350    0.0000 H   0  0  0  0  0  0  0  0  0  0  0  0
    8.8112    2.5724    0.0000 H   0  0  0  0  0  0  0  0  0  0  0  0
    9.2097    3.2627    0.0000 H   0  0  0  0  0  0  0  0  0  0  0  0
    8.2891    0.6181    0.0000 H   0  0  0  0  0  0  0  0  0  0  0  0
    9.1360    0.8450    0.0000 H   0  0  0  0  0  0  0  0  0  0  0  0
    8.9091    1.6919    0.0000 H   0  0  0  0  0  0  0  0  0  0  0  0
    8.0622    4.4650    0.0000 H   0  0  0  0  0  0  0  0  0  0  0  0
   18.5929    3.6800    0.0000 H   0  0  0  0  0  0  0  0  0  0  0  0
   19.3899    3.6800    0.0000 H   0  0  0  0  0  0  0  0  0  0  0  0
   20.3944    4.9650    0.0000 H   0  0  0  0  0  0  0  0  0  0  0  0
   18.5239    5.1300    0.0000 H   0  0  0  0  0  0  0  0  0  0  0  0
   17.7269    5.1300    0.0000 H   0  0  0  0  0  0  0  0  0  0  0  0
    7.3110   -1.8819    0.0000 H   0  0  0  0  0  0  0  0  0  0  0  0
   16.8608    3.6800    0.0000 H   0  0  0  0  0  0  0  0  0  0  0  0
   17.6579    3.6800    0.0000 H   0  0  0  0  0  0  0  0  0  0  0  0
    9.9326    3.6800    0.0000 H   0  0  0  0  0  0  0  0  0  0  0  0
   10.7297    3.6800    0.0000 H   0  0  0  0  0  0  0  0  0  0  0  0
   11.5957    5.1300    0.0000 H   0  0  0  0  0  0  0  0  0  0  0  0
   10.7987    5.1300    0.0000 H   0  0  0  0  0  0  0  0  0  0  0  0
   20.4135    3.6181    0.0000 H   0  0  0  0  0  0  0  0  0  0  0  0
   21.2604    3.8450    0.0000 H   0  0  0  0  0  0  0  0  0  0  0  0
   21.0335    4.6919    0.0000 H   0  0  0  0  0  0  0  0  0  0  0  0
   20.4774    5.6550    0.0000 H   0  0  0  0  0  0  0  0  0  0  0  0
   19.8574    6.2750    0.0000 H   0  0  0  0  0  0  0  0  0  0  0  0
   19.2374    5.6550    0.0000 H   0  0  0  0  0  0  0  0  0  0  0  0
   15.0598    5.1300    0.0000 H   0  0  0  0  0  0  0  0  0  0  0  0
   14.2628    5.1300    0.0000 H   0  0  0  0  0  0  0  0  0  0  0  0
   13.3967    3.6800    0.0000 H   0  0  0  0  0  0  0  0  0  0  0  0
   14.1938    3.6800    0.0000 H   0  0  0  0  0  0  0  0  0  0  0  0
   15.5273    3.5350    0.0000 H   0  0  0  0  0  0  0  0  0  0  0  0
   10.0851    5.6550    0.0000 H   0  0  0  0  0  0  0  0  0  0  0  0
    9.4651    6.2750    0.0000 H   0  0  0  0  0  0  0  0  0  0  0  0
    8.8451    5.6550    0.0000 H   0  0  0  0  0  0  0  0  0  0  0  0
   12.0632    3.5350    0.0000 H   0  0  0  0  0  0  0  0  0  0  0  0
   17.0133    5.6550    0.0000 H   0  0  0  0  0  0  0  0  0  0  0  0
   16.3933    6.2750    0.0000 H   0  0  0  0  0  0  0  0  0  0  0  0
   15.7733    5.6550    0.0000 H   0  0  0  0  0  0  0  0  0  0  0  0
   13.5492    5.6550    0.0000 H   0  0  0  0  0  0  0  0  0  0  0  0
   12.9292    6.2750    0.0000 H   0  0  0  0  0  0  0  0  0  0  0  0
   12.3092    5.6550    0.0000 H   0  0  0  0  0  0  0  0  0  0  0  0
  1  3  1  0  0  0  0
  1  8  1  0  0  0  0
  1  9  1  0  0  0  0
  1 10  2  0  0  0  0
  2 14  1  0  0  0  0
  2 15  1  0  0  0  0
 15  3  1  1  0  0  0
 11  4  1  1  0  0  0
  4 49  1  0  0  0  0
 12  5  1  6  0  0  0
  5 50  1  0  0  0  0
 13  6  1  6  0  0  0
  6 51  1  0  0  0  0
  7 16  1  0  0  0  0
  7 59  1  0  0  0  0
  8 20  1  0  0  0  0
  9 71  1  0  0  0  0
 11 12  1  0  0  0  0
 11 13  1  0  0  0  0
 11 42  1  0  0  0  0
 12 14  1  0  0  0  0
 12 43  1  0  0  0  0
 13 15  1  0  0  0  0
 13 44  1  0  0  0  0
 14 16  1  1  0  0  0
 14 45  1  0  0  0  0
 15 46  1  0  0  0  0
 16 47  1  0  0  0  0
 16 48  1  0  0  0  0
 17 18  1  0  0  0  0
 17 19  1  0  0  0  0
 17 22  1  0  0  0  0
 17 52  1  0  0  0  0
 18 20  1  0  0  0  0
 18 53  1  0  0  0  0
 18 54  1  0  0  0  0
 19 21  1  0  0  0  0
 19 55  1  0  0  0  0
 19 56  1  0  0  0  0
 20 57  1  0  0  0  0
 20 58  1  0  0  0  0
 21 23  1  0  0  0  0
 21 60  1  0  0  0  0
 21 61  1  0  0  0  0
 22 62  1  0  0  0  0
 22 63  1  0  0  0  0
 22 64  1  0  0  0  0
 23 27  2  0  0  0  0
 23 65  1  0  0  0  0
 24 25  1  0  0  0  0
 24 26  1  0  0  0  0
 24 66  1  0  0  0  0
 24 67  1  0  0  0  0
 25 32  1  0  0  0  0
 25 33  1  0  0  0  0
 25 68  1  0  0  0  0
 26 28  1  0  0  0  0
 26 69  1  0  0  0  0
 26 70  1  0  0  0  0
 27 29  1  0  0  0  0
 27 37  1  0  0  0  0
 28 30  1  0  0  0  0
 28 72  1  0  0  0  0
 28 73  1  0  0  0  0
 29 31  1  0  0  0  0
 29 74  1  0  0  0  0
 29 75  1  0  0  0  0
 30 36  2  0  0  0  0
 30 40  1  0  0  0  0
 31 39  1  0  0  0  0
 31 76  1  0  0  0  0
 31 77  1  0  0  0  0
 32 78  1  0  0  0  0
 32 79  1  0  0  0  0
 32 80  1  0  0  0  0
 33 81  1  0  0  0  0
 33 82  1  0  0  0  0
 33 83  1  0  0  0  0
 34 35  1  0  0  0  0
 34 36  1  0  0  0  0
 34 84  1  0  0  0  0
 34 85  1  0  0  0  0
 35 38  1  0  0  0  0
 35 86  1  0  0  0  0
 35 87  1  0  0  0  0
 36 88  1  0  0  0  0
 37 89  1  0  0  0  0
 37 90  1  0  0  0  0
 37 91  1  0  0  0  0
 38 39  2  0  0  0  0
 38 41  1  0  0  0  0
 39 92  1  0  0  0  0
 40 93  1  0  0  0  0
 40 94  1  0  0  0  0
 40 95  1  0  0  0  0
 41 96  1  0  0  0  0
 41 97  1  0  0  0  0
 41 98  1  0  0  0  0
M  END
> <PUBCHEM_COMPOUND_CID>
132274138

> <PUBCHEM_COMPOUND_CANONICALIZED>
1

> <PUBCHEM_CACTVS_COMPLEXITY>
870

> <PUBCHEM_CACTVS_HBOND_ACCEPTOR>
9

> <PUBCHEM_CACTVS_HBOND_DONOR>
5

> <PUBCHEM_CACTVS_ROTATABLE_BOND>
20

> <PUBCHEM_CACTVS_SUBSKEYS>
AAADcfB4PAIAAAAAAAAAAAAAAAAAAAAAAAAkAAAAAAAAAAAAAAAAGgAACCAADRSwgAMCCAAABxCAQiBCAIAAAAAgAAAACAAAAAgREAIAAQACQAAFgAAPAAPA4EQOAAAAAAAAAAAAAAAAAAAAAAAAAAAAAA==

> <PUBCHEM_IUPAC_OPENEYE_NAME>
[(6Z,10E,14E)-3,7,11,15,19-pentamethylicosa-6,10,14-trienyl] [(2S,3R,4S,5S,6R)-3,4,5-trihydroxy-6-(hydroxymethyl)tetrahydropyran-2-yl] hydrogen phosphate

> <PUBCHEM_IUPAC_CAS_NAME>
[(6Z,10E,14E)-3,7,11,15,19-pentamethyleicosa-6,10,14-trienyl] [(2S,3R,4S,5S,6R)-3,4,5-trihydroxy-6-(hydroxymethyl)-2-oxanyl] hydrogen phosphate

> <PUBCHEM_IUPAC_NAME>
[(6Z,10E,14E)-3,7,11,15,19-pentamethylicosa-6,10,14-trienyl] [(2S,3R,4S,5S,6R)-3,4,5-trihydroxy-6-(hydroxymethyl)oxan-2-yl] hydrogen phosphate

> <PUBCHEM_IUPAC_SYSTEMATIC_NAME>
[(2S,3R,4S,5S,6R)-6-(hydroxymethyl)-3,4,5-tris(oxidanyl)oxan-2-yl] [(6Z,10E,14E)-3,7,11,15,19-pentamethylicosa-6,10,14-trienyl] hydrogen phosphate

> <PUBCHEM_IUPAC_TRADITIONAL_NAME>
[(6Z,10E,14E)-3,7,11,15,19-pentamethyleicosa-6,10,14-trienyl] [(2S,3R,4S,5S,6R)-3,4,5-trihydroxy-6-methylol-tetrahydropyran-2-yl] hydrogen phosphate

> <PUBCHEM_IUPAC_INCHI>
InChI=1S/C31H57O9P/c1-22(2)11-7-12-23(3)13-8-14-24(4)15-9-16-25(5)17-10-18-26(6)19-20-38-41(36,37)40-31-30(35)29(34)28(33)27(21-32)39-31/h13,15,17,22,26-35H,7-12,14,16,18-21H2,1-6H3,(H,36,37)/b23-13+,24-15+,25-17-/t26?,27-,28-,29+,30-,31+/m1/s1

> <PUBCHEM_IUPAC_INCHIKEY>
UEMWSLAAOAZKOB-DVDHLLHCSA-N

> <PUBCHEM_XLOGP3_AA>
6.5

> <PUBCHEM_EXACT_MASS>
604.374

> <PUBCHEM_MOLECULAR_FORMULA>
C31H57O9P

> <PUBCHEM_MOLECULAR_WEIGHT>
604.762

> <PUBCHEM_OPENEYE_CAN_SMILES>
CC(C)CCCC(=CCCC(=CCCC(=CCCC(C)CCOP(=O)(O)OC1C(C(C(C(O1)CO)O)O)O)C)C)C

> <PUBCHEM_OPENEYE_ISO_SMILES>
CC(C)CCC/C(=C/CC/C(=C/CC/C(=C\CCC(C)CCOP(=O)(O)O[C@H]1[C@@H]([C@H]([C@@H]([C@H](O1)CO)O)O)O)/C)/C)/C

> <PUBCHEM_CACTVS_TPSA>
146

> <PUBCHEM_MONOISOTOPIC_WEIGHT>
604.374

> <PUBCHEM_TOTAL_CHARGE>
0

> <PUBCHEM_HEAVY_ATOM_COUNT>
41

> <PUBCHEM_ATOM_DEF_STEREO_COUNT>
5

> <PUBCHEM_ATOM_UDEF_STEREO_COUNT>
1

> <PUBCHEM_BOND_DEF_STEREO_COUNT>
3

> <PUBCHEM_BOND_UDEF_STEREO_COUNT>
0

> <PUBCHEM_ISOTOPIC_ATOM_COUNT>
0

> <PUBCHEM_COMPONENT_COUNT>
1

> <PUBCHEM_CACTVS_TAUTO_COUNT>
1

> <PUBCHEM_COORDINATE_TYPE>
1
5
255

> <PUBCHEM_BONDANNOTATIONS>
14  16  5
17  52  3
15  3  5
11  4  5
12  5  6
13  6  6

> <DESCRIPTION>
Archaeal dolichyl beta-D-glucosyl phosphate

$$$$
Archaeal dolichyl beta-D-glucuronosyl-(1-3)-beta-D-glucosyl phosphate(2-) CID_132274139.sdf
  ChemDraw09271913402D

116117  0  0  1  0  0  0  0  0999 V2000
   -6.1185   -0.2062    0.0000 P   0  0  0  0  0  0  0  0  0  0  0  0
   -8.4231   -5.5283    0.0000 O   0  0  0  0  0  0  0  0  0  0  0  0
   -8.4231   -1.5368    0.0000 O   0  0  0  0  0  0  0  0  0  0  0  0
  -10.7276   -5.5283    0.0000 O   0  0  0  0  0  0  0  0  0  0  0  0
  -10.7276   -4.1978    0.0000 O   0  0  0  0  0  0  0  0  0  0  0  0
   -6.1185   -4.1978    0.0000 O   0  0  0  0  0  0  0  0  0  0  0  0
   -6.1185   -1.5368    0.0000 O   0  0  0  0  0  0  0  0  0  0  0  0
   -8.4231   -8.1894    0.0000 O   0  0  0  0  0  0  0  0  0  0  0  0
  -10.7276   -9.5199    0.0000 O   0  0  0  0  0  0  0  0  0  0  0  0
  -13.0322   -8.1894    0.0000 O   0  0  0  0  0  0  0  0  0  0  0  0
  -10.7276   -0.2062    0.0000 O   0  0  0  0  0  0  0  0  0  0  0  0
   -6.1185    1.1243    0.0000 O   0  0  0  0  0  0  0  0  0  0  0  0
  -13.0322   -4.1978    0.0000 O   0  0  0  1  0  0  0  0  0  0  0  0
  -14.1844   -6.1936    0.0000 O   0  0  0  0  0  0  0  0  0  0  0  0
   -4.7880   -0.2062    0.0000 O   0  0  0  1  0  0  0  0  0  0  0  0
   -7.4490   -0.2062    0.0000 O   0  0  0  0  0  0  0  0  0  0  0  0
   -8.4231   -4.1978    0.0000 C   0  0  0  0  0  0  0  0  0  0  0  0
   -9.5753   -3.5325    0.0000 C   0  0  0  0  0  0  0  0  0  0  0  0
   -7.2707   -3.5325    0.0000 C   0  0  0  0  0  0  0  0  0  0  0  0
   -9.5753   -2.2020    0.0000 C   0  0  0  0  0  0  0  0  0  0  0  0
   -9.5753   -6.1936    0.0000 C   0  0  0  0  0  0  0  0  0  0  0  0
   -7.2707   -2.2020    0.0000 C   0  0  0  0  0  0  0  0  0  0  0  0
   -9.5753   -7.5241    0.0000 C   0  0  0  0  0  0  0  0  0  0  0  0
  -10.7276   -8.1894    0.0000 C   0  0  0  0  0  0  0  0  0  0  0  0
  -11.8799   -7.5241    0.0000 C   0  0  0  0  0  0  0  0  0  0  0  0
  -11.8799   -6.1936    0.0000 C   0  0  0  0  0  0  0  0  0  0  0  0
  -10.7276   -1.5368    0.0000 C   0  0  0  0  0  0  0  0  0  0  0  0
  -13.0322   -5.5283    0.0000 C   0  0  0  0  0  0  0  0  0  0  0  0
   -3.8140    3.7853    0.0000 C   0  0  0  0  0  0  0  0  0  0  0  0
   -4.9663    3.1201    0.0000 C   0  0  0  0  0  0  0  0  0  0  0  0
   -4.9663    1.7896    0.0000 C   0  0  0  0  0  0  0  0  0  0  0  0
   -3.8140    5.1159    0.0000 C   0  0  0  0  0  0  0  0  0  0  0  0
   -2.6617    3.1201    0.0000 C   0  0  0  0  0  0  0  0  0  0  0  0
   -2.6617    5.7811    0.0000 C   0  0  0  0  0  0  0  0  0  0  0  0
   -2.6617    7.1117    0.0000 C   0  0  0  0  0  0  0  0  0  0  0  0
   -1.5094    7.7769    0.0000 C   0  0  0  0  0  0  0  0  0  0  0  0
   11.1656    7.1117    0.0000 C   0  0  0  0  0  0  0  0  0  0  0  0
   12.3178    7.7769    0.0000 C   0  0  0  0  0  0  0  0  0  0  0  0
   10.0132    7.7769    0.0000 C   0  0  0  0  0  0  0  0  0  0  0  0
   -0.3572    7.1117    0.0000 C   0  0  0  0  0  0  0  0  0  0  0  0
    8.8610    7.1117    0.0000 C   0  0  0  0  0  0  0  0  0  0  0  0
    0.7951    7.7769    0.0000 C   0  0  0  0  0  0  0  0  0  0  0  0
    7.7087    7.7769    0.0000 C   0  0  0  0  0  0  0  0  0  0  0  0
   -1.5094    9.1075    0.0000 C   0  0  0  0  0  0  0  0  0  0  0  0
   13.4700    7.1117    0.0000 C   0  0  0  0  0  0  0  0  0  0  0  0
   12.3178    9.1075    0.0000 C   0  0  0  0  0  0  0  0  0  0  0  0
    4.2519    7.1117    0.0000 C   0  0  0  0  0  0  0  0  0  0  0  0
    5.4041    7.7769    0.0000 C   0  0  0  0  0  0  0  0  0  0  0  0
    1.9474    7.1117    0.0000 C   0  0  0  0  0  0  0  0  0  0  0  0
    3.0997    7.7769    0.0000 C   0  0  0  0  0  0  0  0  0  0  0  0
    6.5565    7.1117    0.0000 C   0  0  0  0  0  0  0  0  0  0  0  0
    7.7087    9.1075    0.0000 C   0  0  0  0  0  0  0  0  0  0  0  0
    3.0997    9.1075    0.0000 C   0  0  0  0  0  0  0  0  0  0  0  0
   -9.1375   -4.6103    0.0000 H   0  0  0  0  0  0  0  0  0  0  0  0
   -9.5753   -4.3575    0.0000 H   0  0  0  0  0  0  0  0  0  0  0  0
   -7.2707   -4.3575    0.0000 H   0  0  0  0  0  0  0  0  0  0  0  0
   -9.5753   -1.3771    0.0000 H   0  0  0  0  0  0  0  0  0  0  0  0
   -8.8610   -6.6061    0.0000 H   0  0  0  0  0  0  0  0  0  0  0  0
   -6.5564   -2.6145    0.0000 H   0  0  0  0  0  0  0  0  0  0  0  0
   -9.5753   -8.3490    0.0000 H   0  0  0  0  0  0  0  0  0  0  0  0
  -11.4421   -8.6019    0.0000 H   0  0  0  0  0  0  0  0  0  0  0  0
  -12.5943   -7.1117    0.0000 H   0  0  0  0  0  0  0  0  0  0  0  0
  -11.8799   -5.3687    0.0000 H   0  0  0  0  0  0  0  0  0  0  0  0
  -11.5400   -1.3935    0.0000 H   0  0  0  0  0  0  0  0  0  0  0  0
  -11.0098   -2.3119    0.0000 H   0  0  0  0  0  0  0  0  0  0  0  0
  -11.4421   -3.7853    0.0000 H   0  0  0  0  0  0  0  0  0  0  0  0
   -5.4041   -3.7853    0.0000 H   0  0  0  0  0  0  0  0  0  0  0  0
   -8.4231   -9.0143    0.0000 H   0  0  0  0  0  0  0  0  0  0  0  0
  -11.4421   -9.9324    0.0000 H   0  0  0  0  0  0  0  0  0  0  0  0
  -13.0322   -9.0143    0.0000 H   0  0  0  0  0  0  0  0  0  0  0  0
  -11.4421    0.2062    0.0000 H   0  0  0  0  0  0  0  0  0  0  0  0
   -3.8140    2.9604    0.0000 H   0  0  0  0  0  0  0  0  0  0  0  0
   -5.2483    3.8952    0.0000 H   0  0  0  0  0  0  0  0  0  0  0  0
   -5.7787    2.9768    0.0000 H   0  0  0  0  0  0  0  0  0  0  0  0
   -4.6841    1.0144    0.0000 H   0  0  0  0  0  0  0  0  0  0  0  0
   -4.1538    1.9329    0.0000 H   0  0  0  0  0  0  0  0  0  0  0  0
   -4.0961    5.8910    0.0000 H   0  0  0  0  0  0  0  0  0  0  0  0
   -4.6264    4.9726    0.0000 H   0  0  0  0  0  0  0  0  0  0  0  0
   -3.0741    2.4057    0.0000 H   0  0  0  0  0  0  0  0  0  0  0  0
   -1.9473    2.7076    0.0000 H   0  0  0  0  0  0  0  0  0  0  0  0
   -2.2492    3.8344    0.0000 H   0  0  0  0  0  0  0  0  0  0  0  0
   -2.3796    5.0060    0.0000 H   0  0  0  0  0  0  0  0  0  0  0  0
   -1.8494    5.9244    0.0000 H   0  0  0  0  0  0  0  0  0  0  0  0
   -3.3761    7.5241    0.0000 H   0  0  0  0  0  0  0  0  0  0  0  0
   10.6352    6.4797    0.0000 H   0  0  0  0  0  0  0  0  0  0  0  0
   11.6958    6.4797    0.0000 H   0  0  0  0  0  0  0  0  0  0  0  0
   13.0322    8.1894    0.0000 H   0  0  0  0  0  0  0  0  0  0  0  0
   10.5436    8.4089    0.0000 H   0  0  0  0  0  0  0  0  0  0  0  0
    9.4830    8.4089    0.0000 H   0  0  0  0  0  0  0  0  0  0  0  0
   -0.8874    6.4797    0.0000 H   0  0  0  0  0  0  0  0  0  0  0  0
    0.1730    6.4797    0.0000 H   0  0  0  0  0  0  0  0  0  0  0  0
    8.3308    6.4797    0.0000 H   0  0  0  0  0  0  0  0  0  0  0  0
    9.3912    6.4797    0.0000 H   0  0  0  0  0  0  0  0  0  0  0  0
    1.3254    8.4089    0.0000 H   0  0  0  0  0  0  0  0  0  0  0  0
    0.2648    8.4089    0.0000 H   0  0  0  0  0  0  0  0  0  0  0  0
   -0.6845    9.1075    0.0000 H   0  0  0  0  0  0  0  0  0  0  0  0
   -1.5094    9.9324    0.0000 H   0  0  0  0  0  0  0  0  0  0  0  0
   -2.3343    9.1075    0.0000 H   0  0  0  0  0  0  0  0  0  0  0  0
   13.0576    6.3973    0.0000 H   0  0  0  0  0  0  0  0  0  0  0  0
   13.1427    9.1075    0.0000 H   0  0  0  0  0  0  0  0  0  0  0  0
   12.3178    9.9324    0.0000 H   0  0  0  0  0  0  0  0  0  0  0  0
   11.4929    9.1075    0.0000 H   0  0  0  0  0  0  0  0  0  0  0  0
   14.1844    6.6992    0.0000 H   0  0  0  0  0  0  0  0  0  0  0  0
   13.8825    7.8260    0.0000 H   0  0  0  0  0  0  0  0  0  0  0  0
    3.7217    6.4797    0.0000 H   0  0  0  0  0  0  0  0  0  0  0  0
    4.7821    6.4797    0.0000 H   0  0  0  0  0  0  0  0  0  0  0  0
    5.9345    8.4089    0.0000 H   0  0  0  0  0  0  0  0  0  0  0  0
    4.8739    8.4089    0.0000 H   0  0  0  0  0  0  0  0  0  0  0  0
    1.9474    6.2867    0.0000 H   0  0  0  0  0  0  0  0  0  0  0  0
    6.5565    6.2867    0.0000 H   0  0  0  0  0  0  0  0  0  0  0  0
    8.5337    9.1075    0.0000 H   0  0  0  0  0  0  0  0  0  0  0  0
    7.7087    9.9324    0.0000 H   0  0  0  0  0  0  0  0  0  0  0  0
    6.8838    9.1075    0.0000 H   0  0  0  0  0  0  0  0  0  0  0  0
    3.9246    9.1075    0.0000 H   0  0  0  0  0  0  0  0  0  0  0  0
    3.0997    9.9324    0.0000 H   0  0  0  0  0  0  0  0  0  0  0  0
    2.2747    9.1075    0.0000 H   0  0  0  0  0  0  0  0  0  0  0  0
  1  7  1  0         
  1 12  1  0         
  1 15  1  0         
  1 16  2  0         
 17  2  1  1         
 21  2  1  1         
  3 20  1  0         
  3 22  1  0         
  4 21  1  0         
  4 26  1  0         
 18  5  1  6         
  5 66  1  0         
 19  6  1  6         
  6 67  1  0         
 22  7  1  1         
 23  8  1  6         
  8 68  1  0         
 24  9  1  1         
  9 69  1  0         
 25 10  1  6         
 10 70  1  0         
 11 27  1  0         
 11 71  1  0         
 12 31  1  0         
 13 28  1  0         
 14 28  2  0         
 17 18  1  0         
 17 19  1  0         
 17 54  1  0         
 18 20  1  0         
 18 55  1  0         
 19 22  1  0         
 19 56  1  0         
 20 27  1  1         
 20 57  1  0         
 21 23  1  0         
 21 58  1  0         
 22 59  1  0         
 23 24  1  0         
 23 60  1  0         
 24 25  1  0         
 24 61  1  0         
 25 26  1  0         
 25 62  1  0         
 26 28  1  1         
 26 63  1  0         
 27 64  1  0         
 27 65  1  0         
 29 30  1  0         
 29 32  1  0         
 29 33  1  0         
 29 72  1  0         
 30 31  1  0         
 30 73  1  0         
 30 74  1  0         
 31 75  1  0         
 31 76  1  0         
 32 34  1  0         
 32 77  1  0         
 32 78  1  0         
 33 79  1  0         
 33 80  1  0         
 33 81  1  0         
 34 35  1  0         
 34 82  1  0         
 34 83  1  0         
 35 36  2  0         
 35 84  1  0         
 36 40  1  0         
 36 44  1  0         
 37 38  1  0         
 37 39  1  0         
 37 85  1  0         
 37 86  1  0         
 38 45  1  0         
 38 46  1  0         
 38 87  1  0         
 39 41  1  0         
 39 88  1  0         
 39 89  1  0         
 40 42  1  0         
 40 90  1  0         
 40 91  1  0         
 41 43  1  0         
 41 92  1  0         
 41 93  1  0         
 42 49  1  0         
 42 94  1  0         
 42 95  1  0         
 43 51  2  0         
 43 52  1  0         
 44 96  1  0         
 44 97  1  0         
 44 98  1  0         
 45 99  1  0         
 45103  1  0         
 45104  1  0         
 46100  1  0         
 46101  1  0         
 46102  1  0         
 47 48  1  0         
 47 50  1  0         
 47105  1  0         
 47106  1  0         
 48 51  1  0         
 48107  1  0         
 48108  1  0         
 49 50  2  0         
 49109  1  0         
 50 53  1  0         
 51110  1  0         
 52111  1  0         
 52112  1  0         
 52113  1  0         
 53114  1  0         
 53115  1  0         
 53116  1  0         
M  END
>  <DESCRIPTION>
Archaeal dolichyl beta-D-glucuronosyl-(1->3)-beta-D-glucosyl phosphate

>  <PUBCHEM_ATOM_DEF_STEREO_COUNT>
10

>  <PUBCHEM_ATOM_UDEF_STEREO_COUNT>
1

>  <PUBCHEM_BONDANNOTATIONS>
25  10  6
17  2  5
21  2  5
20  27  5
26  28  5
29  33  3
18  5  6
19  6  6
22  7  5
23  8  6
24  9  5

>  <PUBCHEM_BOND_DEF_STEREO_COUNT>
3

>  <PUBCHEM_BOND_UDEF_STEREO_COUNT>
0

>  <PUBCHEM_CACTVS_COMPLEXITY>
1220

>  <PUBCHEM_CACTVS_HBOND_ACCEPTOR>
15

>  <PUBCHEM_CACTVS_HBOND_DONOR>
6

>  <PUBCHEM_CACTVS_ROTATABLE_BOND>
22

>  <PUBCHEM_CACTVS_SUBSKEYS>
AAADcfB8PAIAAAAAAAAAAAAAAAAAAAAAAAAkSAAAAAAAAAAAAAAAGgAACCAADRSwgAMCCAAABxCIQiDSCIIAAAAgAAAACAFAAAgREBYAAQQiQAAFoAAPAAPK7ExOAAAAAAAAAAAAAAAAAAAAAAAAAAAAAA==

>  <PUBCHEM_CACTVS_TAUTO_COUNT>
1

>  <PUBCHEM_CACTVS_TPSA>
248

>  <PUBCHEM_COMPONENT_COUNT>
1

>  <PUBCHEM_COMPOUND_CANONICALIZED>
1

>  <PUBCHEM_COMPOUND_CID>
132274139

>  <PUBCHEM_COORDINATE_TYPE>
1
5
255

>  <PUBCHEM_EXACT_MASS>
778.39

>  <PUBCHEM_HEAVY_ATOM_COUNT>
53

>  <PUBCHEM_ISOTOPIC_ATOM_COUNT>
0

>  <PUBCHEM_IUPAC_CAS_NAME>
(2S,3S,4S,5R,6R)-6-[[(2R,3R,4S,5R,6S)-3,5-dihydroxy-2-(hydroxymethyl)-6-[oxido-[(6Z,10E,14E)-3,7,11,15,19-pentamethyleicosa-6,10,14-trienoxy]phosphoryl]oxy-4-oxanyl]oxy]-3,4,5-trihydroxy-2-oxanecarbox
ylate

>  <PUBCHEM_IUPAC_INCHI>
InChI=1S/C37H65O15P/c1-22(2)11-7-12-23(3)13-8-14-24(4)15-9-16-25(5)17-10-18-26(6)19-20-48-53(46,47)52-37-32(43)33(28(39)27(21-38)49-37)50-36-31(42)29(40)30(41)34(51-36)35(44)45/h13,15,17,22,26-34,36-4
3H,7-12,14,16,18-21H2,1-6H3,(H,44,45)(H,46,47)/p-2/b23-13+,24-15+,25-17-/t26?,27-,28-,29+,30+,31-,32-,33+,34+,36-,37+/m1/s1

>  <PUBCHEM_IUPAC_INCHIKEY>
GKCADYSJQOLXPG-RLYBHGLRSA-L

>  <PUBCHEM_IUPAC_NAME>
(2S,3S,4S,5R,6R)-6-[(2R,3R,4S,5R,6S)-3,5-dihydroxy-2-(hydroxymethyl)-6-[oxido-[(6Z,10E,14E)-3,7,11,15,19-pentamethylicosa-6,10,14-trienoxy]phosphoryl]oxyoxan-4-yl]oxy-3,4,5-trihydroxyoxane-2-carboxyla
te

>  <PUBCHEM_IUPAC_OPENEYE_NAME>
(2S,3S,4S,5R,6R)-6-[(2R,3R,4S,5R,6S)-3,5-dihydroxy-2-(hydroxymethyl)-6-[oxido-[(6Z,10E,14E)-3,7,11,15,19-pentamethylicosa-6,10,14-trienoxy]phosphoryl]oxy-tetrahydropyran-4-yl]oxy-3,4,5-trihydroxy-tetr
ahydropyran-2-carboxylate

>  <PUBCHEM_IUPAC_SYSTEMATIC_NAME>
(2S,3S,4S,5R,6R)-6-[(2R,3R,4S,5R,6S)-2-(hydroxymethyl)-6-[oxidanidyl-[(6Z,10E,14E)-3,7,11,15,19-pentamethylicosa-6,10,14-trienoxy]phosphoryl]oxy-3,5-bis(oxidanyl)oxan-4-yl]oxy-3,4,5-tris(oxidanyl)oxan
e-2-carboxylate

>  <PUBCHEM_IUPAC_TRADITIONAL_NAME>
(2S,3S,4S,5R,6R)-6-[(2R,3R,4S,5R,6S)-3,5-dihydroxy-2-methylol-6-[oxido-[(6Z,10E,14E)-3,7,11,15,19-pentamethyleicosa-6,10,14-trienoxy]phosphoryl]oxy-tetrahydropyran-4-yl]oxy-3,4,5-trihydroxy-tetrahydro
pyran-2-carboxylate

>  <PUBCHEM_MOLECULAR_FORMULA>
C37H63O15P-2

>  <PUBCHEM_MOLECULAR_WEIGHT>
778.87

>  <PUBCHEM_MONOISOTOPIC_WEIGHT>
778.39

>  <PUBCHEM_OPENEYE_CAN_SMILES>
CC(C)CCCC(=CCCC(=CCCC(=CCCC(C)CCOP(=O)([O-])OC1C(C(C(C(O1)CO)O)OC2C(C(C(C(O2)C(=O)[O-])O)O)O)O)C)C)C

>  <PUBCHEM_OPENEYE_ISO_SMILES>
CC(C)CCC/C(=C/CC/C(=C/CC/C(=C\CCC(C)CCOP(=O)([O-])O[C@H]1[C@@H]([C@H]([C@@H]([C@H](O1)CO)O)O[C@H]2[C@@H]([C@H]([C@@H]([C@H](O2)C(=O)[O-])O)O)O)O)/C)/C)/C

>  <PUBCHEM_TOTAL_CHARGE>
-2

>  <PUBCHEM_XLOGP3_AA>
5.8

$$$$
archaeal dolichyl beta-D-glucuronosyl-(1-4)-alpha-D-glucosyl phosphate CID_137553754.sdf
  ChemDraw09261920002D

116117  0  0  1  0  0  0  0  0999 V2000
   -5.1853   -2.2020    0.0000 P   0  0  0  0  0  0  0  0  0  0  0  0
   -9.7943   -6.1936    0.0000 O   0  0  0  0  0  0  0  0  0  0  0  0
   -7.4897   -3.5325    0.0000 O   0  0  0  0  0  0  0  0  0  0  0  0
  -10.9466   -4.1978    0.0000 O   0  0  0  0  0  0  0  0  0  0  0  0
   -7.4897   -7.5241    0.0000 O   0  0  0  0  0  0  0  0  0  0  0  0
   -5.1853   -3.5325    0.0000 O   0  0  0  0  0  0  0  0  0  0  0  0
   -5.1853   -6.1936    0.0000 O   0  0  0  0  0  0  0  0  0  0  0  0
  -12.0988   -7.5241    0.0000 O   0  0  0  0  0  0  0  0  0  0  0  0
  -14.4034   -6.1936    0.0000 O   0  0  0  0  0  0  0  0  0  0  0  0
  -14.4034   -3.5325    0.0000 O   0  0  0  0  0  0  0  0  0  0  0  0
   -9.7943   -2.2020    0.0000 O   0  0  0  0  0  0  0  0  0  0  0  0
   -5.1853   -0.8715    0.0000 O   0  0  0  0  0  0  0  0  0  0  0  0
  -10.9466   -1.5368    0.0000 O   0  0  0  1  0  0  0  0  0  0  0  0
  -13.2510   -1.5368    0.0000 O   0  0  0  0  0  0  0  0  0  0  0  0
   -3.8547   -2.2020    0.0000 O   0  0  0  1  0  0  0  0  0  0  0  0
   -6.5158   -2.2020    0.0000 O   0  0  0  0  0  0  0  0  0  0  0  0
   -8.6420   -5.5283    0.0000 C   0  0  0  0  0  0  0  0  0  0  0  0
   -7.4897   -6.1936    0.0000 C   0  0  0  0  0  0  0  0  0  0  0  0
   -8.6420   -4.1978    0.0000 C   0  0  0  0  0  0  0  0  0  0  0  0
   -6.3375   -5.5283    0.0000 C   0  0  0  0  0  0  0  0  0  0  0  0
  -10.9466   -5.5283    0.0000 C   0  0  0  0  0  0  0  0  0  0  0  0
   -6.3375   -4.1978    0.0000 C   0  0  0  0  0  0  0  0  0  0  0  0
  -12.0988   -6.1936    0.0000 C   0  0  0  0  0  0  0  0  0  0  0  0
  -13.2510   -5.5283    0.0000 C   0  0  0  0  0  0  0  0  0  0  0  0
  -13.2510   -4.1978    0.0000 C   0  0  0  0  0  0  0  0  0  0  0  0
  -12.0988   -3.5325    0.0000 C   0  0  0  0  0  0  0  0  0  0  0  0
   -9.7943   -3.5325    0.0000 C   0  0  0  0  0  0  0  0  0  0  0  0
  -12.0988   -2.2020    0.0000 C   0  0  0  0  0  0  0  0  0  0  0  0
   -2.8807    1.7896    0.0000 C   0  0  0  0  0  0  0  0  0  0  0  0
   -4.0329    1.1243    0.0000 C   0  0  0  0  0  0  0  0  0  0  0  0
   -4.0329   -0.2062    0.0000 C   0  0  0  0  0  0  0  0  0  0  0  0
   -2.8807    3.1201    0.0000 C   0  0  0  0  0  0  0  0  0  0  0  0
   -1.7284    1.1243    0.0000 C   0  0  0  0  0  0  0  0  0  0  0  0
   -1.7284    3.7853    0.0000 C   0  0  0  0  0  0  0  0  0  0  0  0
   -1.7284    5.1159    0.0000 C   0  0  0  0  0  0  0  0  0  0  0  0
   -0.5762    5.7811    0.0000 C   0  0  0  0  0  0  0  0  0  0  0  0
   12.0988    5.1159    0.0000 C   0  0  0  0  0  0  0  0  0  0  0  0
   13.2510    5.7811    0.0000 C   0  0  0  0  0  0  0  0  0  0  0  0
   10.9466    5.7811    0.0000 C   0  0  0  0  0  0  0  0  0  0  0  0
    0.5762    5.1159    0.0000 C   0  0  0  0  0  0  0  0  0  0  0  0
    9.7943    5.1159    0.0000 C   0  0  0  0  0  0  0  0  0  0  0  0
    1.7284    5.7811    0.0000 C   0  0  0  0  0  0  0  0  0  0  0  0
    8.6420    5.7811    0.0000 C   0  0  0  0  0  0  0  0  0  0  0  0
   -0.5762    7.1117    0.0000 C   0  0  0  0  0  0  0  0  0  0  0  0
   14.4034    5.1159    0.0000 C   0  0  0  0  0  0  0  0  0  0  0  0
   13.2510    7.1117    0.0000 C   0  0  0  0  0  0  0  0  0  0  0  0
    5.1853    5.1159    0.0000 C   0  0  0  0  0  0  0  0  0  0  0  0
    6.3375    5.7811    0.0000 C   0  0  0  0  0  0  0  0  0  0  0  0
    2.8807    5.1159    0.0000 C   0  0  0  0  0  0  0  0  0  0  0  0
    4.0329    5.7811    0.0000 C   0  0  0  0  0  0  0  0  0  0  0  0
    7.4897    5.1159    0.0000 C   0  0  0  0  0  0  0  0  0  0  0  0
    8.6420    7.1117    0.0000 C   0  0  0  0  0  0  0  0  0  0  0  0
    4.0329    7.1117    0.0000 C   0  0  0  0  0  0  0  0  0  0  0  0
   -9.3565   -5.1159    0.0000 H   0  0  0  0  0  0  0  0  0  0  0  0
   -6.7754   -6.6061    0.0000 H   0  0  0  0  0  0  0  0  0  0  0  0
   -8.6420   -3.3729    0.0000 H   0  0  0  0  0  0  0  0  0  0  0  0
   -5.6231   -5.1159    0.0000 H   0  0  0  0  0  0  0  0  0  0  0  0
  -10.9466   -6.3533    0.0000 H   0  0  0  0  0  0  0  0  0  0  0  0
   -6.3375   -3.3729    0.0000 H   0  0  0  0  0  0  0  0  0  0  0  0
  -12.8133   -6.6061    0.0000 H   0  0  0  0  0  0  0  0  0  0  0  0
  -13.9655   -5.1159    0.0000 H   0  0  0  0  0  0  0  0  0  0  0  0
  -13.2510   -3.3729    0.0000 H   0  0  0  0  0  0  0  0  0  0  0  0
  -11.3844   -3.1201    0.0000 H   0  0  0  0  0  0  0  0  0  0  0  0
  -10.6066   -3.3892    0.0000 H   0  0  0  0  0  0  0  0  0  0  0  0
  -10.0764   -4.3077    0.0000 H   0  0  0  0  0  0  0  0  0  0  0  0
   -6.7754   -7.9366    0.0000 H   0  0  0  0  0  0  0  0  0  0  0  0
   -4.4708   -5.7811    0.0000 H   0  0  0  0  0  0  0  0  0  0  0  0
  -12.8133   -7.9366    0.0000 H   0  0  0  0  0  0  0  0  0  0  0  0
  -15.1178   -5.7811    0.0000 H   0  0  0  0  0  0  0  0  0  0  0  0
  -15.1178   -3.9450    0.0000 H   0  0  0  0  0  0  0  0  0  0  0  0
   -9.0798   -1.7896    0.0000 H   0  0  0  0  0  0  0  0  0  0  0  0
   -2.1663    2.2020    0.0000 H   0  0  0  0  0  0  0  0  0  0  0  0
   -4.3151    1.8995    0.0000 H   0  0  0  0  0  0  0  0  0  0  0  0
   -4.8453    0.9810    0.0000 H   0  0  0  0  0  0  0  0  0  0  0  0
   -3.7508   -0.9814    0.0000 H   0  0  0  0  0  0  0  0  0  0  0  0
   -3.2206   -0.0629    0.0000 H   0  0  0  0  0  0  0  0  0  0  0  0
   -3.1629    3.8952    0.0000 H   0  0  0  0  0  0  0  0  0  0  0  0
   -3.6931    2.9768    0.0000 H   0  0  0  0  0  0  0  0  0  0  0  0
   -2.1409    0.4099    0.0000 H   0  0  0  0  0  0  0  0  0  0  0  0
   -1.0139    0.7118    0.0000 H   0  0  0  0  0  0  0  0  0  0  0  0
   -1.3160    1.8387    0.0000 H   0  0  0  0  0  0  0  0  0  0  0  0
   -1.4462    3.0102    0.0000 H   0  0  0  0  0  0  0  0  0  0  0  0
   -0.9160    3.9286    0.0000 H   0  0  0  0  0  0  0  0  0  0  0  0
   -2.4428    5.5283    0.0000 H   0  0  0  0  0  0  0  0  0  0  0  0
   11.5686    4.4839    0.0000 H   0  0  0  0  0  0  0  0  0  0  0  0
   12.6290    4.4839    0.0000 H   0  0  0  0  0  0  0  0  0  0  0  0
   12.5367    6.1936    0.0000 H   0  0  0  0  0  0  0  0  0  0  0  0
   11.4768    6.4131    0.0000 H   0  0  0  0  0  0  0  0  0  0  0  0
   10.4164    6.4131    0.0000 H   0  0  0  0  0  0  0  0  0  0  0  0
    0.0458    4.4839    0.0000 H   0  0  0  0  0  0  0  0  0  0  0  0
    1.1064    4.4839    0.0000 H   0  0  0  0  0  0  0  0  0  0  0  0
    9.2640    4.4839    0.0000 H   0  0  0  0  0  0  0  0  0  0  0  0
   10.3245    4.4839    0.0000 H   0  0  0  0  0  0  0  0  0  0  0  0
    2.2586    6.4131    0.0000 H   0  0  0  0  0  0  0  0  0  0  0  0
    1.1982    6.4131    0.0000 H   0  0  0  0  0  0  0  0  0  0  0  0
    0.2487    7.1117    0.0000 H   0  0  0  0  0  0  0  0  0  0  0  0
   -0.5762    7.9366    0.0000 H   0  0  0  0  0  0  0  0  0  0  0  0
   -1.4011    7.1117    0.0000 H   0  0  0  0  0  0  0  0  0  0  0  0
   13.9909    4.4015    0.0000 H   0  0  0  0  0  0  0  0  0  0  0  0
   15.1178    4.7034    0.0000 H   0  0  0  0  0  0  0  0  0  0  0  0
   14.8159    5.8302    0.0000 H   0  0  0  0  0  0  0  0  0  0  0  0
   14.0760    7.1117    0.0000 H   0  0  0  0  0  0  0  0  0  0  0  0
   13.2510    7.9366    0.0000 H   0  0  0  0  0  0  0  0  0  0  0  0
   12.4261    7.1117    0.0000 H   0  0  0  0  0  0  0  0  0  0  0  0
    4.6549    4.4839    0.0000 H   0  0  0  0  0  0  0  0  0  0  0  0
    5.7155    4.4839    0.0000 H   0  0  0  0  0  0  0  0  0  0  0  0
    6.8677    6.4131    0.0000 H   0  0  0  0  0  0  0  0  0  0  0  0
    5.8073    6.4131    0.0000 H   0  0  0  0  0  0  0  0  0  0  0  0
    2.8807    4.2909    0.0000 H   0  0  0  0  0  0  0  0  0  0  0  0
    7.4897    4.2909    0.0000 H   0  0  0  0  0  0  0  0  0  0  0  0
    9.4669    7.1117    0.0000 H   0  0  0  0  0  0  0  0  0  0  0  0
    8.6420    7.9366    0.0000 H   0  0  0  0  0  0  0  0  0  0  0  0
    7.8170    7.1117    0.0000 H   0  0  0  0  0  0  0  0  0  0  0  0
    4.8578    7.1117    0.0000 H   0  0  0  0  0  0  0  0  0  0  0  0
    4.0329    7.9366    0.0000 H   0  0  0  0  0  0  0  0  0  0  0  0
    3.2080    7.1117    0.0000 H   0  0  0  0  0  0  0  0  0  0  0  0
  1  6  1  0         
  1 12  1  0         
  1 15  1  0         
  1 16  2  0         
 17  2  1  6         
 21  2  1  1         
  3 19  1  0         
  3 22  1  0         
  4 21  1  0         
  4 26  1  0         
 18  5  1  1         
  5 66  1  0         
 22  6  1  6         
 20  7  1  6         
  7 67  1  0         
 23  8  1  6         
  8 68  1  0         
 24  9  1  1         
  9 69  1  0         
 25 10  1  6         
 10 70  1  0         
 11 27  1  0         
 11 71  1  0         
 12 31  1  0         
 13 28  1  0         
 14 28  2  0         
 17 18  1  0         
 17 19  1  0         
 17 54  1  0         
 18 20  1  0         
 18 55  1  0         
 19 27  1  1         
 19 56  1  0         
 20 22  1  0         
 20 57  1  0         
 21 23  1  0         
 21 58  1  0         
 22 59  1  0         
 23 24  1  0         
 23 60  1  0         
 24 25  1  0         
 24 61  1  0         
 25 26  1  0         
 25 62  1  0         
 26 28  1  1         
 26 63  1  0         
 27 64  1  0         
 27 65  1  0         
 29 30  1  0         
 29 32  1  0         
 29 33  1  0         
 29 72  1  0         
 30 31  1  0         
 30 73  1  0         
 30 74  1  0         
 31 75  1  0         
 31 76  1  0         
 32 34  1  0         
 32 77  1  0         
 32 78  1  0         
 33 79  1  0         
 33 80  1  0         
 33 81  1  0         
 34 35  1  0         
 34 82  1  0         
 34 83  1  0         
 35 36  2  0         
 35 84  1  0         
 36 40  1  0         
 36 44  1  0         
 37 38  1  0         
 37 39  1  0         
 37 85  1  0         
 37 86  1  0         
 38 45  1  0         
 38 46  1  0         
 38 87  1  0         
 39 41  1  0         
 39 88  1  0         
 39 89  1  0         
 40 42  1  0         
 40 90  1  0         
 40 91  1  0         
 41 43  1  0         
 41 92  1  0         
 41 93  1  0         
 42 49  1  0         
 42 94  1  0         
 42 95  1  0         
 43 51  2  0         
 43 52  1  0         
 44 96  1  0         
 44 97  1  0         
 44 98  1  0         
 45 99  1  0         
 45100  1  0         
 45101  1  0         
 46102  1  0         
 46103  1  0         
 46104  1  0         
 47 48  1  0         
 47 50  1  0         
 47105  1  0         
 47106  1  0         
 48 51  1  0         
 48107  1  0         
 48108  1  0         
 49 50  2  0         
 49109  1  0         
 50 53  1  0         
 51110  1  0         
 52111  1  0         
 52112  1  0         
 52113  1  0         
 53114  1  0         
 53115  1  0         
 53116  1  0         
M  END
>  <DESCRIPTION>
Archaeal dolichyl beta-D-glucuronosyl-(1->4)-alpha-D-glucosyl phosphate

>  <PUBCHEM_ATOM_DEF_STEREO_COUNT>
10

>  <PUBCHEM_ATOM_UDEF_STEREO_COUNT>
1

>  <PUBCHEM_BONDANNOTATIONS>
25  10  6
19  27  5
17  2  6
21  2  5
26  28  5
29  33  3
18  5  5
22  6  6
20  7  6
23  8  6
24  9  5

>  <PUBCHEM_BOND_DEF_STEREO_COUNT>
3

>  <PUBCHEM_BOND_UDEF_STEREO_COUNT>
0

>  <PUBCHEM_CACTVS_COMPLEXITY>
1220

>  <PUBCHEM_CACTVS_HBOND_ACCEPTOR>
15

>  <PUBCHEM_CACTVS_HBOND_DONOR>
6

>  <PUBCHEM_CACTVS_ROTATABLE_BOND>
22

>  <PUBCHEM_CACTVS_SUBSKEYS>
AAADcfB8PAIAAAAAAAAAAAAAAAAAAAAAAAAkSAAAAAAAAAAAAAAAGgAACCAADRSwgAMCCAAABxCIQiDSCIIAAAAgAAAACAFAAAgREBYAAQQiQAAFoAAPAAPK7ExOAAAAAAAAAAAAAAAAAAAAAAAAAAAAAA==

>  <PUBCHEM_CACTVS_TAUTO_COUNT>
-1

>  <PUBCHEM_CACTVS_TPSA>
248

>  <PUBCHEM_COMPONENT_COUNT>
1

>  <PUBCHEM_COMPOUND_CANONICALIZED>
1

>  <PUBCHEM_COMPOUND_CID>
137553754

>  <PUBCHEM_COORDINATE_TYPE>
1
5
255

>  <PUBCHEM_EXACT_MASS>
778.390458

>  <PUBCHEM_HEAVY_ATOM_COUNT>
53

>  <PUBCHEM_ISOTOPIC_ATOM_COUNT>
0

>  <PUBCHEM_IUPAC_CAS_NAME>
(2S,3S,4S,5R,6R)-6-[[(2R,3S,4R,5R,6R)-4,5-dihydroxy-2-(hydroxymethyl)-6-[oxido-[(6Z,10E,14E)-3,7,11,15,19-pentamethyleicosa-6,10,14-trienoxy]phosphoryl]oxy-3-oxanyl]oxy]-3,4,5-trihydroxy-2-oxanecarbox
ylate

>  <PUBCHEM_IUPAC_INCHI>
InChI=1S/C37H65O15P/c1-22(2)11-7-12-23(3)13-8-14-24(4)15-9-16-25(5)17-10-18-26(6)19-20-48-53(46,47)52-37-32(43)30(41)33(27(21-38)49-37)50-36-31(42)28(39)29(40)34(51-36)35(44)45/h13,15,17,22,26-34,36-4
3H,7-12,14,16,18-21H2,1-6H3,(H,44,45)(H,46,47)/p-2/b23-13+,24-15+,25-17-/t26?,27-,28+,29+,30-,31-,32-,33-,34+,36-,37-/m1/s1

>  <PUBCHEM_IUPAC_INCHIKEY>
BYEQYKTUQNUQGA-UJXSDCTDSA-L

>  <PUBCHEM_IUPAC_NAME>
(2S,3S,4S,5R,6R)-6-[(2R,3S,4R,5R,6R)-4,5-dihydroxy-2-(hydroxymethyl)-6-[oxido-[(6Z,10E,14E)-3,7,11,15,19-pentamethylicosa-6,10,14-trienoxy]phosphoryl]oxyoxan-3-yl]oxy-3,4,5-trihydroxyoxane-2-carboxyla
te

>  <PUBCHEM_IUPAC_NAME_MARKUP>
(2<I>S</I>,3<I>S</I>,4<I>S</I>,5<I>R</I>,6<I>R</I>)-6-[(2<I>R</I>,3<I>S</I>,4<I>R</I>,5<I>R</I>,6<I>R</I>)-4,5-dihydroxy-2-(hydroxymethyl)-6-[oxido-[(6<I>Z</I>,10<I>E</I>,14<I>E</I>)-3,7,11,15,19-pent
amethylicosa-6,10,14-trienoxy]phosphoryl]oxyoxan-3-yl]oxy-3,4,5-trihydroxyoxane-2-carboxylate

>  <PUBCHEM_IUPAC_OPENEYE_NAME>
(2S,3S,4S,5R,6R)-6-[(2R,3S,4R,5R,6R)-4,5-dihydroxy-2-(hydroxymethyl)-6-[oxido-[(6Z,10E,14E)-3,7,11,15,19-pentamethylicosa-6,10,14-trienoxy]phosphoryl]oxy-tetrahydropyran-3-yl]oxy-3,4,5-trihydroxy-tetr
ahydropyran-2-carboxylate

>  <PUBCHEM_IUPAC_SYSTEMATIC_NAME>
(2S,3S,4S,5R,6R)-6-[(2R,3S,4R,5R,6R)-2-(hydroxymethyl)-6-[oxidanidyl-[(6Z,10E,14E)-3,7,11,15,19-pentamethylicosa-6,10,14-trienoxy]phosphoryl]oxy-4,5-bis(oxidanyl)oxan-3-yl]oxy-3,4,5-tris(oxidanyl)oxan
e-2-carboxylate

>  <PUBCHEM_IUPAC_TRADITIONAL_NAME>
(2S,3S,4S,5R,6R)-6-[(2R,3S,4R,5R,6R)-4,5-dihydroxy-2-methylol-6-[oxido-[(6Z,10E,14E)-3,7,11,15,19-pentamethyleicosa-6,10,14-trienoxy]phosphoryl]oxy-tetrahydropyran-3-yl]oxy-3,4,5-trihydroxy-tetrahydro
pyran-2-carboxylate

>  <PUBCHEM_MOLECULAR_FORMULA>
C37H63O15P-2

>  <PUBCHEM_MOLECULAR_WEIGHT>
778.9

>  <PUBCHEM_MONOISOTOPIC_WEIGHT>
778.390458

>  <PUBCHEM_OPENEYE_CAN_SMILES>
CC(C)CCCC(=CCCC(=CCCC(=CCCC(C)CCOP(=O)([O-])OC1C(C(C(C(O1)CO)OC2C(C(C(C(O2)C(=O)[O-])O)O)O)O)O)C)C)C

>  <PUBCHEM_OPENEYE_ISO_SMILES>
CC(C)CCC/C(=C/CC/C(=C/CC/C(=C\CCC(C)CCOP(=O)([O-])O[C@@H]1[C@@H]([C@H]([C@@H]([C@H](O1)CO)O[C@H]2[C@@H]([C@H]([C@@H]([C@H](O2)C(=O)[O-])O)O)O)O)O)/C)/C)/C

>  <PUBCHEM_TOTAL_CHARGE>
-2

>  <PUBCHEM_XLOGP3_AA>
5.2

$$$$
121225191
  -OEChem-11231701182D

104104  0     1  0  0  0  0  0999 V2000
    6.0010   -1.3450    0.0000 P   0  0  3  0  0  0  0  0  0  0  0  0
    4.2690   -2.3450    0.0000 O   0  0  0  0  0  0  0  0  0  0  0  0
    6.0010   -2.3450    0.0000 O   0  0  0  0  0  0  0  0  0  0  0  0
    4.2690   -5.3450    0.0000 O   0  0  0  0  0  0  0  0  0  0  0  0
    2.5369   -4.3450    0.0000 O   0  0  0  0  0  0  0  0  0  0  0  0
    2.5369   -1.3450    0.0000 O   0  0  0  0  0  0  0  0  0  0  0  0
    6.0010   -0.3450    0.0000 O   0  0  0  0  0  0  0  0  0  0  0  0
    7.0010   -1.3450    0.0000 O   0  0  0  0  0  0  0  0  0  0  0  0
    5.0010   -1.3450    0.0000 O   0  0  0  0  0  0  0  0  0  0  0  0
    6.8671   -2.8450    0.0000 O   0  0  0  0  0  0  0  0  0  0  0  0
    6.0010   -4.3450    0.0000 N   0  0  0  0  0  0  0  0  0  0  0  0
    5.1350   -3.8450    0.0000 C   0  0  2  0  0  0  0  0  0  0  0  0
    4.2690   -4.3450    0.0000 C   0  0  2  0  0  0  0  0  0  0  0  0
    3.4030   -3.8450    0.0000 C   0  0  1  0  0  0  0  0  0  0  0  0
    3.4030   -2.8450    0.0000 C   0  0  1  0  0  0  0  0  0  0  0  0
    5.1350   -2.8450    0.0000 C   0  0  2  0  0  0  0  0  0  0  0  0
    2.5369   -2.3450    0.0000 C   0  0  0  0  0  0  0  0  0  0  0  0
    6.8671   -3.8450    0.0000 C   0  0  0  0  0  0  0  0  0  0  0  0
    7.7331    1.6550    0.0000 C   0  0  2  0  0  0  0  0  0  0  0  0
    6.8671    1.1550    0.0000 C   0  0  0  0  0  0  0  0  0  0  0  0
    6.8671    0.1550    0.0000 C   0  0  0  0  0  0  0  0  0  0  0  0
    7.7331    2.6550    0.0000 C   0  0  0  0  0  0  0  0  0  0  0  0
    7.7331   -4.3450    0.0000 C   0  0  0  0  0  0  0  0  0  0  0  0
    8.5991    3.1550    0.0000 C   0  0  0  0  0  0  0  0  0  0  0  0
    8.5991    1.1550    0.0000 C   0  0  0  0  0  0  0  0  0  0  0  0
    8.5991    4.1550    0.0000 C   0  0  0  0  0  0  0  0  0  0  0  0
   18.9914    4.1550    0.0000 C   0  0  0  0  0  0  0  0  0  0  0  0
   19.8574    4.6550    0.0000 C   0  0  0  0  0  0  0  0  0  0  0  0
   18.1254    4.6550    0.0000 C   0  0  0  0  0  0  0  0  0  0  0  0
    9.4651    4.6550    0.0000 C   0  0  0  0  0  0  0  0  0  0  0  0
   17.2594    4.1550    0.0000 C   0  0  0  0  0  0  0  0  0  0  0  0
   10.3312    4.1550    0.0000 C   0  0  0  0  0  0  0  0  0  0  0  0
   11.1972    4.6550    0.0000 C   0  0  0  0  0  0  0  0  0  0  0  0
   16.3933    4.6550    0.0000 C   0  0  0  0  0  0  0  0  0  0  0  0
   20.7235    4.1550    0.0000 C   0  0  0  0  0  0  0  0  0  0  0  0
   19.8574    5.6550    0.0000 C   0  0  0  0  0  0  0  0  0  0  0  0
    9.4651    5.6550    0.0000 C   0  0  0  0  0  0  0  0  0  0  0  0
   14.6613    4.6550    0.0000 C   0  0  0  0  0  0  0  0  0  0  0  0
   13.7953    4.1550    0.0000 C   0  0  0  0  0  0  0  0  0  0  0  0
   15.5273    4.1550    0.0000 C   0  0  0  0  0  0  0  0  0  0  0  0
   12.9292    4.6550    0.0000 C   0  0  0  0  0  0  0  0  0  0  0  0
   12.0632    4.1550    0.0000 C   0  0  0  0  0  0  0  0  0  0  0  0
   16.3933    5.6550    0.0000 C   0  0  0  0  0  0  0  0  0  0  0  0
   12.9292    5.6550    0.0000 C   0  0  0  0  0  0  0  0  0  0  0  0
    5.6720   -3.5350    0.0000 H   0  0  0  0  0  0  0  0  0  0  0  0
    4.8059   -4.6550    0.0000 H   0  0  0  0  0  0  0  0  0  0  0  0
    2.8660   -3.5350    0.0000 H   0  0  0  0  0  0  0  0  0  0  0  0
    3.4030   -2.2250    0.0000 H   0  0  0  0  0  0  0  0  0  0  0  0
    5.1350   -2.2250    0.0000 H   0  0  0  0  0  0  0  0  0  0  0  0
    1.9264   -2.2373    0.0000 H   0  0  0  0  0  0  0  0  0  0  0  0
    2.3249   -2.9276    0.0000 H   0  0  0  0  0  0  0  0  0  0  0  0
    6.0010   -4.9650    0.0000 H   0  0  0  0  0  0  0  0  0  0  0  0
    3.7320   -5.6550    0.0000 H   0  0  0  0  0  0  0  0  0  0  0  0
    2.0000   -4.0350    0.0000 H   0  0  0  0  0  0  0  0  0  0  0  0
    8.2700    1.9650    0.0000 H   0  0  0  0  0  0  0  0  0  0  0  0
    2.0000   -1.0350    0.0000 H   0  0  0  0  0  0  0  0  0  0  0  0
    6.6550    1.7376    0.0000 H   0  0  0  0  0  0  0  0  0  0  0  0
    6.2565    1.0473    0.0000 H   0  0  0  0  0  0  0  0  0  0  0  0
    7.0791   -0.4276    0.0000 H   0  0  0  0  0  0  0  0  0  0  0  0
    7.4776    0.2627    0.0000 H   0  0  0  0  0  0  0  0  0  0  0  0
    7.5210    3.2376    0.0000 H   0  0  0  0  0  0  0  0  0  0  0  0
    7.1225    2.5473    0.0000 H   0  0  0  0  0  0  0  0  0  0  0  0
    7.4231   -4.8819    0.0000 H   0  0  0  0  0  0  0  0  0  0  0  0
    8.2700   -4.6550    0.0000 H   0  0  0  0  0  0  0  0  0  0  0  0
    8.0431   -3.8081    0.0000 H   0  0  0  0  0  0  0  0  0  0  0  0
    8.8112    2.5724    0.0000 H   0  0  0  0  0  0  0  0  0  0  0  0
    9.2097    3.2627    0.0000 H   0  0  0  0  0  0  0  0  0  0  0  0
    8.2891    0.6181    0.0000 H   0  0  0  0  0  0  0  0  0  0  0  0
    9.1360    0.8450    0.0000 H   0  0  0  0  0  0  0  0  0  0  0  0
    8.9091    1.6919    0.0000 H   0  0  0  0  0  0  0  0  0  0  0  0
    7.3110   -0.8081    0.0000 H   0  0  0  0  0  0  0  0  0  0  0  0
    8.0622    4.4650    0.0000 H   0  0  0  0  0  0  0  0  0  0  0  0
   18.5929    3.6800    0.0000 H   0  0  0  0  0  0  0  0  0  0  0  0
   19.3899    3.6800    0.0000 H   0  0  0  0  0  0  0  0  0  0  0  0
   20.3944    4.9650    0.0000 H   0  0  0  0  0  0  0  0  0  0  0  0
   18.5239    5.1300    0.0000 H   0  0  0  0  0  0  0  0  0  0  0  0
   17.7269    5.1300    0.0000 H   0  0  0  0  0  0  0  0  0  0  0  0
   16.8608    3.6800    0.0000 H   0  0  0  0  0  0  0  0  0  0  0  0
   17.6579    3.6800    0.0000 H   0  0  0  0  0  0  0  0  0  0  0  0
    9.9326    3.6800    0.0000 H   0  0  0  0  0  0  0  0  0  0  0  0
   10.7297    3.6800    0.0000 H   0  0  0  0  0  0  0  0  0  0  0  0
   11.5957    5.1300    0.0000 H   0  0  0  0  0  0  0  0  0  0  0  0
   10.7987    5.1300    0.0000 H   0  0  0  0  0  0  0  0  0  0  0  0
   20.4774    5.6550    0.0000 H   0  0  0  0  0  0  0  0  0  0  0  0
   19.8574    6.2750    0.0000 H   0  0  0  0  0  0  0  0  0  0  0  0
   19.2374    5.6550    0.0000 H   0  0  0  0  0  0  0  0  0  0  0  0
   20.4135    3.6181    0.0000 H   0  0  0  0  0  0  0  0  0  0  0  0
   21.2604    3.8450    0.0000 H   0  0  0  0  0  0  0  0  0  0  0  0
   21.0335    4.6919    0.0000 H   0  0  0  0  0  0  0  0  0  0  0  0
   10.0851    5.6550    0.0000 H   0  0  0  0  0  0  0  0  0  0  0  0
    9.4651    6.2750    0.0000 H   0  0  0  0  0  0  0  0  0  0  0  0
    8.8451    5.6550    0.0000 H   0  0  0  0  0  0  0  0  0  0  0  0
   15.0598    5.1300    0.0000 H   0  0  0  0  0  0  0  0  0  0  0  0
   14.2628    5.1300    0.0000 H   0  0  0  0  0  0  0  0  0  0  0  0
   13.3967    3.6800    0.0000 H   0  0  0  0  0  0  0  0  0  0  0  0
   14.1938    3.6800    0.0000 H   0  0  0  0  0  0  0  0  0  0  0  0
   15.5273    3.5350    0.0000 H   0  0  0  0  0  0  0  0  0  0  0  0
   12.0632    3.5350    0.0000 H   0  0  0  0  0  0  0  0  0  0  0  0
   17.0133    5.6550    0.0000 H   0  0  0  0  0  0  0  0  0  0  0  0
   16.3933    6.2750    0.0000 H   0  0  0  0  0  0  0  0  0  0  0  0
   15.7733    5.6550    0.0000 H   0  0  0  0  0  0  0  0  0  0  0  0
   13.5492    5.6550    0.0000 H   0  0  0  0  0  0  0  0  0  0  0  0
   12.9292    6.2750    0.0000 H   0  0  0  0  0  0  0  0  0  0  0  0
   12.3092    5.6550    0.0000 H   0  0  0  0  0  0  0  0  0  0  0  0
  1  3  1  0  0  0  0
  1  7  1  0  0  0  0
  1  8  1  0  0  0  0
  1  9  2  0  0  0  0
  2 15  1  0  0  0  0
  2 16  1  0  0  0  0
 16  3  1  6  0  0  0
 13  4  1  1  0  0  0
  4 53  1  0  0  0  0
 14  5  1  6  0  0  0
  5 54  1  0  0  0  0
  6 17  1  0  0  0  0
  6 56  1  0  0  0  0
  7 21  1  0  0  0  0
  8 71  1  0  0  0  0
 10 18  2  0  0  0  0
 12 11  1  6  0  0  0
 11 18  1  0  0  0  0
 11 52  1  0  0  0  0
 12 13  1  0  0  0  0
 12 16  1  0  0  0  0
 12 45  1  0  0  0  0
 13 14  1  0  0  0  0
 13 46  1  0  0  0  0
 14 15  1  0  0  0  0
 14 47  1  0  0  0  0
 15 17  1  1  0  0  0
 15 48  1  0  0  0  0
 16 49  1  0  0  0  0
 17 50  1  0  0  0  0
 17 51  1  0  0  0  0
 18 23  1  0  0  0  0
 19 20  1  0  0  0  0
 19 22  1  0  0  0  0
 19 25  1  6  0  0  0
 19 55  1  0  0  0  0
 20 21  1  0  0  0  0
 20 57  1  0  0  0  0
 20 58  1  0  0  0  0
 21 59  1  0  0  0  0
 21 60  1  0  0  0  0
 22 24  1  0  0  0  0
 22 61  1  0  0  0  0
 22 62  1  0  0  0  0
 23 63  1  0  0  0  0
 23 64  1  0  0  0  0
 23 65  1  0  0  0  0
 24 26  1  0  0  0  0
 24 66  1  0  0  0  0
 24 67  1  0  0  0  0
 25 68  1  0  0  0  0
 25 69  1  0  0  0  0
 25 70  1  0  0  0  0
 26 30  2  0  0  0  0
 26 72  1  0  0  0  0
 27 28  1  0  0  0  0
 27 29  1  0  0  0  0
 27 73  1  0  0  0  0
 27 74  1  0  0  0  0
 28 35  1  0  0  0  0
 28 36  1  0  0  0  0
 28 75  1  0  0  0  0
 29 31  1  0  0  0  0
 29 76  1  0  0  0  0
 29 77  1  0  0  0  0
 30 32  1  0  0  0  0
 30 37  1  0  0  0  0
 31 34  1  0  0  0  0
 31 78  1  0  0  0  0
 31 79  1  0  0  0  0
 32 33  1  0  0  0  0
 32 80  1  0  0  0  0
 32 81  1  0  0  0  0
 33 42  1  0  0  0  0
 33 82  1  0  0  0  0
 33 83  1  0  0  0  0
 34 40  2  0  0  0  0
 34 43  1  0  0  0  0
 35 87  1  0  0  0  0
 35 88  1  0  0  0  0
 35 89  1  0  0  0  0
 36 84  1  0  0  0  0
 36 85  1  0  0  0  0
 36 86  1  0  0  0  0
 37 90  1  0  0  0  0
 37 91  1  0  0  0  0
 37 92  1  0  0  0  0
 38 39  1  0  0  0  0
 38 40  1  0  0  0  0
 38 93  1  0  0  0  0
 38 94  1  0  0  0  0
 39 41  1  0  0  0  0
 39 95  1  0  0  0  0
 39 96  1  0  0  0  0
 40 97  1  0  0  0  0
 41 42  2  0  0  0  0
 41 44  1  0  0  0  0
 42 98  1  0  0  0  0
 43 99  1  0  0  0  0
 43100  1  0  0  0  0
 43101  1  0  0  0  0
 44102  1  0  0  0  0
 44103  1  0  0  0  0
 44104  1  0  0  0  0
M  END
> <PUBCHEM_COMPOUND_CID>
121225191

> <PUBCHEM_COMPOUND_CANONICALIZED>
1

> <PUBCHEM_CACTVS_COMPLEXITY>
980

> <PUBCHEM_CACTVS_HBOND_ACCEPTOR>
9

> <PUBCHEM_CACTVS_HBOND_DONOR>
5

> <PUBCHEM_CACTVS_ROTATABLE_BOND>
21

> <PUBCHEM_CACTVS_SUBSKEYS>
AAADcfB+PAIAAAAAAAAAAAAAAAAAAAAAAAAkAAAAAAAAAAAAAAAAHgAQCCAADTzxgAcCCALABxCIQiFSEIAAAAAgAAAACIAIAAgTEAIAgQAHQAAHlgCfAAPw8EcOAAAAAAAAAAAAAAAAAAAAAAAAAAAAAA==

> <PUBCHEM_IUPAC_OPENEYE_NAME>
[(2R,3R,4R,5S,6R)-3-acetamido-4,5-dihydroxy-6-(hydroxymethyl)tetrahydropyran-2-yl] [(3S,6Z,10E,14E)-3,7,11,15,19-pentamethylicosa-6,10,14-trienyl] hydrogen phosphate

> <PUBCHEM_IUPAC_CAS_NAME>
[(2R,3R,4R,5S,6R)-3-acetamido-4,5-dihydroxy-6-(hydroxymethyl)-2-oxanyl] [(3S,6Z,10E,14E)-3,7,11,15,19-pentamethyleicosa-6,10,14-trienyl] hydrogen phosphate

> <PUBCHEM_IUPAC_NAME>
[(2R,3R,4R,5S,6R)-3-acetamido-4,5-dihydroxy-6-(hydroxymethyl)oxan-2-yl] [(3S,6Z,10E,14E)-3,7,11,15,19-pentamethylicosa-6,10,14-trienyl] hydrogen phosphate

> <PUBCHEM_IUPAC_SYSTEMATIC_NAME>
[(2R,3R,4R,5S,6R)-3-acetamido-6-(hydroxymethyl)-4,5-bis(oxidanyl)oxan-2-yl] [(3S,6Z,10E,14E)-3,7,11,15,19-pentamethylicosa-6,10,14-trienyl] hydrogen phosphate

> <PUBCHEM_IUPAC_TRADITIONAL_NAME>
[(2R,3R,4R,5S,6R)-3-acetamido-4,5-dihydroxy-6-methylol-tetrahydropyran-2-yl] [(3S,6Z,10E,14E)-3,7,11,15,19-pentamethyleicosa-6,10,14-trienyl] hydrogen phosphate

> <PUBCHEM_IUPAC_INCHI>
InChI=1S/C33H60NO9P/c1-23(2)12-8-13-24(3)14-9-15-25(4)16-10-17-26(5)18-11-19-27(6)20-21-41-44(39,40)43-33-30(34-28(7)36)32(38)31(37)29(22-35)42-33/h14,16,18,23,27,29-33,35,37-38H,8-13,15,17,19-22H2,1-7H3,(H,34,36)(H,39,40)/b24-14+,25-16+,26-18-/t27-,29+,30+,31+,32+,33+/m0/s1

> <PUBCHEM_IUPAC_INCHIKEY>
NODAYFIXORWKDU-PSWVHJLISA-N

> <PUBCHEM_XLOGP3_AA>
6.5

> <PUBCHEM_EXACT_MASS>
645.401

> <PUBCHEM_MOLECULAR_FORMULA>
C33H60NO9P

> <PUBCHEM_MOLECULAR_WEIGHT>
645.815

> <PUBCHEM_OPENEYE_CAN_SMILES>
CC(C)CCCC(=CCCC(=CCCC(=CCCC(C)CCOP(=O)(O)OC1C(C(C(C(O1)CO)O)O)NC(=O)C)C)C)C

> <PUBCHEM_OPENEYE_ISO_SMILES>
C[C@@H](CC/C=C(/C)\CC/C=C(\C)/CC/C=C(\C)/CCCC(C)C)CCOP(=O)(O)O[C@@H]1[C@@H]([C@H]([C@@H]([C@H](O1)CO)O)O)NC(=O)C

> <PUBCHEM_CACTVS_TPSA>
155

> <PUBCHEM_MONOISOTOPIC_WEIGHT>
645.401

> <PUBCHEM_TOTAL_CHARGE>
0

> <PUBCHEM_HEAVY_ATOM_COUNT>
44

> <PUBCHEM_ATOM_DEF_STEREO_COUNT>
6

> <PUBCHEM_ATOM_UDEF_STEREO_COUNT>
0

> <PUBCHEM_BOND_DEF_STEREO_COUNT>
3

> <PUBCHEM_BOND_UDEF_STEREO_COUNT>
0

> <PUBCHEM_ISOTOPIC_ATOM_COUNT>
0

> <PUBCHEM_COMPONENT_COUNT>
1

> <PUBCHEM_CACTVS_TAUTO_COUNT>
3

> <PUBCHEM_COORDINATE_TYPE>
1
5
255

> <PUBCHEM_BONDANNOTATIONS>
12  11  6
15  17  5
19  25  6
16  3  6
13  4  5
14  5  6

> <DESCRIPTION>
Archaeal dolichyl N-acetyl-alpha-D-glucosaminyl phosphate

$$$$
121225196
  -OEChem-08131821432D

 77 76  0     1  0  0  0  0  0999 V2000
    3.4030    4.2985    0.0000 P   0  0  0  0  0  0  0  0  0  0  0  0
    4.2690    4.7985    0.0000 O   0  0  0  0  0  0  0  0  0  0  0  0
    2.5369    3.7985    0.0000 O   0  0  0  0  0  0  0  0  0  0  0  0
    2.9030    5.1646    0.0000 O   0  0  0  0  0  0  0  0  0  0  0  0
    3.9030    3.4325    0.0000 O   0  0  0  0  0  0  0  0  0  0  0  0
    6.8671    4.2985    0.0000 C   0  0  1  0  0  0  0  0  0  0  0  0
    7.7331    4.7985    0.0000 C   0  0  0  0  0  0  0  0  0  0  0  0
    6.0010    4.7985    0.0000 C   0  0  0  0  0  0  0  0  0  0  0  0
    8.5991    4.2985    0.0000 C   0  0  0  0  0  0  0  0  0  0  0  0
   14.6613   -4.2015    0.0000 C   0  0  0  0  0  0  0  0  0  0  0  0
   15.5273   -4.7015    0.0000 C   0  0  0  0  0  0  0  0  0  0  0  0
   14.6613   -3.2015    0.0000 C   0  0  0  0  0  0  0  0  0  0  0  0
    6.8671    3.2985    0.0000 C   0  0  0  0  0  0  0  0  0  0  0  0
   13.7953   -2.7015    0.0000 C   0  0  0  0  0  0  0  0  0  0  0  0
    5.1350    4.2985    0.0000 C   0  0  0  0  0  0  0  0  0  0  0  0
    9.4651    4.7985    0.0000 C   0  0  0  0  0  0  0  0  0  0  0  0
   10.3312    4.2985    0.0000 C   0  0  0  0  0  0  0  0  0  0  0  0
   13.7953   -1.7015    0.0000 C   0  0  0  0  0  0  0  0  0  0  0  0
   10.3312    3.2985    0.0000 C   0  0  0  0  0  0  0  0  0  0  0  0
   15.5273   -5.7015    0.0000 C   0  0  0  0  0  0  0  0  0  0  0  0
   16.3933   -4.2015    0.0000 C   0  0  0  0  0  0  0  0  0  0  0  0
   11.1972    2.7985    0.0000 C   0  0  0  0  0  0  0  0  0  0  0  0
   12.9292   -0.2015    0.0000 C   0  0  0  0  0  0  0  0  0  0  0  0
   12.0632    0.2985    0.0000 C   0  0  0  0  0  0  0  0  0  0  0  0
   12.9292   -1.2015    0.0000 C   0  0  0  0  0  0  0  0  0  0  0  0
   12.0632    1.2985    0.0000 C   0  0  0  0  0  0  0  0  0  0  0  0
   11.1972    1.7985    0.0000 C   0  0  0  0  0  0  0  0  0  0  0  0
   11.1972    4.7985    0.0000 C   0  0  0  0  0  0  0  0  0  0  0  0
   14.6613   -1.2015    0.0000 C   0  0  0  0  0  0  0  0  0  0  0  0
   12.9292    1.7985    0.0000 C   0  0  0  0  0  0  0  0  0  0  0  0
    6.3301    3.9885    0.0000 H   0  0  0  0  0  0  0  0  0  0  0  0
    8.1316    5.2735    0.0000 H   0  0  0  0  0  0  0  0  0  0  0  0
    7.3346    5.2735    0.0000 H   0  0  0  0  0  0  0  0  0  0  0  0
    6.3996    5.2735    0.0000 H   0  0  0  0  0  0  0  0  0  0  0  0
    5.6025    5.2735    0.0000 H   0  0  0  0  0  0  0  0  0  0  0  0
    8.2006    3.8236    0.0000 H   0  0  0  0  0  0  0  0  0  0  0  0
    8.9976    3.8236    0.0000 H   0  0  0  0  0  0  0  0  0  0  0  0
   14.0507   -4.0938    0.0000 H   0  0  0  0  0  0  0  0  0  0  0  0
   14.4492   -4.7841    0.0000 H   0  0  0  0  0  0  0  0  0  0  0  0
   15.5273   -4.0815    0.0000 H   0  0  0  0  0  0  0  0  0  0  0  0
   15.2719   -3.3091    0.0000 H   0  0  0  0  0  0  0  0  0  0  0  0
   14.8733   -2.6189    0.0000 H   0  0  0  0  0  0  0  0  0  0  0  0
    6.2471    3.2985    0.0000 H   0  0  0  0  0  0  0  0  0  0  0  0
    6.8671    2.6785    0.0000 H   0  0  0  0  0  0  0  0  0  0  0  0
    7.4871    3.2985    0.0000 H   0  0  0  0  0  0  0  0  0  0  0  0
   13.1847   -2.5938    0.0000 H   0  0  0  0  0  0  0  0  0  0  0  0
   13.5832   -3.2841    0.0000 H   0  0  0  0  0  0  0  0  0  0  0  0
    4.7365    3.8236    0.0000 H   0  0  0  0  0  0  0  0  0  0  0  0
    5.5335    3.8236    0.0000 H   0  0  0  0  0  0  0  0  0  0  0  0
    9.4651    5.4185    0.0000 H   0  0  0  0  0  0  0  0  0  0  0  0
    9.7206    3.4062    0.0000 H   0  0  0  0  0  0  0  0  0  0  0  0
   10.1191    2.7159    0.0000 H   0  0  0  0  0  0  0  0  0  0  0  0
   16.7033   -4.7384    0.0000 H   0  0  0  0  0  0  0  0  0  0  0  0
   16.9303   -3.8915    0.0000 H   0  0  0  0  0  0  0  0  0  0  0  0
   16.0833   -3.6645    0.0000 H   0  0  0  0  0  0  0  0  0  0  0  0
   14.9073   -5.7015    0.0000 H   0  0  0  0  0  0  0  0  0  0  0  0
   15.5273   -6.3215    0.0000 H   0  0  0  0  0  0  0  0  0  0  0  0
   16.1473   -5.7015    0.0000 H   0  0  0  0  0  0  0  0  0  0  0  0
   11.8078    2.6909    0.0000 H   0  0  0  0  0  0  0  0  0  0  0  0
   11.4092    3.3811    0.0000 H   0  0  0  0  0  0  0  0  0  0  0  0
   13.5398   -0.3091    0.0000 H   0  0  0  0  0  0  0  0  0  0  0  0
   13.1413    0.3811    0.0000 H   0  0  0  0  0  0  0  0  0  0  0  0
   11.4526    0.4062    0.0000 H   0  0  0  0  0  0  0  0  0  0  0  0
   11.8512   -0.2841    0.0000 H   0  0  0  0  0  0  0  0  0  0  0  0
   12.3923   -1.5115    0.0000 H   0  0  0  0  0  0  0  0  0  0  0  0
   10.6603    1.4885    0.0000 H   0  0  0  0  0  0  0  0  0  0  0  0
   11.5072    4.2616    0.0000 H   0  0  0  0  0  0  0  0  0  0  0  0
   11.7341    5.1085    0.0000 H   0  0  0  0  0  0  0  0  0  0  0  0
   10.8872    5.3355    0.0000 H   0  0  0  0  0  0  0  0  0  0  0  0
   14.9713   -1.7384    0.0000 H   0  0  0  0  0  0  0  0  0  0  0  0
   15.1982   -0.8915    0.0000 H   0  0  0  0  0  0  0  0  0  0  0  0
   14.3513   -0.6645    0.0000 H   0  0  0  0  0  0  0  0  0  0  0  0
   13.2392    1.2616    0.0000 H   0  0  0  0  0  0  0  0  0  0  0  0
   13.4662    2.1085    0.0000 H   0  0  0  0  0  0  0  0  0  0  0  0
   12.6192    2.3354    0.0000 H   0  0  0  0  0  0  0  0  0  0  0  0
    3.2130    5.7015    0.0000 H   0  0  0  0  0  0  0  0  0  0  0  0
    2.0000    4.1085    0.0000 H   0  0  0  0  0  0  0  0  0  0  0  0
  1  2  1  0  0  0  0
  1  3  1  0  0  0  0
  1  4  1  0  0  0  0
  1  5  2  0  0  0  0
  2 15  1  0  0  0  0
  3 77  1  0  0  0  0
  4 76  1  0  0  0  0
  6  7  1  0  0  0  0
  6  8  1  0  0  0  0
  6 13  1  6  0  0  0
  6 31  1  0  0  0  0
  7  9  1  0  0  0  0
  7 32  1  0  0  0  0
  7 33  1  0  0  0  0
  8 15  1  0  0  0  0
  8 34  1  0  0  0  0
  8 35  1  0  0  0  0
  9 16  1  0  0  0  0
  9 36  1  0  0  0  0
  9 37  1  0  0  0  0
 10 11  1  0  0  0  0
 10 12  1  0  0  0  0
 10 38  1  0  0  0  0
 10 39  1  0  0  0  0
 11 20  1  0  0  0  0
 11 21  1  0  0  0  0
 11 40  1  0  0  0  0
 12 14  1  0  0  0  0
 12 41  1  0  0  0  0
 12 42  1  0  0  0  0
 13 43  1  0  0  0  0
 13 44  1  0  0  0  0
 13 45  1  0  0  0  0
 14 18  1  0  0  0  0
 14 46  1  0  0  0  0
 14 47  1  0  0  0  0
 15 48  1  0  0  0  0
 15 49  1  0  0  0  0
 16 17  2  0  0  0  0
 16 50  1  0  0  0  0
 17 19  1  0  0  0  0
 17 28  1  0  0  0  0
 18 25  2  0  0  0  0
 18 29  1  0  0  0  0
 19 22  1  0  0  0  0
 19 51  1  0  0  0  0
 19 52  1  0  0  0  0
 20 56  1  0  0  0  0
 20 57  1  0  0  0  0
 20 58  1  0  0  0  0
 21 53  1  0  0  0  0
 21 54  1  0  0  0  0
 21 55  1  0  0  0  0
 22 27  1  0  0  0  0
 22 59  1  0  0  0  0
 22 60  1  0  0  0  0
 23 24  1  0  0  0  0
 23 25  1  0  0  0  0
 23 61  1  0  0  0  0
 23 62  1  0  0  0  0
 24 26  1  0  0  0  0
 24 63  1  0  0  0  0
 24 64  1  0  0  0  0
 25 65  1  0  0  0  0
 26 27  2  0  0  0  0
 26 30  1  0  0  0  0
 27 66  1  0  0  0  0
 28 67  1  0  0  0  0
 28 68  1  0  0  0  0
 28 69  1  0  0  0  0
 29 70  1  0  0  0  0
 29 71  1  0  0  0  0
 29 72  1  0  0  0  0
 30 73  1  0  0  0  0
 30 74  1  0  0  0  0
 30 75  1  0  0  0  0
M  END
> <PUBCHEM_COMPOUND_CID>
121225196

> <PUBCHEM_COMPOUND_CANONICALIZED>
1

> <PUBCHEM_CACTVS_COMPLEXITY>
584

> <PUBCHEM_CACTVS_HBOND_ACCEPTOR>
4

> <PUBCHEM_CACTVS_HBOND_DONOR>
2

> <PUBCHEM_CACTVS_ROTATABLE_BOND>
17

> <PUBCHEM_CACTVS_SUBSKEYS>
AAADcfB4OAIAAAAAAAAAAAAAAAAAAAAAAAAAAAAAAAAAAAAAAAAAGgAACCAADQCggAICAAAAARCAQiBCAIAAAAAgAAAACAAAAAgAAAIAAQAAAAAEgAAIAAOAwEAOAAAAAAAAAAAAAAAAAAAAAAAAAAAAAA==

> <PUBCHEM_IUPAC_OPENEYE_NAME>
[(3S,6Z,10E,14E)-3,7,11,15,19-pentamethylicosa-6,10,14-trienyl] dihydrogen phosphate

> <PUBCHEM_IUPAC_CAS_NAME>
[(3S,6Z,10E,14E)-3,7,11,15,19-pentamethyleicosa-6,10,14-trienyl] dihydrogen phosphate

> <PUBCHEM_IUPAC_NAME>
[(3S,6Z,10E,14E)-3,7,11,15,19-pentamethylicosa-6,10,14-trienyl] dihydrogen phosphate

> <PUBCHEM_IUPAC_SYSTEMATIC_NAME>
[(3S,6Z,10E,14E)-3,7,11,15,19-pentamethylicosa-6,10,14-trienyl] dihydrogen phosphate

> <PUBCHEM_IUPAC_TRADITIONAL_NAME>
[(3S,6Z,10E,14E)-3,7,11,15,19-pentamethyleicosa-6,10,14-trienyl] dihydrogen phosphate

> <PUBCHEM_IUPAC_INCHI>
InChI=1S/C25H47O4P/c1-21(2)11-7-12-22(3)13-8-14-23(4)15-9-16-24(5)17-10-18-25(6)19-20-29-30(26,27)28/h13,15,17,21,25H,7-12,14,16,18-20H2,1-6H3,(H2,26,27,28)/b22-13+,23-15+,24-17-/t25-/m0/s1

> <PUBCHEM_IUPAC_INCHIKEY>
CJDPXZMTCMWKET-YGRYZZMUSA-N

> <PUBCHEM_XLOGP3_AA>
8.1

> <PUBCHEM_EXACT_MASS>
442.321

> <PUBCHEM_MOLECULAR_FORMULA>
C25H47O4P

> <PUBCHEM_MOLECULAR_WEIGHT>
442.621

> <PUBCHEM_OPENEYE_CAN_SMILES>
CC(C)CCCC(=CCCC(=CCCC(=CCCC(C)CCOP(=O)(O)O)C)C)C

> <PUBCHEM_OPENEYE_ISO_SMILES>
C[C@@H](CC/C=C(/C)\CC/C=C(\C)/CC/C=C(\C)/CCCC(C)C)CCOP(=O)(O)O

> <PUBCHEM_CACTVS_TPSA>
66.8

> <PUBCHEM_MONOISOTOPIC_WEIGHT>
442.321

> <PUBCHEM_TOTAL_CHARGE>
0

> <PUBCHEM_HEAVY_ATOM_COUNT>
30

> <PUBCHEM_ATOM_DEF_STEREO_COUNT>
1

> <PUBCHEM_ATOM_UDEF_STEREO_COUNT>
0

> <PUBCHEM_BOND_DEF_STEREO_COUNT>
3

> <PUBCHEM_BOND_UDEF_STEREO_COUNT>
0

> <PUBCHEM_ISOTOPIC_ATOM_COUNT>
0

> <PUBCHEM_COMPONENT_COUNT>
1

> <PUBCHEM_CACTVS_TAUTO_COUNT>
1

> <PUBCHEM_COORDINATE_TYPE>
1
5
255

> <PUBCHEM_BONDANNOTATIONS>
6  13  6

> <DESCRIPTION>
Archaeal dolichyl phosphate

$$$$
446373
  -OEChem-09291902472D

134133  0     1  0  0  0  0  0999 V2000
   18.4545    0.8100    0.0000 O   0  0  0  0  0  0  0  0  0  0  0  0
   15.8564    0.3100    0.0000 O   0  0  0  0  0  0  0  0  0  0  0  0
   16.7224   -1.1900    0.0000 O   0  0  0  0  0  0  0  0  0  0  0  0
   24.5167    0.3100    0.0000 C   0  0  2  0  0  0  0  0  0  0  0  0
    9.7942    0.8100    0.0000 C   0  0  2  0  0  0  0  0  0  0  0  0
   25.3827    0.8100    0.0000 C   0  0  0  0  0  0  0  0  0  0  0  0
    8.9282    0.3100    0.0000 C   0  0  0  0  0  0  0  0  0  0  0  0
   27.9808    0.3100    0.0000 C   0  0  1  0  0  0  0  0  0  0  0  0
    6.3301    0.8100    0.0000 C   0  0  1  0  0  0  0  0  0  0  0  0
   23.6506    0.8100    0.0000 C   0  0  0  0  0  0  0  0  0  0  0  0
   26.2487    0.3100    0.0000 C   0  0  0  0  0  0  0  0  0  0  0  0
    8.0622    0.8100    0.0000 C   0  0  0  0  0  0  0  0  0  0  0  0
   27.1147    0.8100    0.0000 C   0  0  0  0  0  0  0  0  0  0  0  0
   10.6603    0.3100    0.0000 C   0  0  0  0  0  0  0  0  0  0  0  0
    7.1962    0.3100    0.0000 C   0  0  0  0  0  0  0  0  0  0  0  0
   22.7846    0.3100    0.0000 C   0  0  0  0  0  0  0  0  0  0  0  0
   11.5263    0.8100    0.0000 C   0  0  0  0  0  0  0  0  0  0  0  0
   28.8468    0.8100    0.0000 C   0  0  0  0  0  0  0  0  0  0  0  0
    5.4641    0.3100    0.0000 C   0  0  0  0  0  0  0  0  0  0  0  0
   21.9186    0.8100    0.0000 C   0  0  0  0  0  0  0  0  0  0  0  0
   12.3923    0.3100    0.0000 C   0  0  0  0  0  0  0  0  0  0  0  0
   21.0526    0.3100    0.0000 C   0  0  2  0  0  0  0  0  0  0  0  0
   13.2583    0.8100    0.0000 C   0  0  2  0  0  0  0  0  0  0  0  0
   29.7128    0.3100    0.0000 C   0  0  0  0  0  0  0  0  0  0  0  0
    4.5981    0.8100    0.0000 C   0  0  0  0  0  0  0  0  0  0  0  0
   24.5167   -0.6900    0.0000 C   0  0  0  0  0  0  0  0  0  0  0  0
    9.7942    1.8100    0.0000 C   0  0  0  0  0  0  0  0  0  0  0  0
   27.9808   -0.6900    0.0000 C   0  0  0  0  0  0  0  0  0  0  0  0
    6.3301    1.8100    0.0000 C   0  0  0  0  0  0  0  0  0  0  0  0
   20.1865    0.8100    0.0000 C   0  0  0  0  0  0  0  0  0  0  0  0
   14.1244    0.3100    0.0000 C   0  0  0  0  0  0  0  0  0  0  0  0
   30.5788    0.8100    0.0000 C   0  0  0  0  0  0  0  0  0  0  0  0
    3.7320    0.3100    0.0000 C   0  0  0  0  0  0  0  0  0  0  0  0
   31.4449    0.3100    0.0000 C   0  0  0  0  0  0  0  0  0  0  0  0
    2.8660    0.8100    0.0000 C   0  0  0  0  0  0  0  0  0  0  0  0
   21.0526   -0.6900    0.0000 C   0  0  0  0  0  0  0  0  0  0  0  0
   13.2583    1.8100    0.0000 C   0  0  0  0  0  0  0  0  0  0  0  0
   19.3205    0.3100    0.0000 C   0  0  0  0  0  0  0  0  0  0  0  0
   14.9904    0.8100    0.0000 C   0  0  0  0  0  0  0  0  0  0  0  0
   17.5885    0.3100    0.0000 C   0  0  1  0  0  0  0  0  0  0  0  0
   32.3109    0.8100    0.0000 C   0  0  0  0  0  0  0  0  0  0  0  0
   31.4449   -0.6900    0.0000 C   0  0  0  0  0  0  0  0  0  0  0  0
    2.0000    0.3100    0.0000 C   0  0  0  0  0  0  0  0  0  0  0  0
    2.8660    1.8100    0.0000 C   0  0  0  0  0  0  0  0  0  0  0  0
   16.7224    0.8100    0.0000 C   0  0  0  0  0  0  0  0  0  0  0  0
   17.5885   -0.6900    0.0000 C   0  0  0  0  0  0  0  0  0  0  0  0
   25.0536    0.0000    0.0000 H   0  0  0  0  0  0  0  0  0  0  0  0
    9.2573    1.1200    0.0000 H   0  0  0  0  0  0  0  0  0  0  0  0
   25.7812    1.2850    0.0000 H   0  0  0  0  0  0  0  0  0  0  0  0
   24.9842    1.2850    0.0000 H   0  0  0  0  0  0  0  0  0  0  0  0
    8.5297   -0.1649    0.0000 H   0  0  0  0  0  0  0  0  0  0  0  0
    9.3267   -0.1649    0.0000 H   0  0  0  0  0  0  0  0  0  0  0  0
   28.5177    0.0000    0.0000 H   0  0  0  0  0  0  0  0  0  0  0  0
    6.8671    1.1200    0.0000 H   0  0  0  0  0  0  0  0  0  0  0  0
   24.0492    1.2850    0.0000 H   0  0  0  0  0  0  0  0  0  0  0  0
   23.2521    1.2850    0.0000 H   0  0  0  0  0  0  0  0  0  0  0  0
   25.8502   -0.1649    0.0000 H   0  0  0  0  0  0  0  0  0  0  0  0
   26.6472   -0.1649    0.0000 H   0  0  0  0  0  0  0  0  0  0  0  0
    8.4607    1.2850    0.0000 H   0  0  0  0  0  0  0  0  0  0  0  0
    7.6636    1.2850    0.0000 H   0  0  0  0  0  0  0  0  0  0  0  0
   27.5133    1.2850    0.0000 H   0  0  0  0  0  0  0  0  0  0  0  0
   26.7162    1.2850    0.0000 H   0  0  0  0  0  0  0  0  0  0  0  0
   10.2617   -0.1649    0.0000 H   0  0  0  0  0  0  0  0  0  0  0  0
   11.0588   -0.1649    0.0000 H   0  0  0  0  0  0  0  0  0  0  0  0
    6.7976   -0.1649    0.0000 H   0  0  0  0  0  0  0  0  0  0  0  0
    7.5947   -0.1649    0.0000 H   0  0  0  0  0  0  0  0  0  0  0  0
   22.3861   -0.1649    0.0000 H   0  0  0  0  0  0  0  0  0  0  0  0
   23.1831   -0.1649    0.0000 H   0  0  0  0  0  0  0  0  0  0  0  0
   11.9248    1.2850    0.0000 H   0  0  0  0  0  0  0  0  0  0  0  0
   11.1278    1.2850    0.0000 H   0  0  0  0  0  0  0  0  0  0  0  0
   29.2453    1.2850    0.0000 H   0  0  0  0  0  0  0  0  0  0  0  0
   28.4483    1.2850    0.0000 H   0  0  0  0  0  0  0  0  0  0  0  0
    5.0656   -0.1649    0.0000 H   0  0  0  0  0  0  0  0  0  0  0  0
    5.8626   -0.1649    0.0000 H   0  0  0  0  0  0  0  0  0  0  0  0
   22.3171    1.2850    0.0000 H   0  0  0  0  0  0  0  0  0  0  0  0
   21.5201    1.2850    0.0000 H   0  0  0  0  0  0  0  0  0  0  0  0
   11.9938   -0.1649    0.0000 H   0  0  0  0  0  0  0  0  0  0  0  0
   12.7908   -0.1649    0.0000 H   0  0  0  0  0  0  0  0  0  0  0  0
   21.5895    0.0000    0.0000 H   0  0  0  0  0  0  0  0  0  0  0  0
   13.7953    1.1200    0.0000 H   0  0  0  0  0  0  0  0  0  0  0  0
   29.3143   -0.1649    0.0000 H   0  0  0  0  0  0  0  0  0  0  0  0
   30.1113   -0.1649    0.0000 H   0  0  0  0  0  0  0  0  0  0  0  0
    4.9966    1.2850    0.0000 H   0  0  0  0  0  0  0  0  0  0  0  0
    4.1996    1.2850    0.0000 H   0  0  0  0  0  0  0  0  0  0  0  0
   23.8967   -0.6900    0.0000 H   0  0  0  0  0  0  0  0  0  0  0  0
   24.5167   -1.3100    0.0000 H   0  0  0  0  0  0  0  0  0  0  0  0
   25.1367   -0.6900    0.0000 H   0  0  0  0  0  0  0  0  0  0  0  0
   10.4142    1.8100    0.0000 H   0  0  0  0  0  0  0  0  0  0  0  0
    9.7942    2.4300    0.0000 H   0  0  0  0  0  0  0  0  0  0  0  0
    9.1742    1.8100    0.0000 H   0  0  0  0  0  0  0  0  0  0  0  0
   27.3608   -0.6900    0.0000 H   0  0  0  0  0  0  0  0  0  0  0  0
   27.9808   -1.3100    0.0000 H   0  0  0  0  0  0  0  0  0  0  0  0
   28.6008   -0.6900    0.0000 H   0  0  0  0  0  0  0  0  0  0  0  0
    6.9501    1.8100    0.0000 H   0  0  0  0  0  0  0  0  0  0  0  0
    6.3301    2.4300    0.0000 H   0  0  0  0  0  0  0  0  0  0  0  0
    5.7101    1.8100    0.0000 H   0  0  0  0  0  0  0  0  0  0  0  0
   20.5851    1.2850    0.0000 H   0  0  0  0  0  0  0  0  0  0  0  0
   19.7880    1.2850    0.0000 H   0  0  0  0  0  0  0  0  0  0  0  0
   13.7258   -0.1649    0.0000 H   0  0  0  0  0  0  0  0  0  0  0  0
   14.5229   -0.1649    0.0000 H   0  0  0  0  0  0  0  0  0  0  0  0
   30.9774    1.2850    0.0000 H   0  0  0  0  0  0  0  0  0  0  0  0
   30.1803    1.2850    0.0000 H   0  0  0  0  0  0  0  0  0  0  0  0
    3.3335   -0.1649    0.0000 H   0  0  0  0  0  0  0  0  0  0  0  0
    4.1306   -0.1649    0.0000 H   0  0  0  0  0  0  0  0  0  0  0  0
   31.4449    0.9300    0.0000 H   0  0  0  0  0  0  0  0  0  0  0  0
    2.8660    0.1900    0.0000 H   0  0  0  0  0  0  0  0  0  0  0  0
   20.4326   -0.6900    0.0000 H   0  0  0  0  0  0  0  0  0  0  0  0
   21.0526   -1.3100    0.0000 H   0  0  0  0  0  0  0  0  0  0  0  0
   21.6726   -0.6900    0.0000 H   0  0  0  0  0  0  0  0  0  0  0  0
   13.8783    1.8100    0.0000 H   0  0  0  0  0  0  0  0  0  0  0  0
   13.2583    2.4300    0.0000 H   0  0  0  0  0  0  0  0  0  0  0  0
   12.6383    1.8100    0.0000 H   0  0  0  0  0  0  0  0  0  0  0  0
   18.9220   -0.1649    0.0000 H   0  0  0  0  0  0  0  0  0  0  0  0
   19.7190   -0.1649    0.0000 H   0  0  0  0  0  0  0  0  0  0  0  0
   15.3889    1.2850    0.0000 H   0  0  0  0  0  0  0  0  0  0  0  0
   14.5919    1.2850    0.0000 H   0  0  0  0  0  0  0  0  0  0  0  0
   17.5885    0.9300    0.0000 H   0  0  0  0  0  0  0  0  0  0  0  0
   32.6209    0.2731    0.0000 H   0  0  0  0  0  0  0  0  0  0  0  0
   32.8478    1.1200    0.0000 H   0  0  0  0  0  0  0  0  0  0  0  0
   32.0009    1.3469    0.0000 H   0  0  0  0  0  0  0  0  0  0  0  0
   30.8249   -0.6900    0.0000 H   0  0  0  0  0  0  0  0  0  0  0  0
   31.4449   -1.3100    0.0000 H   0  0  0  0  0  0  0  0  0  0  0  0
   32.0649   -0.6900    0.0000 H   0  0  0  0  0  0  0  0  0  0  0  0
    1.6900    0.8469    0.0000 H   0  0  0  0  0  0  0  0  0  0  0  0
    1.4631    0.0000    0.0000 H   0  0  0  0  0  0  0  0  0  0  0  0
    2.3100   -0.2269    0.0000 H   0  0  0  0  0  0  0  0  0  0  0  0
    3.4860    1.8100    0.0000 H   0  0  0  0  0  0  0  0  0  0  0  0
    2.8660    2.4300    0.0000 H   0  0  0  0  0  0  0  0  0  0  0  0
    2.2460    1.8100    0.0000 H   0  0  0  0  0  0  0  0  0  0  0  0
   17.1210    1.2850    0.0000 H   0  0  0  0  0  0  0  0  0  0  0  0
   16.3239    1.2850    0.0000 H   0  0  0  0  0  0  0  0  0  0  0  0
   17.8005   -1.2726    0.0000 H   0  0  0  0  0  0  0  0  0  0  0  0
   18.1990   -0.5823    0.0000 H   0  0  0  0  0  0  0  0  0  0  0  0
   16.7224   -1.8100    0.0000 H   0  0  0  0  0  0  0  0  0  0  0  0
  1 38  1  0  0  0  0
 40  1  1  6  0  0  0
  2 39  1  0  0  0  0
  2 45  1  0  0  0  0
  3 46  1  0  0  0  0
  3134  1  0  0  0  0
  4  6  1  0  0  0  0
  4 10  1  0  0  0  0
  4 26  1  1  0  0  0
  4 47  1  0  0  0  0
  5  7  1  0  0  0  0
  5 14  1  0  0  0  0
  5 27  1  1  0  0  0
  5 48  1  0  0  0  0
  6 11  1  0  0  0  0
  6 49  1  0  0  0  0
  6 50  1  0  0  0  0
  7 12  1  0  0  0  0
  7 51  1  0  0  0  0
  7 52  1  0  0  0  0
  8 13  1  0  0  0  0
  8 18  1  0  0  0  0
  8 28  1  1  0  0  0
  8 53  1  0  0  0  0
  9 15  1  0  0  0  0
  9 19  1  0  0  0  0
  9 29  1  1  0  0  0
  9 54  1  0  0  0  0
 10 16  1  0  0  0  0
 10 55  1  0  0  0  0
 10 56  1  0  0  0  0
 11 13  1  0  0  0  0
 11 57  1  0  0  0  0
 11 58  1  0  0  0  0
 12 15  1  0  0  0  0
 12 59  1  0  0  0  0
 12 60  1  0  0  0  0
 13 61  1  0  0  0  0
 13 62  1  0  0  0  0
 14 17  1  0  0  0  0
 14 63  1  0  0  0  0
 14 64  1  0  0  0  0
 15 65  1  0  0  0  0
 15 66  1  0  0  0  0
 16 20  1  0  0  0  0
 16 67  1  0  0  0  0
 16 68  1  0  0  0  0
 17 21  1  0  0  0  0
 17 69  1  0  0  0  0
 17 70  1  0  0  0  0
 18 24  1  0  0  0  0
 18 71  1  0  0  0  0
 18 72  1  0  0  0  0
 19 25  1  0  0  0  0
 19 73  1  0  0  0  0
 19 74  1  0  0  0  0
 20 22  1  0  0  0  0
 20 75  1  0  0  0  0
 20 76  1  0  0  0  0
 21 23  1  0  0  0  0
 21 77  1  0  0  0  0
 21 78  1  0  0  0  0
 22 30  1  0  0  0  0
 22 36  1  1  0  0  0
 22 79  1  0  0  0  0
 23 31  1  0  0  0  0
 23 37  1  1  0  0  0
 23 80  1  0  0  0  0
 24 32  1  0  0  0  0
 24 81  1  0  0  0  0
 24 82  1  0  0  0  0
 25 33  1  0  0  0  0
 25 83  1  0  0  0  0
 25 84  1  0  0  0  0
 26 85  1  0  0  0  0
 26 86  1  0  0  0  0
 26 87  1  0  0  0  0
 27 88  1  0  0  0  0
 27 89  1  0  0  0  0
 27 90  1  0  0  0  0
 28 91  1  0  0  0  0
 28 92  1  0  0  0  0
 28 93  1  0  0  0  0
 29 94  1  0  0  0  0
 29 95  1  0  0  0  0
 29 96  1  0  0  0  0
 30 38  1  0  0  0  0
 30 97  1  0  0  0  0
 30 98  1  0  0  0  0
 31 39  1  0  0  0  0
 31 99  1  0  0  0  0
 31100  1  0  0  0  0
 32 34  1  0  0  0  0
 32101  1  0  0  0  0
 32102  1  0  0  0  0
 33 35  1  0  0  0  0
 33103  1  0  0  0  0
 33104  1  0  0  0  0
 34 41  1  0  0  0  0
 34 42  1  0  0  0  0
 34105  1  0  0  0  0
 35 43  1  0  0  0  0
 35 44  1  0  0  0  0
 35106  1  0  0  0  0
 36107  1  0  0  0  0
 36108  1  0  0  0  0
 36109  1  0  0  0  0
 37110  1  0  0  0  0
 37111  1  0  0  0  0
 37112  1  0  0  0  0
 38113  1  0  0  0  0
 38114  1  0  0  0  0
 39115  1  0  0  0  0
 39116  1  0  0  0  0
 40 45  1  0  0  0  0
 40 46  1  0  0  0  0
 40117  1  0  0  0  0
 41118  1  0  0  0  0
 41119  1  0  0  0  0
 41120  1  0  0  0  0
 42121  1  0  0  0  0
 42122  1  0  0  0  0
 42123  1  0  0  0  0
 43124  1  0  0  0  0
 43125  1  0  0  0  0
 43126  1  0  0  0  0
 44127  1  0  0  0  0
 44128  1  0  0  0  0
 44129  1  0  0  0  0
 45130  1  0  0  0  0
 45131  1  0  0  0  0
 46132  1  0  0  0  0
 46133  1  0  0  0  0
M  END
> <PUBCHEM_COMPOUND_CID>
446373

> <PUBCHEM_COMPOUND_CANONICALIZED>
1

> <PUBCHEM_CACTVS_COMPLEXITY>
619

> <PUBCHEM_CACTVS_HBOND_ACCEPTOR>
3

> <PUBCHEM_CACTVS_HBOND_DONOR>
1

> <PUBCHEM_CACTVS_ROTATABLE_BOND>
34

> <PUBCHEM_CACTVS_SUBSKEYS>
AAADcfB8MAAAAAAAAAAAAAAAAAAAAAAAAAAAAAAAAAAAAAAAAAAAGgAACAAADRSggAICAAAABgAAAAAAAAAAAAAAAAAAAAAAAAABEAIAAAACQAAFAAADAAGAwOAOAAAAAAAAAAAAAAAAAAAAAAAAAAAAAA==

> <PUBCHEM_IUPAC_OPENEYE_NAME>
(2R)-2,3-bis[(3R,7R,11R)-3,7,11,15-tetramethylhexadecoxy]propan-1-ol

> <PUBCHEM_IUPAC_CAS_NAME>
(2R)-2,3-bis[(3R,7R,11R)-3,7,11,15-tetramethylhexadecoxy]-1-propanol

> <PUBCHEM_IUPAC_NAME_MARKUP>
(2<I>R</I>)-2,3-bis[(3<I>R</I>,7<I>R</I>,11<I>R</I>)-3,7,11,15-tetramethylhexadecoxy]propan-1-ol

> <PUBCHEM_IUPAC_NAME>
(2R)-2,3-bis[(3R,7R,11R)-3,7,11,15-tetramethylhexadecoxy]propan-1-ol

> <PUBCHEM_IUPAC_SYSTEMATIC_NAME>
(2R)-2,3-bis[(3R,7R,11R)-3,7,11,15-tetramethylhexadecoxy]propan-1-ol

> <PUBCHEM_IUPAC_TRADITIONAL_NAME>
(2R)-2,3-bis[(3R,7R,11R)-3,7,11,15-tetramethylhexadecoxy]propan-1-ol

> <PUBCHEM_IUPAC_INCHI>
InChI=1S/C43H88O3/c1-35(2)17-11-19-37(5)21-13-23-39(7)25-15-27-41(9)29-31-45-34-43(33-44)46-32-30-42(10)28-16-26-40(8)24-14-22-38(6)20-12-18-36(3)4/h35-44H,11-34H2,1-10H3/t37-,38-,39-,40-,41-,42-,43-/m1/s1

> <PUBCHEM_IUPAC_INCHIKEY>
ISDBCJSGCHUHFI-UMZPFTBHSA-N

> <PUBCHEM_XLOGP3_AA>
17.2

> <PUBCHEM_EXACT_MASS>
652.673347

> <PUBCHEM_MOLECULAR_FORMULA>
C43H88O3

> <PUBCHEM_MOLECULAR_WEIGHT>
653.2

> <PUBCHEM_OPENEYE_CAN_SMILES>
CC(C)CCCC(C)CCCC(C)CCCC(C)CCOCC(CO)OCCC(C)CCCC(C)CCCC(C)CCCC(C)C

> <PUBCHEM_OPENEYE_ISO_SMILES>
C[C@H](CCC[C@H](C)CCCC(C)C)CCC[C@@H](C)CCOC[C@@H](CO)OCC[C@H](C)CCC[C@H](C)CCC[C@H](C)CCCC(C)C

> <PUBCHEM_CACTVS_TPSA>
38.7

> <PUBCHEM_MONOISOTOPIC_WEIGHT>
652.673347

> <PUBCHEM_TOTAL_CHARGE>
0

> <PUBCHEM_HEAVY_ATOM_COUNT>
46

> <PUBCHEM_ATOM_DEF_STEREO_COUNT>
7

> <PUBCHEM_ATOM_UDEF_STEREO_COUNT>
0

> <PUBCHEM_BOND_DEF_STEREO_COUNT>
0

> <PUBCHEM_BOND_UDEF_STEREO_COUNT>
0

> <PUBCHEM_ISOTOPIC_ATOM_COUNT>
0

> <PUBCHEM_COMPONENT_COUNT>
1

> <PUBCHEM_CACTVS_TAUTO_COUNT>
-1

> <PUBCHEM_COORDINATE_TYPE>
1
5
255

> <PUBCHEM_BONDANNOTATIONS>
40  1  6
22  36  5
23  37  5
4  26  5
5  27  5
8  28  5
9  29  5

> <DESCRIPTION>
Archaeol

$$$$
97043232
  -OEChem-12031714522D

139138  0     1  0  0  0  0  0999 V2000
   19.3205    6.5670    0.0000 P   0  0  0  0  0  0  0  0  0  0  0  0
   15.8564    6.5670    0.0000 O   0  0  0  0  0  0  0  0  0  0  0  0
   15.8564    4.5670    0.0000 O   0  0  0  0  0  0  0  0  0  0  0  0
   18.4545    6.0670    0.0000 O   0  0  0  0  0  0  0  0  0  0  0  0
   20.1865    7.0670    0.0000 O   0  0  0  0  0  0  0  0  0  0  0  0
   19.8205    5.7010    0.0000 O   0  0  0  0  0  0  0  0  0  0  0  0
   18.8205    7.4330    0.0000 O   0  0  0  0  0  0  0  0  0  0  0  0
    9.7942    6.0670    0.0000 C   0  0  1  0  0  0  0  0  0  0  0  0
   13.2583   -0.9330    0.0000 C   0  0  2  0  0  0  0  0  0  0  0  0
    8.9282    6.5670    0.0000 C   0  0  0  0  0  0  0  0  0  0  0  0
   12.3923   -1.4330    0.0000 C   0  0  0  0  0  0  0  0  0  0  0  0
    6.3301    6.0670    0.0000 C   0  0  2  0  0  0  0  0  0  0  0  0
   10.6603    6.5670    0.0000 C   0  0  0  0  0  0  0  0  0  0  0  0
    8.0622    6.0670    0.0000 C   0  0  0  0  0  0  0  0  0  0  0  0
   11.5263   -3.9330    0.0000 C   0  0  1  0  0  0  0  0  0  0  0  0
    7.1962    6.5670    0.0000 C   0  0  0  0  0  0  0  0  0  0  0  0
   12.3923   -2.4330    0.0000 C   0  0  0  0  0  0  0  0  0  0  0  0
   13.2583    0.0670    0.0000 C   0  0  0  0  0  0  0  0  0  0  0  0
   11.5263   -2.9330    0.0000 C   0  0  0  0  0  0  0  0  0  0  0  0
   11.5263    6.0670    0.0000 C   0  0  0  0  0  0  0  0  0  0  0  0
   14.1244    0.5670    0.0000 C   0  0  0  0  0  0  0  0  0  0  0  0
   12.3923    6.5670    0.0000 C   0  0  0  0  0  0  0  0  0  0  0  0
    5.4641    6.5670    0.0000 C   0  0  0  0  0  0  0  0  0  0  0  0
   10.6603   -4.4330    0.0000 C   0  0  0  0  0  0  0  0  0  0  0  0
   14.1244    1.5670    0.0000 C   0  0  0  0  0  0  0  0  0  0  0  0
   13.2583    6.0670    0.0000 C   0  0  1  0  0  0  0  0  0  0  0  0
   14.9904    2.0670    0.0000 C   0  0  2  0  0  0  0  0  0  0  0  0
    4.5981    6.0670    0.0000 C   0  0  0  0  0  0  0  0  0  0  0  0
   10.6603   -5.4330    0.0000 C   0  0  0  0  0  0  0  0  0  0  0  0
    9.7942    5.0670    0.0000 C   0  0  0  0  0  0  0  0  0  0  0  0
   14.1244   -1.4330    0.0000 C   0  0  0  0  0  0  0  0  0  0  0  0
    6.3301    5.0670    0.0000 C   0  0  0  0  0  0  0  0  0  0  0  0
   14.1244    6.5670    0.0000 C   0  0  0  0  0  0  0  0  0  0  0  0
   12.3923   -4.4330    0.0000 C   0  0  0  0  0  0  0  0  0  0  0  0
   14.9904    3.0670    0.0000 C   0  0  0  0  0  0  0  0  0  0  0  0
    3.7320    6.5670    0.0000 C   0  0  0  0  0  0  0  0  0  0  0  0
    9.7942   -5.9330    0.0000 C   0  0  0  0  0  0  0  0  0  0  0  0
   13.2583    5.0670    0.0000 C   0  0  0  0  0  0  0  0  0  0  0  0
    2.8660    6.0670    0.0000 C   0  0  0  0  0  0  0  0  0  0  0  0
    9.7942   -6.9330    0.0000 C   0  0  0  0  0  0  0  0  0  0  0  0
   15.8564    1.5670    0.0000 C   0  0  0  0  0  0  0  0  0  0  0  0
   14.9904    6.0670    0.0000 C   0  0  0  0  0  0  0  0  0  0  0  0
   15.8564    3.5670    0.0000 C   0  0  0  0  0  0  0  0  0  0  0  0
   16.7224    6.0670    0.0000 C   0  0  1  0  0  0  0  0  0  0  0  0
    2.0000    6.5670    0.0000 C   0  0  0  0  0  0  0  0  0  0  0  0
    2.8660    5.0670    0.0000 C   0  0  0  0  0  0  0  0  0  0  0  0
    8.9282   -7.4330    0.0000 C   0  0  0  0  0  0  0  0  0  0  0  0
   10.6603   -7.4330    0.0000 C   0  0  0  0  0  0  0  0  0  0  0  0
   16.7224    5.0670    0.0000 C   0  0  0  0  0  0  0  0  0  0  0  0
   17.5885    6.5670    0.0000 C   0  0  0  0  0  0  0  0  0  0  0  0
    9.2573    5.7570    0.0000 H   0  0  0  0  0  0  0  0  0  0  0  0
   13.7953   -0.6230    0.0000 H   0  0  0  0  0  0  0  0  0  0  0  0
    9.3267    7.0419    0.0000 H   0  0  0  0  0  0  0  0  0  0  0  0
    8.5297    7.0419    0.0000 H   0  0  0  0  0  0  0  0  0  0  0  0
   12.1803   -0.8504    0.0000 H   0  0  0  0  0  0  0  0  0  0  0  0
   11.7817   -1.5407    0.0000 H   0  0  0  0  0  0  0  0  0  0  0  0
    6.8671    5.7570    0.0000 H   0  0  0  0  0  0  0  0  0  0  0  0
   11.0588    7.0419    0.0000 H   0  0  0  0  0  0  0  0  0  0  0  0
   10.2617    7.0419    0.0000 H   0  0  0  0  0  0  0  0  0  0  0  0
    7.6636    5.5920    0.0000 H   0  0  0  0  0  0  0  0  0  0  0  0
    8.4607    5.5920    0.0000 H   0  0  0  0  0  0  0  0  0  0  0  0
   12.0632   -3.6230    0.0000 H   0  0  0  0  0  0  0  0  0  0  0  0
    7.5947    7.0419    0.0000 H   0  0  0  0  0  0  0  0  0  0  0  0
    6.7976    7.0419    0.0000 H   0  0  0  0  0  0  0  0  0  0  0  0
   12.6044   -3.0156    0.0000 H   0  0  0  0  0  0  0  0  0  0  0  0
   13.0029   -2.3253    0.0000 H   0  0  0  0  0  0  0  0  0  0  0  0
   13.0463    0.6496    0.0000 H   0  0  0  0  0  0  0  0  0  0  0  0
   12.6477   -0.0407    0.0000 H   0  0  0  0  0  0  0  0  0  0  0  0
   11.3142   -2.3504    0.0000 H   0  0  0  0  0  0  0  0  0  0  0  0
   10.9157   -3.0407    0.0000 H   0  0  0  0  0  0  0  0  0  0  0  0
   11.1278    5.5920    0.0000 H   0  0  0  0  0  0  0  0  0  0  0  0
   11.9248    5.5920    0.0000 H   0  0  0  0  0  0  0  0  0  0  0  0
   14.3364   -0.0156    0.0000 H   0  0  0  0  0  0  0  0  0  0  0  0
   14.7349    0.6746    0.0000 H   0  0  0  0  0  0  0  0  0  0  0  0
   12.7908    7.0419    0.0000 H   0  0  0  0  0  0  0  0  0  0  0  0
   11.9938    7.0419    0.0000 H   0  0  0  0  0  0  0  0  0  0  0  0
    5.8626    7.0419    0.0000 H   0  0  0  0  0  0  0  0  0  0  0  0
    5.0656    7.0419    0.0000 H   0  0  0  0  0  0  0  0  0  0  0  0
   10.4482   -3.8504    0.0000 H   0  0  0  0  0  0  0  0  0  0  0  0
   10.0497   -4.5407    0.0000 H   0  0  0  0  0  0  0  0  0  0  0  0
   13.9123    2.1496    0.0000 H   0  0  0  0  0  0  0  0  0  0  0  0
   13.5138    1.4593    0.0000 H   0  0  0  0  0  0  0  0  0  0  0  0
   13.7953    5.7570    0.0000 H   0  0  0  0  0  0  0  0  0  0  0  0
   15.5273    2.3770    0.0000 H   0  0  0  0  0  0  0  0  0  0  0  0
    4.1996    5.5920    0.0000 H   0  0  0  0  0  0  0  0  0  0  0  0
    4.9966    5.5920    0.0000 H   0  0  0  0  0  0  0  0  0  0  0  0
   10.8723   -6.0156    0.0000 H   0  0  0  0  0  0  0  0  0  0  0  0
   11.2708   -5.3254    0.0000 H   0  0  0  0  0  0  0  0  0  0  0  0
    9.1742    5.0670    0.0000 H   0  0  0  0  0  0  0  0  0  0  0  0
    9.7942    4.4470    0.0000 H   0  0  0  0  0  0  0  0  0  0  0  0
   10.4142    5.0670    0.0000 H   0  0  0  0  0  0  0  0  0  0  0  0
   13.8144   -1.9700    0.0000 H   0  0  0  0  0  0  0  0  0  0  0  0
   14.6613   -1.7430    0.0000 H   0  0  0  0  0  0  0  0  0  0  0  0
   14.4344   -0.8961    0.0000 H   0  0  0  0  0  0  0  0  0  0  0  0
    5.7101    5.0670    0.0000 H   0  0  0  0  0  0  0  0  0  0  0  0
    6.3301    4.4470    0.0000 H   0  0  0  0  0  0  0  0  0  0  0  0
    6.9501    5.0670    0.0000 H   0  0  0  0  0  0  0  0  0  0  0  0
   14.5229    7.0419    0.0000 H   0  0  0  0  0  0  0  0  0  0  0  0
   13.7258    7.0419    0.0000 H   0  0  0  0  0  0  0  0  0  0  0  0
   12.0823   -4.9700    0.0000 H   0  0  0  0  0  0  0  0  0  0  0  0
   12.9292   -4.7430    0.0000 H   0  0  0  0  0  0  0  0  0  0  0  0
   12.7023   -3.8961    0.0000 H   0  0  0  0  0  0  0  0  0  0  0  0
   14.7783    3.6496    0.0000 H   0  0  0  0  0  0  0  0  0  0  0  0
   14.3798    2.9593    0.0000 H   0  0  0  0  0  0  0  0  0  0  0  0
    4.1306    7.0419    0.0000 H   0  0  0  0  0  0  0  0  0  0  0  0
    3.3335    7.0419    0.0000 H   0  0  0  0  0  0  0  0  0  0  0  0
    9.5822   -5.3504    0.0000 H   0  0  0  0  0  0  0  0  0  0  0  0
    9.1836   -6.0407    0.0000 H   0  0  0  0  0  0  0  0  0  0  0  0
   12.6383    5.0670    0.0000 H   0  0  0  0  0  0  0  0  0  0  0  0
   13.2583    4.4470    0.0000 H   0  0  0  0  0  0  0  0  0  0  0  0
   13.8783    5.0670    0.0000 H   0  0  0  0  0  0  0  0  0  0  0  0
    2.8660    6.6870    0.0000 H   0  0  0  0  0  0  0  0  0  0  0  0
    9.2573   -6.6230    0.0000 H   0  0  0  0  0  0  0  0  0  0  0  0
   15.5464    1.0300    0.0000 H   0  0  0  0  0  0  0  0  0  0  0  0
   16.3933    1.2570    0.0000 H   0  0  0  0  0  0  0  0  0  0  0  0
   16.1664    2.1039    0.0000 H   0  0  0  0  0  0  0  0  0  0  0  0
   14.5919    5.5920    0.0000 H   0  0  0  0  0  0  0  0  0  0  0  0
   15.3889    5.5920    0.0000 H   0  0  0  0  0  0  0  0  0  0  0  0
   16.0685    2.9844    0.0000 H   0  0  0  0  0  0  0  0  0  0  0  0
   16.4670    3.6746    0.0000 H   0  0  0  0  0  0  0  0  0  0  0  0
   16.1855    5.7570    0.0000 H   0  0  0  0  0  0  0  0  0  0  0  0
    2.3100    7.1039    0.0000 H   0  0  0  0  0  0  0  0  0  0  0  0
    1.4631    6.8770    0.0000 H   0  0  0  0  0  0  0  0  0  0  0  0
    1.6900    6.0300    0.0000 H   0  0  0  0  0  0  0  0  0  0  0  0
    2.2460    5.0670    0.0000 H   0  0  0  0  0  0  0  0  0  0  0  0
    2.8660    4.4470    0.0000 H   0  0  0  0  0  0  0  0  0  0  0  0
    3.4860    5.0670    0.0000 H   0  0  0  0  0  0  0  0  0  0  0  0
   10.3503   -7.9700    0.0000 H   0  0  0  0  0  0  0  0  0  0  0  0
   11.1972   -7.7430    0.0000 H   0  0  0  0  0  0  0  0  0  0  0  0
   10.9703   -6.8961    0.0000 H   0  0  0  0  0  0  0  0  0  0  0  0
    8.6182   -6.8961    0.0000 H   0  0  0  0  0  0  0  0  0  0  0  0
    8.3913   -7.7430    0.0000 H   0  0  0  0  0  0  0  0  0  0  0  0
    9.2382   -7.9700    0.0000 H   0  0  0  0  0  0  0  0  0  0  0  0
   16.9345    4.4844    0.0000 H   0  0  0  0  0  0  0  0  0  0  0  0
   17.3330    5.1746    0.0000 H   0  0  0  0  0  0  0  0  0  0  0  0
   17.9870    7.0419    0.0000 H   0  0  0  0  0  0  0  0  0  0  0  0
   17.1899    7.0419    0.0000 H   0  0  0  0  0  0  0  0  0  0  0  0
   20.7235    6.7570    0.0000 H   0  0  0  0  0  0  0  0  0  0  0  0
   19.5105    5.1640    0.0000 H   0  0  0  0  0  0  0  0  0  0  0  0
  1  4  1  0  0  0  0
  1  5  1  0  0  0  0
  1  6  1  0  0  0  0
  1  7  2  0  0  0  0
  2 42  1  0  0  0  0
 44  2  1  6  0  0  0
  3 43  1  0  0  0  0
  3 49  1  0  0  0  0
  4 50  1  0  0  0  0
  5138  1  0  0  0  0
  6139  1  0  0  0  0
  8 10  1  0  0  0  0
  8 13  1  0  0  0  0
  8 30  1  1  0  0  0
  8 51  1  0  0  0  0
  9 11  1  0  0  0  0
  9 18  1  0  0  0  0
  9 31  1  6  0  0  0
  9 52  1  0  0  0  0
 10 14  1  0  0  0  0
 10 53  1  0  0  0  0
 10 54  1  0  0  0  0
 11 17  1  0  0  0  0
 11 55  1  0  0  0  0
 11 56  1  0  0  0  0
 12 16  1  0  0  0  0
 12 23  1  0  0  0  0
 12 32  1  1  0  0  0
 12 57  1  0  0  0  0
 13 20  1  0  0  0  0
 13 58  1  0  0  0  0
 13 59  1  0  0  0  0
 14 16  1  0  0  0  0
 14 60  1  0  0  0  0
 14 61  1  0  0  0  0
 15 19  1  0  0  0  0
 15 24  1  0  0  0  0
 15 34  1  6  0  0  0
 15 62  1  0  0  0  0
 16 63  1  0  0  0  0
 16 64  1  0  0  0  0
 17 19  1  0  0  0  0
 17 65  1  0  0  0  0
 17 66  1  0  0  0  0
 18 21  1  0  0  0  0
 18 67  1  0  0  0  0
 18 68  1  0  0  0  0
 19 69  1  0  0  0  0
 19 70  1  0  0  0  0
 20 22  1  0  0  0  0
 20 71  1  0  0  0  0
 20 72  1  0  0  0  0
 21 25  1  0  0  0  0
 21 73  1  0  0  0  0
 21 74  1  0  0  0  0
 22 26  1  0  0  0  0
 22 75  1  0  0  0  0
 22 76  1  0  0  0  0
 23 28  1  0  0  0  0
 23 77  1  0  0  0  0
 23 78  1  0  0  0  0
 24 29  1  0  0  0  0
 24 79  1  0  0  0  0
 24 80  1  0  0  0  0
 25 27  1  0  0  0  0
[truncated: 8,317,249 more chars]
