# Supplementary material for: A Novel Approach to Characterize the Lipidome of Marine Archaeon Nitrosopumilus maritimus by Ion Mobility Mass Spectrometry
Source: Front Microbiol. 2021 Dec 2;12:735878. doi: 10.3389/fmicb.2021.735878 (PMC8674956; doi:10.3389/fmicb.2021.735878)
Supplement: Supplementary file 4 [file Data_Sheet_2.ZIP › Lipids_positive.msp]

Name: LMPR02010005 (Coenzyme Q8)
LM_ID: LMPR02010005
Precursor_type: [M+H]+
PrecursorMZ: 727.5652
Comment: 10.36_726.5580n
Formula: C49H74O4
Num Peaks: 33
83.0485 27226.9004
91.0535 64188.8125
93.0691 29973.5176
95.0849 37286.4375
105.0695 44835.8633
107.0848 18432.7500
109.1007 6980.5552
117.0691 5765.3896
119.0849 20590.1699
128.0610 16206.3784
131.0849 5469.3892
133.1008 8126.1934
145.1005 8775.3545
147.1158 5344.4419
151.0750 14895.3213
154.0623 22514.2891
159.1161 8688.1572
169.0867 8495.8027
173.1318 6534.0913
181.0858 6750.6670
182.0569 17643.9067
197.0814 523446.6563
197.2295 8853.1445
198.0841 35207.1875
200.0619 10454.6918
202.0601 5947.3773
205.0853 5757.2144
235.0959 8244.2373
237.1123 8410.8555
297.0180 27413.3455
299.0165 9493.9639
312.0412 12183.1117
727.5649 30597.1119

Name: LMPR02010005 (Coenzyme Q8)
LM_ID: LMPR02010005
Precursor_type: [M+K]+
PrecursorMZ: 765.5205
Comment: 10.36_726.5580n
Formula: C49H74O4
Num Peaks: 42
82.0718 899.1803
91.0535 64188.8125
115.0533 2491.1455
128.0610 9828.3916
133.1008 8126.1934
137.0584 1501.9857
143.0845 1823.1761
145.1005 8775.3545
147.1158 5344.4419
151.0750 14895.3213
159.1161 8688.1572
161.1317 4652.6885
175.1474 4070.2507
181.0858 6750.6670
189.0893 1270.6245
191.0695 3750.0000
195.1009 1130.1896
196.0739 1977.6653
200.0619 10454.6918
202.0601 5947.3773
211.0961 2472.7573
217.0852 2980.7751
219.1001 3087.2961
231.1007 4146.7368
235.0959 8244.2373
249.1116 871.2856
267.1162 4427.7217
281.9938 3111.5956
297.0180 27413.3455
299.0165 9493.9639
312.0412 12183.1117
314.0410 3798.0576
335.1782 1948.9936
400.9737 978.8083
402.9716 1259.8643
417.1455 1356.0232
709.5529 2458.7905
727.5649 20249.0371
749.5466 82013.0776
749.6967 2757.4918
749.8361 7393.8765
749.9429 879.9019

Name: LMPR02010005 (Coenzyme Q8)
LM_ID: LMPR02010005
Precursor_type: [M+NH4]+
PrecursorMZ: 744.5907
Comment: 10.36_726.5580n
Formula: C49H74O4
Num Peaks: 39
115.0533 2491.1455
137.0584 1501.9857
141.0680 717.9081
145.0644 561.1656
151.8612 660.1005
153.8585 659.9313
159.1161 8688.1572
173.0600 555.1433
174.0664 519.7183
175.1474 4070.2507
177.1628 543.5703
181.0854 7273.5241
191.0695 3750.0000
196.0739 1977.6653
200.0619 10454.6918
202.0601 6413.1307
211.0961 3164.6870
217.0852 2980.7751
233.1163 613.2901
249.1116 871.2856
257.0776 660.2714
266.9746 799.8915
267.1162 4427.7217
281.9938 3111.5956
283.9932 632.0891
288.9899 444.6341
297.0180 27413.3455
299.0165 9493.9639
300.0193 518.9231
312.0412 12183.1117
314.0410 3798.0576
319.2989 551.3482
335.1782 1948.9936
336.3266 430.9191
385.9500 736.8786
387.9489 466.2564
400.9737 978.8083
402.9716 1259.8643
417.1455 1356.0232

Name: LMPR02010005 (Coenzyme Q8)
LM_ID: LMPR02010005
Precursor_type: [2M+Na]+
PrecursorMZ: 1476.1053
Comment: 10.36_726.5580n
Formula: C49H74O4
Num Peaks: 5
267.0010 65.3739
281.0504 46.7382
749.5452 4582.8768
751.5505 142.9928
1335.3367 252.9799

Name: LMPR02010005 (Coenzyme Q8)
LM_ID: LMPR02010005
Precursor_type: [M+H-H2O]+
PrecursorMZ: 709.5539
Comment: 10.36_726.5580n
Formula: C49H74O4
Num Peaks: 32
83.0485 27226.9004
91.0535 64188.8125
93.0691 29973.5176
95.0849 37286.4375
105.0695 44835.8633
107.0848 18432.7500
109.1007 6980.5552
117.0691 5765.3896
119.0849 20590.1699
128.0610 16206.3784
131.0849 5469.3892
133.1008 8126.1934
145.1005 8775.3545
147.1158 5344.4419
151.0750 14895.3213
154.0623 22514.2891
159.1161 8688.1572
169.0867 8495.8027
173.1318 6534.0913
181.0858 6750.6670
182.0569 17643.9067
197.0814 523446.6563
197.2295 8853.1445
198.0841 35207.1875
200.0619 10454.6918
202.0601 5947.3773
205.0853 5757.2144
235.0959 8244.2373
237.1123 8410.8555
297.0180 27413.3455
299.0165 9493.9639
312.0412 12183.1117

Name: LMGP12010675 (CL(1'-[18:2(9Z,12Z)/16:0],3'-[18:2(9Z,12Z)/18:1(9Z)]))
LM_ID: LMGP12010675
Precursor_type: [M+NH4]+
PrecursorMZ: 1445.0218
Comment: 11.14_1445.0218m/z
Formula: C79H144O17P2
Num Peaks: 5
95.0841 20.5722
266.9963 7.9914
601.5176 563.9444
673.6443 19.5548
1411.9587 34.0023

Name: LMGP12011089 (CL(1'-[20:4(5Z,8Z,11Z,14Z)/16:0],3'-[16:0/18:1(9Z)]))
LM_ID: LMGP12011089
Precursor_type: [M+H]+
PrecursorMZ: 1427.9949
Comment: 11.17_1426.9876n
Formula: C79H144O17P2
Num Peaks: 3
601.5150 420.7606
673.6443 34.3823
1411.9600 36.7076

Name: LMGP12011089 (CL(1'-[20:4(5Z,8Z,11Z,14Z)/16:0],3'-[16:0/18:1(9Z)]))
LM_ID: LMGP12011089
Precursor_type: [M+Na]+
PrecursorMZ: 1449.9741
Comment: 11.17_1426.9876n
Formula: C79H144O17P2
Num Peaks: 5
95.0841 61.4725
601.5150 420.7606
603.5312 994.3428
673.6443 34.3823
1411.9600 36.7076

Name: LMGP12010117 (CL(1'-[16:0/18:2(9Z,12Z)],3'-[16:0/18:1(9Z)]))
LM_ID: LMGP12010117
Precursor_type: [M+H]+
PrecursorMZ: 1403.9939
Comment: 11.68_1402.9866n
Formula: C77H144O17P2
Num Peaks: 14
93.0691 3900.5557
95.0848 6807.9248
256.9579 3349.8674
265.2518 8578.2337
274.9690 44497.2930
547.4706 5823.4846
549.4871 43055.1536
575.5032 253078.7891
575.7571 3891.7014
577.5184 250254.2373
577.7725 3876.0403
605.5451 8365.6277
849.4637 9450.9802
851.4787 9290.5809

Name: LMGP12010117 (CL(1'-[16:0/18:2(9Z,12Z)],3'-[16:0/18:1(9Z)]))
LM_ID: LMGP12010117
Precursor_type: [M+Na]+
PrecursorMZ: 1425.9759
Comment: 11.68_1402.9866n
Formula: C77H144O17P2
Num Peaks: 15
93.0691 4342.2168
95.0846 6679.7393
256.9576 3380.3853
265.2519 8784.7885
274.9690 41753.2305
547.4713 6513.9301
549.4874 26605.6973
575.5034 238570.9766
575.7573 3880.0972
577.5182 211349.8467
577.7722 3227.0281
605.5453 7887.4745
849.4633 10867.0952
851.4782 9395.9955
1425.9744 38713.9436

Name: LMGP12010117 (CL(1'-[16:0/18:2(9Z,12Z)],3'-[16:0/18:1(9Z)]))
LM_ID: LMGP12010117
Precursor_type: [M+NH4]+
PrecursorMZ: 1421.0203
Comment: 11.68_1402.9866n
Formula: C77H144O17P2
Num Peaks: 14
93.0691 4342.2168
95.0846 6679.7393
256.9576 3380.3853
265.2519 8784.7885
274.9690 41753.2305
547.4713 6513.9301
549.4874 26605.6973
575.5034 238570.9766
575.7573 3880.0972
577.5182 211349.8467
577.7722 3227.0281
605.5453 7887.4745
849.4633 10867.0952
851.4782 9395.9955

Name: LBGAYB0N01 (cyclicarchaeol)
ID: LBGAYB0N01
Precursor_type: [M+NH4]+
PrecursorMZ: 668.6893
Comment: 11.87_668.6893m/z
Formula: C43H86O3
Num Peaks: 4
321.3155 12.1971
340.3564 1006.8126
341.3586 107.9672
439.2023 27.6205

Name: LMPR02010004 (Coenzyme Q9)
LM_ID: LMPR02010004
Precursor_type: [2M+Na]+
PrecursorMZ: 1612.2300
Comment: 12.31_1612.2300m/z
Formula: C54H82O4
Num Peaks: 1
817.6091 22653.1694

Name: LMGP12010006 (CL(1'-[16:0/18:1(11Z)],3'-[16:0/18:1(11Z)]))
LM_ID: LMGP12010006
Precursor_type: [M+H]+
PrecursorMZ: 1406.0095
Comment: 12.54_1405.0022n
Formula: C77H146O17P2
Num Peaks: 4
549.4873 11011.5310
577.5193 155419.7939
577.7735 2031.0153
851.4791 7674.2352

Name: LMGP12010006 (CL(1'-[16:0/18:1(11Z)],3'-[16:0/18:1(11Z)]))
LM_ID: LMGP12010006
Precursor_type: [M+Na]+
PrecursorMZ: 1427.9914
Comment: 12.54_1405.0022n
Formula: C77H146O17P2
Num Peaks: 5
549.4873 11011.5310
577.5193 155419.7939
577.7735 2031.0153
851.4791 7674.2352
1427.9915 10463.4443

Name: LMGP12010006 (CL(1'-[16:0/18:1(11Z)],3'-[16:0/18:1(11Z)]))
LM_ID: LMGP12010006
Precursor_type: [M+NH4]+
PrecursorMZ: 1423.0363
Comment: 12.54_1405.0022n
Formula: C77H146O17P2
Num Peaks: 5
221.0828 2465.4050
549.4873 11011.5310
577.5193 155419.7939
577.7735 2031.0153
851.4791 7674.2352

Name: LMGP12010775 (CL(1'-[18:2(9Z,12Z)/18:2(9Z,12Z)],3'-[18:1(9Z)/16:0]))
LM_ID: LMGP12010775
Precursor_type: [M+2Na-H]+
PrecursorMZ: 1471.9576
Comment: 12.54_1471.9576m/z
Formula: C79H144O17P2
Num Peaks: 6
274.9689 19849.0234
549.4873 11569.6902
577.5193 155419.7939
577.7735 2031.0153
851.4791 7674.2352
1427.9915 10463.4443

Name: LMGP12010703 (CL(1'-[18:2(9Z,12Z)/18:0],3'-[18:1(9Z)/16:0]))
LM_ID: LMGP12010703
Precursor_type: [M+NH4]+
PrecursorMZ: 1449.0519
Comment: 12.65_1431.0181n
Formula: C79H148O17P2
Num Peaks: 8
95.0845 4996.0732
256.9579 3352.8962
265.2519 8554.8513
274.9690 37864.9141
575.5029 75754.4492
577.5187 140104.8438
603.5345 269991.3984
877.4941 10063.2503

Name: LMGP12010703 (CL(1'-[18:2(9Z,12Z)/18:0],3'-[18:1(9Z)/16:0]))
LM_ID: LMGP12010703
Precursor_type: [M+Na]+
PrecursorMZ: 1454.0074
Comment: 12.65_1431.0181n
Formula: C79H148O17P2
Num Peaks: 9
95.0845 4996.0732
256.9579 3352.8962
265.2519 8554.8513
274.9690 37864.9141
575.5029 75754.4492
577.5187 146246.8379
603.5345 269991.3984
877.4941 10063.2503
1454.0070 41751.1456

Name: LMGP12010703 (CL(1'-[18:2(9Z,12Z)/18:0],3'-[18:1(9Z)/16:0]))
LM_ID: LMGP12010703
Precursor_type: [M+H]+
PrecursorMZ: 1432.0255
Comment: 12.65_1431.0181n
Formula: C79H148O17P2
Num Peaks: 10
95.0846 4722.7515
265.2516 7382.6007
274.9691 32992.4805
575.5026 81938.3574
577.5183 104507.0215
579.5235 3259.6858
603.5343 273981.3105
631.5645 9731.3230
851.4778 2746.6174
877.4951 9672.7745

Name: LMGP12010525 (CL(1'-[18:1(9Z)/18:1(9Z)],3'-[18:1(9Z)/18:1(9Z)]))
LM_ID: LMGP12010525
Precursor_type: [M+H]+
PrecursorMZ: 1458.0403
Comment: 12.76_1457.0331n
Formula: C81H150O17P2
Num Peaks: 6
265.2520 5712.1338
575.5024 31003.0313
603.5347 185827.5820
603.7944 2980.5938
631.5641 15072.9287
877.4950 7825.9539

Name: LMGP12010525 (CL(1'-[18:1(9Z)/18:1(9Z)],3'-[18:1(9Z)/18:1(9Z)]))
LM_ID: LMGP12010525
Precursor_type: [M+NH4]+
PrecursorMZ: 1475.0680
Comment: 12.76_1457.0331n
Formula: C81H150O17P2
Num Peaks: 5
265.2520 5712.1338
603.5347 185827.5820
603.7944 2980.5938
631.5641 15072.9287
877.4950 7825.9539

Name: LMGP12010525 (CL(1'-[18:1(9Z)/18:1(9Z)],3'-[18:1(9Z)/18:1(9Z)]))
LM_ID: LMGP12010525
Precursor_type: [M+Na]+
PrecursorMZ: 1480.0236
Comment: 12.76_1457.0331n
Formula: C81H150O17P2
Num Peaks: 5
603.5347 162759.4727
603.7944 2224.7319
631.5638 9768.5808
877.4954 5597.3387
1480.0234 19716.2524

Name: LMGP12010525 (CL(1'-[18:1(9Z)/18:1(9Z)],3'-[18:1(9Z)/18:1(9Z)]))
LM_ID: LMGP12010525
Precursor_type: [M+2Na-H]+
PrecursorMZ: 1502.0032
Comment: 12.76_1457.0331n
Formula: C81H150O17P2
Num Peaks: 5
603.5347 185827.5820
603.7944 2980.5938
631.5641 15072.9287
878.4978 2167.3245
1480.0225 22162.6520

Name: LMGP12010638 (CL(1'-[18:1(9Z)/20:4(5Z,8Z,11Z,14Z)],3'-[18:2(9Z,12Z)/18:0]))
LM_ID: LMGP12010638
Precursor_type: [M+2Na-H]+
PrecursorMZ: 1523.9864
Comment: 12.79_1523.9864m/z
Formula: C83H148O17P2
Num Peaks: 6
265.2518 3330.9531
603.5347 162759.4727
603.7944 2224.7319
631.5638 9768.5808
877.4954 5597.3387
1480.0234 19716.2524

Name: monoglycosyl-hydroxyl-GDGT-6 (monoglycosyl-hydroxyl-GDGT-6.mol)
ID: monoglycosyl-hydroxyl-GDGT-6
Precursor_type: [M+NH4]+
PrecursorMZ: 1485.3000
Comment: 12.99_1485.3000m/z
Formula: C92H170O12
Num Peaks: 5
131.0326 239.6049
577.5160 1048.4260
601.5131 82.3054
606.5536 81.6922
1323.2502 208.2317

Name: diglycosyl-dihydroxyl-GDGT-2 isomer 1 (diglycosyl-dihydroxyl-GDGT-2 isomer 1.mol)
ID: diglycosyl-dihydroxyl-GDGT-2 isomer 1
Precursor_type: [M+Na]+
PrecursorMZ: 1676.3637
Comment: 13.26_1676.3637m/z
Formula: C98H188O18
Num Peaks: 4
1498.3317 33.9472
1538.2878 726.8334
1541.3202 7.4875
1676.3594 232.6288

Name: LMGL02050007
LM_ID: LMGL02050007
Precursor_type: [M+2Na-H]+
PrecursorMZ: 1290.2243
Comment: 13.46_1290.2243m/z
Formula: C82H164O6
Num Peaks: 1
255.2071 6.6548

Name: LMGP12010447 (CL(1'-[18:1(9Z)/16:0],3'-[18:0/18:1(9Z)]))
LM_ID: LMGP12010447
Precursor_type: [M+Na]+
PrecursorMZ: 1456.0215
Comment: 13.58_1456.0215m/z
Formula: C79H150O17P2
Num Peaks: 4
577.5182 67492.5288
606.5526 26103.1475
851.4771 761.6204
1456.0200 3853.3844

Name: LMGP12011137 (CL(1'-[20:4(5Z,8Z,11Z,14Z)/18:0],3'-[18:1(9Z)/18:1(9Z)]))
LM_ID: LMGP12011137
Precursor_type: [M+H]+
PrecursorMZ: 1482.0378
Comment: 13.71_1481.0305n
Formula: C83H150O17P2
Num Peaks: 12
95.0847 1293.3304
265.2516 1884.2144
274.9688 15916.4326
576.5027 1181.0322
603.5339 88100.9707
605.5485 85316.7305
607.5538 1550.2788
631.5635 20569.0153
659.5941 4938.5551
877.4954 2488.9068
879.5087 2068.5851
1482.0337 11781.5022

Name: LMGP12011137 (CL(1'-[20:4(5Z,8Z,11Z,14Z)/18:0],3'-[18:1(9Z)/18:1(9Z)]))
LM_ID: LMGP12011137
Precursor_type: [M+Na]+
PrecursorMZ: 1504.0234
Comment: 13.71_1481.0305n
Formula: C83H150O17P2
Num Peaks: 5
278.9389 123.3464
575.5014 4460.8857
659.5941 4938.5551
661.5986 109.0331
905.5271 248.5215

Name: LMGP12010335 (CL(1'-[18:0/18:2(9Z,12Z)],3'-[16:0/20:0]))
LM_ID: LMGP12010335
Precursor_type: [M+NH4]+
PrecursorMZ: 1479.0976
Comment: 14.69_1461.0638n
Formula: C81H154O17P2
Num Peaks: 4
577.5174 7872.9818
605.5489 44143.8577
631.5636 5796.0033
659.5944 10147.6522

Name: LMGP12010335 (CL(1'-[18:0/18:2(9Z,12Z)],3'-[16:0/20:0]))
LM_ID: LMGP12010335
Precursor_type: [M+Na]+
PrecursorMZ: 1484.0537
Comment: 14.69_1461.0638n
Formula: C81H154O17P2
Num Peaks: 6
265.2498 252.2802
577.5167 6963.9237
605.5485 21005.2383
631.5634 7556.3080
659.5947 9216.0176
661.6010 439.2820

Name: LMGP12010335 (CL(1'-[18:0/18:2(9Z,12Z)],3'-[16:0/20:0]))
LM_ID: LMGP12010335
Precursor_type: [M+H]+
PrecursorMZ: 1462.0713
Comment: 14.69_1461.0638n
Formula: C81H154O17P2
Num Peaks: 4
577.5174 8864.1008
605.5486 39185.8999
631.5637 6871.2955
659.5944 13393.0742

Name: GDGT-6 (GDGT-6.mol)
ID: GDGT-6
Precursor_type: [M+NH4]+
PrecursorMZ: 1307.2537
Comment: 14.83_1307.2537m/z
Formula: C86H160O6
Num Peaks: 1
1290.2269 396.9826

Name: GDGT-6 (GDGT-6.mol)
ID: GDGT-6
Precursor_type: [M+Na]+
PrecursorMZ: 1312.2148
Comment: 14.86_1312.2148m/z
Formula: C86H160O6
Num Peaks: 2
1290.2273 490.8141
1312.2084 312.8449

Name: Hex2-GDGT-2-IP (Hex2-GDGT-2-IP.mol)
ID: Hex2-GDGT-2-IP
Precursor_type: [M+2Na]2+
PrecursorMZ: 954.6926
Comment: 14.94_1863.4067n
Formula: C104H199O24P
Num Peaks: 13
286.9894 1836.0039
308.9693 173.8516
848.1642 147.6537
945.2277 441.1286
954.6913 498.1551
955.1935 758.2447
955.6945 530.2493
965.6805 667.5021
966.1820 592.9455
1555.2690 111.3350
1644.3739 10125.6415
1696.3313 742.8785
1770.4478 187.3731

Name: Hex2-GDGT-2-IP (Hex2-GDGT-2-IP.mol)
ID: Hex2-GDGT-2-IP
Precursor_type: [M+NH4]+
PrecursorMZ: 1881.4406
Comment: 14.94_1863.4067n
Formula: C104H199O24P
Num Peaks: 2
1540.3091 19856.3641
1724.3455 872.4989

Name: Hex2-GDGT-2-IP (Hex2-GDGT-2-IP.mol)
ID: Hex2-GDGT-2-IP
Precursor_type: [M+H]+
PrecursorMZ: 1864.4144
Comment: 14.94_1863.4067n
Formula: C104H199O24P
Num Peaks: 2
1540.3086 15476.2343
1724.3370 517.2272

Name: phosphohexose-GDGT-3 (phosphohexose-GDGT-3.mol)
ID: phosphohexose-GDGT-3
Precursor_type: [M+2H]2+
PrecursorMZ: 769.6473
Comment: 15.13_1537.2801n
Formula: C92H177O14P
Num Peaks: 3
402.9874 5.0336
1165.7789 15.3956
1167.2858 26.6533

Name: phosphohexose-GDGT-3 (phosphohexose-GDGT-3.mol)
ID: phosphohexose-GDGT-3
Precursor_type: [M+H]+
PrecursorMZ: 1538.2962
Comment: 15.13_1537.2801n
Formula: C92H177O14P
Num Peaks: 2
689.6777 246453.5527
689.9547 3376.5588

Name: methoxy archaeol (methoxy archaeol.mol)
ID: methoxy archaeol
Precursor_type: [2M+Na]+
PrecursorMZ: 1356.3654
Comment: 15.19_1356.3654m/z
Formula: C44H90O3
Num Peaks: 2
689.6778 427321.3594
689.9546 8302.3234

Name: diglycosyl-dihydroxyl-GDGT-2 isomer 1 (diglycosyl-dihydroxyl-GDGT-2 isomer 1.mol)
ID: diglycosyl-dihydroxyl-GDGT-2 isomer 1
Precursor_type: [M+Na]+
PrecursorMZ: 1676.3640
Comment: 15.33_1676.3640m/z
Formula: C98H188O18
Num Peaks: 6
281.0531 19.3747
429.0850 59.4097
1486.3597 159.6757
1540.2988 354.7226
1643.3579 11.0874
1676.3624 1011.5673

Name: GDGT-2 isomer 2 (GDGT-2 isomer 2.mol)
ID: GDGT-2 isomer 2
Precursor_type: [M+H-H2O]+
PrecursorMZ: 1280.2749
Comment: 15.83_1297.2781n
Formula: C86H168O6
Num Peaks: 7
82.0734 13.0394
110.1005 2.1373
125.1087 103.7771
555.5881 81.9398
603.5311 4.2737
629.6265 8.0620
1280.2766 106.9038

Name: GDGT-2 isomer 2 (GDGT-2 isomer 2.mol)
ID: GDGT-2 isomer 2
Precursor_type: [M+H]+
PrecursorMZ: 1298.2854
Comment: 15.83_1297.2781n
Formula: C86H168O6
Num Peaks: 3
125.1087 103.7771
603.5311 4.2737
1280.2766 106.9038

Name: phospho-dihexose-GDGT-2 (phospho-dihexose-GDGT-2.mol)
ID: phospho-dihexose-GDGT-2
Precursor_type: [M+H+Na]2+
PrecursorMZ: 862.6789
Comment: 15.83_1701.3614n
Formula: C98H189O19P
Num Peaks: 4
261.0362 1482.8173
865.2119 2792.3850
865.7139 1082.5629
1484.3312 83201.1172

Name: phospho-dihexose-GDGT-2 (phospho-dihexose-GDGT-2.mol)
ID: phospho-dihexose-GDGT-2
Precursor_type: [M+Na]+
PrecursorMZ: 1724.3475
Comment: 15.83_1701.3614n
Formula: C98H189O19P
Num Peaks: 17
83.0849 53663.4023
95.0849 254498.8906
261.0369 238480.9844
555.5850 90983.1543
557.6005 185888.4531
613.6266 106998.9160
631.6368 92958.6196
1378.2550 171498.4246
1464.3113 54595.4927
1540.3090 1252773.3750
1540.5194 58794.3286
1540.7222 354062.8125
1541.3113 4801663.8750
1545.2852 53830.8242
1562.2900 77599.0547
1702.3610 67764.2271
1724.3431 3920412.0566

Name: phospho-dihexose-GDGT-2 (phospho-dihexose-GDGT-2.mol)
ID: phospho-dihexose-GDGT-2
Precursor_type: [M+NH4]+
PrecursorMZ: 1719.3878
Comment: 15.83_1701.3614n
Formula: C98H189O19P
Num Peaks: 13
95.0850 225236.2344
555.5850 81839.3418
557.6002 169198.0781
573.5943 38506.4365
613.6267 83952.6289
631.6373 72649.4160
1378.2542 55360.8867
1379.2584 48746.1836
1540.3090 3763863.6875
1540.5203 59138.6152
1540.7227 287309.1875
1545.2866 79379.8750
1702.3608 47866.4180

Name: phospho-dihexose-GDGT-2 (phospho-dihexose-GDGT-2.mol)
ID: phospho-dihexose-GDGT-2
Precursor_type: [M+H]+
PrecursorMZ: 1702.3610
Comment: 15.83_1701.3614n
Formula: C98H189O19P
Num Peaks: 15
83.0850 48920.3750
95.0850 225236.2344
261.0371 187960.5781
555.5850 81839.3418
557.6002 169198.0781
573.5943 38506.4365
613.6267 83952.6289
631.6373 72649.4160
1378.2542 55360.8867
1379.2584 48746.1836
1540.3090 3763863.6875
1540.5203 59138.6152
1540.7227 287309.1875
1545.2866 79379.8750
1702.3608 62140.2617

Name: hydroxyl-GDGT-6 (hydroxyl-GDGT-6.mol)
ID: hydroxyl-GDGT-6
Precursor_type: [M+NH4]+
PrecursorMZ: 1323.2475
Comment: 16.05_1323.2475m/z
Formula: C86H160O7
Num Peaks: 7
259.2439 289.2644
566.5610 88.7720
640.5960 121.9337
1291.1802 252.8571
1305.2406 55.6988
1306.2407 203.1126
1323.2485 4899.8537

Name: phospho-dihexose-Crenarchaeol (phospho-dihexose-Crenarchaeol.mol)
ID: phospho-dihexose-Crenarchaeol
Precursor_type: [M+2Na]2+
PrecursorMZ: 870.6431
Comment: 16.16_1695.3077n
Formula: C98H183O19P
Num Peaks: 18
83.0848 755.7833
93.0690 2432.3879
95.0850 11874.8418
97.1007 237.6546
98.9837 4658.5693
109.1006 3355.5962
444.9458 270.8562
553.5687 199.8643
870.9561 160.1012
871.1467 4038.3835
871.4584 154.5161
1376.1814 247.0032
1458.2655 1693.0812
1498.2586 803.6836
1538.2260 225.1156
1539.2340 391.0274
1718.2943 368.8119
1740.2803 9265.1069

Name: phospho-dihexose-Crenarchaeol (phospho-dihexose-Crenarchaeol.mol)
ID: phospho-dihexose-Crenarchaeol
Precursor_type: [M+NH4]+
PrecursorMZ: 1713.3418
Comment: 16.16_1695.3077n
Formula: C98H183O19P
Num Peaks: 16
95.0849 254892.1094
109.1008 107263.1641
261.0368 153657.1094
553.5693 157322.1328
555.5840 76865.0918
609.5953 41583.0977
627.6057 54448.9404
629.6205 39157.3145
1274.2305 37336.7324
1372.2075 102649.9141
1534.2625 3707624.6250
1534.4731 46074.9016
1534.6754 231078.4736
1539.2388 64200.1719
1556.2427 45112.4148
1696.3136 60138.7153

Name: phospho-dihexose-Crenarchaeol (phospho-dihexose-Crenarchaeol.mol)
ID: phospho-dihexose-Crenarchaeol
Precursor_type: [M+Na]+
PrecursorMZ: 1718.3008
Comment: 16.16_1695.3077n
Formula: C98H183O19P
Num Peaks: 15
95.0849 205436.0000
109.1007 86688.9375
261.0367 105024.4766
553.5690 116523.5508
555.5836 59914.4824
627.6053 46352.5840
629.6205 34556.8745
1372.2072 84205.6276
1534.2626 3436088.9375
1534.4729 35523.1758
1534.6761 187403.3218
1539.2390 53258.3708
1556.2432 39118.6897
1696.3140 44951.0249
1718.2969 1795564.4844

Name: phospho-dihexose-Crenarchaeol (phospho-dihexose-Crenarchaeol.mol)
ID: phospho-dihexose-Crenarchaeol
Precursor_type: [M+H]+
PrecursorMZ: 1696.3146
Comment: 16.16_1695.3077n
Formula: C98H183O19P
Num Peaks: 12
95.0849 205436.0000
109.1007 86688.9375
553.5690 116523.5508
627.6053 46352.5840
629.6205 34556.8745
1372.2072 84205.6276
1534.2626 3436088.9375
1534.4729 35523.1758
1534.6761 187403.3218
1539.2390 53258.3708
1556.2432 39118.6897
1696.3140 44951.0249

Name: phospho-dihexose-Crenarchaeol (phospho-dihexose-Crenarchaeol.mol)
ID: phospho-dihexose-Crenarchaeol
Precursor_type: [M+2Na-H]+
PrecursorMZ: 1740.2772
Comment: 16.16_1695.3077n
Formula: C98H183O19P
Num Peaks: 18
95.0849 254892.1094
109.1008 107263.1641
261.0368 153657.1094
553.5693 157322.1328
555.5840 76865.0918
609.5953 41583.0977
627.6057 54448.9404
629.6205 39157.3145
1274.2305 37336.7324
1372.2075 102649.9141
1534.2625 3707624.6250
1534.4731 46074.9016
1534.6754 231078.4736
1539.2388 64200.1719
1556.2427 45112.4148
1696.3136 60138.7153
1718.2968 2076592.5781
1740.2770 120377.9348

Name: phospho-dihexose-Crenarchaeol (phospho-dihexose-Crenarchaeol.mol)
ID: phospho-dihexose-Crenarchaeol
Precursor_type: [M+H+Na]2+
PrecursorMZ: 859.6532
Comment: 16.16_1695.3077n
Formula: C98H183O19P
Num Peaks: 2
1477.2803 236929.5469
1479.2855 11888.8154

Name: glycerol-diglycosyl-archaeol (glycerol-diglycosyl-archaeol.mol)
ID: glycerol-diglycosyl-archaeol
Precursor_type: [M+H-2H2O]+
PrecursorMZ: 1015.8058
Comment: 16.97_1015.8058m/z
Formula: C58H114O15
Num Peaks: 2
197.0788 20.7099
207.0304 1.1080

Name: diglycosidic GDGT-3 (diglycosidic GDGT-3.mol)
ID: diglycosidic GDGT-3
Precursor_type: [M+H+Na]2+
PrecursorMZ: 821.6830
Comment: 17.62_821.6830m/z
Formula: C98H186O16
Num Peaks: 10
95.0841 295.0667
922.7068 21449.1025
922.8727 648.3591
923.0291 1544.0360
923.2084 19222.5518
923.3745 653.9380
923.5358 1510.3469
933.6965 781.0555
934.1998 707.0880
1498.3188 2040.7871

Name: TH-GDGT-3 (TH-GDGT-3.mol)
ID: TH-GDGT-3
Precursor_type: [M+H+Na]2+
PrecursorMZ: 902.7094
Comment: 17.65_902.7094m/z
Formula: C104H196O21
Num Peaks: 11
95.0844 287.3375
922.7064 18625.4087
922.8728 687.5970
923.0298 1616.1459
923.2092 16463.5288
923.3745 687.6973
923.5348 1628.6747
933.6954 996.4605
934.1977 629.6740
1498.3190 1934.8539
1660.3705 16415.7094

Name: TH-GDGT-2 (TH-GDGT-2.mol)
ID: TH-GDGT-2
Precursor_type: [M+2Na]2+
PrecursorMZ: 914.7078
Comment: 18.23_914.7078m/z
Formula: C104H198O21
Num Peaks: 2
914.7083 637.4818
915.2108 409.2744

Name: diglycosyl-hydroxyl-GDGT-0 (diglycosyl-hydroxyl-GDGT-0.mol)
ID: diglycosyl-hydroxyl-GDGT-0
Precursor_type: [M+Na]+
PrecursorMZ: 1664.4019
Comment: 18.34_1664.4019m/z
Formula: C98H192O17
Num Peaks: 4
1300.3015 31523.2026
1662.3871 66277.5859
1663.3904 70302.8203
1664.3995 297436.4683

Name: GDGT-0 (GDGT-0.mol)
ID: GDGT-0
Precursor_type: [M+Na]+
PrecursorMZ: 1324.2987
Comment: 18.39_1324.2987m/z
Formula: C86H172O6
Num Peaks: 10
553.5664 34.4303
558.6022 44.3555
613.6225 103.8967
650.6505 70.7817
651.6568 106.0344
669.6741 154.9763
687.6642 55.4388
725.6989 95.5358
1297.2788 253.1797
1324.3003 2397.3703

Name: monoglycosidic GDGT-3 (monoglycosidic GDGT-3.mol)
ID: monoglycosidic GDGT-3
Precursor_type: [M+2H]2+
PrecursorMZ: 729.6644
Comment: 18.68_729.6644m/z
Formula: C92H176O11
Num Peaks: 4
95.0851 5865.4165
96.0881 69.2443
107.0847 73.4144
109.1006 361.8594

Name: diglycosyl-hydroxyl-GDGT-2 (diglycosyl-hydroxyl-GDGT-2.mol)
ID: diglycosyl-hydroxyl-GDGT-2
Precursor_type: [M+H]+
PrecursorMZ: 1638.3882
Comment: 18.71_1637.3810n
Formula: C98H188O17
Num Peaks: 20
83.0851 71740.2344
555.5854 495380.2266
557.6006 450944.2422
573.5943 64182.8247
611.6111 264161.8799
629.6208 106577.8633
631.6347 41237.2549
647.6320 577397.8008
667.6570 74116.4941
685.6475 112190.5613
703.6580 183916.6484
723.6839 70643.9434
741.6951 102024.2314
1204.2224 48190.3179
1278.2614 86023.8604
1294.2571 966524.0313
1296.2742 3944592.6250
1296.4677 75549.8713
1296.6522 358693.8926
1458.3243 40854.3540

Name: diglycosyl-hydroxyl-GDGT-2 (diglycosyl-hydroxyl-GDGT-2.mol)
ID: diglycosyl-hydroxyl-GDGT-2
Precursor_type: [M+NH4]+
PrecursorMZ: 1655.4137
Comment: 18.71_1637.3810n
Formula: C98H188O17
Num Peaks: 16
109.1008 83431.3750
555.5852 509566.0469
557.6006 495476.2188
611.6110 279158.6357
629.6208 149640.8350
647.6316 565580.0156
667.6569 79226.8672
685.6471 106845.0012
703.6579 212137.0488
723.6836 64648.4434
741.6946 84234.8955
1278.2609 81316.8691
1294.2566 1390546.6250
1296.2745 4234729.3750
1296.4674 70384.5232
1296.6520 356363.2051

Name: diglycosyl-hydroxyl-GDGT-2 (diglycosyl-hydroxyl-GDGT-2.mol)
ID: diglycosyl-hydroxyl-GDGT-2
Precursor_type: [M+Na]+
PrecursorMZ: 1660.3708
Comment: 18.71_1637.3810n
Formula: C98H188O17
Num Peaks: 8
555.5854 495380.2266
557.6006 450944.2422
611.6111 264161.8799
647.6320 577397.8008
1294.2571 966524.0313
1296.2742 3944592.6250
1296.6522 358693.8926
1660.3717 19521625.2500

Name: diglycosyl-hydroxyl-GDGT-2 (diglycosyl-hydroxyl-GDGT-2.mol)
ID: diglycosyl-hydroxyl-GDGT-2
Precursor_type: [M+H-H2O]+
PrecursorMZ: 1620.3781
Comment: 18.71_1637.3810n
Formula: C98H188O17
Num Peaks: 20
83.0851 71740.2344
555.5854 495380.2266
557.6006 450944.2422
573.5943 64182.8247
611.6111 264161.8799
629.6208 106577.8633
631.6347 41237.2549
647.6320 577397.8008
667.6570 74116.4941
685.6475 112190.5613
703.6580 183916.6484
723.6839 70643.9434
741.6951 96091.7148
1204.2224 48190.3179
1278.2614 86023.8604
1294.2571 966524.0313
1296.2742 3944592.6250
1296.4677 75549.8713
1296.6522 358693.8926
1458.3243 40854.3540

Name: diglycosyl-hydroxyl-GDGT-2 (diglycosyl-hydroxyl-GDGT-2.mol)
ID: diglycosyl-hydroxyl-GDGT-2
Precursor_type: [M+2Na]2+
PrecursorMZ: 841.6786
Comment: 18.71_1637.3810n
Formula: C98H188O17
Num Peaks: 10
841.8396 998.0775
842.1825 14083.2026
842.3397 944.5563
842.4915 2294.5029
1498.3182 1633.5590
1499.3212 1741.1667
1660.3715 84561.6602
1660.8005 2373.5006
1682.3544 28105.0825
1682.9660 4984.0804

Name: diglycosyl-hydroxyl-GDGT-2 (diglycosyl-hydroxyl-GDGT-2.mol)
ID: diglycosyl-hydroxyl-GDGT-2
Precursor_type: [M+H+Na]2+
PrecursorMZ: 830.6886
Comment: 18.71_1637.3810n
Formula: C98H188O17
Num Peaks: 10
841.6808 14021.8799
841.8396 998.0775
841.9866 2689.5775
842.1825 8775.5195
842.3397 944.5563
842.4915 2294.5029
1498.3182 3956.7022
1660.3715 84561.6602
1660.8005 2373.5006
1661.3735 32932.5742

Name: LMFA11000443 (5,7-Heptadecadiene)
LM_ID: LMFA11000443
Precursor_type: [2M+H]+
PrecursorMZ: 473.5076
Comment: 18.71_473.5076m/z
Formula: C17H32
Num Peaks: 1
83.0860 71.5404

Name: LMFA11000128 (3Z,6Z-Eicosadiene)
LM_ID: LMFA11000128
Precursor_type: [2M+H]+
PrecursorMZ: 557.6004
Comment: 18.71_557.6004m/z
Formula: C20H38
Num Peaks: 4
93.0689 1015.1498
95.0848 6834.7900
96.0872 68.4697
109.1013 280.6758

Name: LMFA07010169 (Linolenyl behenate)
LM_ID: LMFA07010169
Precursor_type: [M+H-H2O]+
PrecursorMZ: 569.5679
Comment: 18.84_569.5679m/z
Formula: C40H74O2
Num Peaks: 6
82.0699 43.4581
83.0860 76.4667
93.0692 423.1751
94.0762 7.0429
107.0850 90.1875
553.5701 20.3496

Name: hydroxyl-GDD-2 (hydroxyl-GDD-2.mol)
ID: hydroxyl-GDD-2
Precursor_type: [M+Na]+
PrecursorMZ: 1280.2391
Comment: 19.04_1280.2391m/z
Formula: C83H164O6
Num Peaks: 3
553.5681 100.4399
645.6193 59.0919
1280.2374 4157.7198

Name: diglycosyl-hydroxyl-GDGT-2 (diglycosyl-hydroxyl-GDGT-2.mol)
ID: diglycosyl-hydroxyl-GDGT-2
Precursor_type: [M+NH4]+
PrecursorMZ: 1655.4122
Comment: 19.07_1655.4122m/z
Formula: C98H188O17
Num Peaks: 1
1292.2418 3089.6481

Name: monoglycosyl-hydroxyl-GDGT-1 (monoglycosyl-hydroxyl-GDGT-1.mol)
ID: monoglycosyl-hydroxyl-GDGT-1
Precursor_type: [M+2Na]2+
PrecursorMZ: 761.6607
Comment: 19.26_1477.3430n
Formula: C92H180O12
Num Peaks: 5
761.6635 311.5262
762.1625 410.5323
854.1900 31.7069
854.6990 26.4951
1500.3326 531.7693

Name: monoglycosyl-hydroxyl-GDGT-1 (monoglycosyl-hydroxyl-GDGT-1.mol)
ID: monoglycosyl-hydroxyl-GDGT-1
Precursor_type: [M+Na]+
PrecursorMZ: 1500.3341
Comment: 19.26_1477.3430n
Formula: C92H180O12
Num Peaks: 2
1388.3164 257.3590
1500.3337 14244.2764

Name: GDGT-3 (GDGT-3.mol)
ID: GDGT-3
Precursor_type: [M+NH4]+
PrecursorMZ: 1313.2975
Comment: 19.31_1313.2975m/z
Formula: C86H166O6
Num Peaks: 5
455.3145 14.9655
555.5791 19.8689
741.6958 9.4011
1296.2700 64.3033
1297.2775 103.4864

Name: monoglycosyl-hydroxyl-GDGT-1 (monoglycosyl-hydroxyl-GDGT-1.mol)
ID: monoglycosyl-hydroxyl-GDGT-1
Precursor_type: [M+H]+
PrecursorMZ: 1478.3546
Comment: 19.31_1478.3546m/z
Formula: C92H180O12
Num Peaks: 1
1299.2969 3.1395

Name: diglycosyl-hydroxyl-GDGT-3 (diglycosyl-hydroxyl-GDGT-3.mol)
ID: diglycosyl-hydroxyl-GDGT-3
Precursor_type: [M+NH4]+
PrecursorMZ: 1653.4013
Comment: 19.79_1653.4013m/z
Formula: C98H186O17
Num Peaks: 2
1294.2566 1593.2839
1295.2596 964.3338

Name: monoglycosyl-hydroxyl-GDGT-0 (monoglycosyl-hydroxyl-GDGT-0.mol)
ID: monoglycosyl-hydroxyl-GDGT-0
Precursor_type: [M+H-H2O]+
PrecursorMZ: 1462.3569
Comment: 19.99_1462.3569m/z
Formula: C92H182O12
Num Peaks: 2
649.6437 695.9314
1300.3055 47282.0466

Name: monoglycosyl-hydroxyl-GDGT-0 (monoglycosyl-hydroxyl-GDGT-0.mol)
ID: monoglycosyl-hydroxyl-GDGT-0
Precursor_type: [M+H]+
PrecursorMZ: 1480.3675
Comment: 19.99_1479.3602n
Formula: C92H182O12
Num Peaks: 2
649.6437 695.9314
1300.3055 47282.0466

Name: monoglycosyl-hydroxyl-GDGT-0 (monoglycosyl-hydroxyl-GDGT-0.mol)
ID: monoglycosyl-hydroxyl-GDGT-0
Precursor_type: [M+Na]+
PrecursorMZ: 1502.3481
Comment: 19.99_1479.3602n
Formula: C92H182O12
Num Peaks: 3
1300.3055 47282.0466
1356.2926 20693.0859
1502.3507 2067704.8184

Name: monoglycosyl-hydroxyl-GDGT-0 (monoglycosyl-hydroxyl-GDGT-0.mol)
ID: monoglycosyl-hydroxyl-GDGT-0
Precursor_type: [M+NH4]+
PrecursorMZ: 1497.3941
Comment: 19.99_1479.3602n
Formula: C92H182O12
Num Peaks: 3
95.0844 1421.7201
649.6437 695.9314
1300.3055 47282.0466

Name: monoglycosyl-hydroxyl-GDGT-0 (monoglycosyl-hydroxyl-GDGT-0.mol)
ID: monoglycosyl-hydroxyl-GDGT-0
Precursor_type: [M+2Na]2+
PrecursorMZ: 762.6673
Comment: 19.99_1479.3602n
Formula: C92H182O12
Num Peaks: 2
1502.3502 23043.2830
1524.3313 4080.4659

Name: monoglycosyl-hydroxyl-GDGT-0 (monoglycosyl-hydroxyl-GDGT-0.mol)
ID: monoglycosyl-hydroxyl-GDGT-0
Precursor_type: [M+H+Na]2+
PrecursorMZ: 751.6770
Comment: 19.99_1479.3602n
Formula: C92H182O12
Num Peaks: 3
762.6697 2482.6626
763.1714 1488.0864
1502.3511 19740.1572

Name: monoglycosyl-hydroxyl-GDGT-1 (monoglycosyl-hydroxyl-GDGT-1.mol)
ID: monoglycosyl-hydroxyl-GDGT-1
Precursor_type: [M+H-H2O]+
PrecursorMZ: 1460.3403
Comment: 20.21_1460.3403m/z
Formula: C92H180O12
Num Peaks: 3
95.0846 1015.1040
885.7836 868.7320
1298.2899 18896.5225

Name: monoglycosyl-hydroxyl-GDGT-0 (monoglycosyl-hydroxyl-GDGT-0.mol)
ID: monoglycosyl-hydroxyl-GDGT-0
Precursor_type: [M+2Na]2+
PrecursorMZ: 762.6674
Comment: 20.83_1479.3564n
Formula: C92H182O12
Num Peaks: 3
91.0534 17.6150
327.0728 8.8541
1357.3113 3.4064

Name: monoglycosyl-hydroxyl-GDGT-0 (monoglycosyl-hydroxyl-GDGT-0.mol)
ID: monoglycosyl-hydroxyl-GDGT-0
Precursor_type: [M+Na]+
PrecursorMZ: 1502.3494
Comment: 20.83_1479.3564n
Formula: C92H182O12
Num Peaks: 4
1440.3741 705.1110
1461.3518 2295.3598
1464.3510 40.1149
1502.3450 260.5710

Name: monoglycosidic GDD-0 (monoglycosidic GDD-0.mol)
ID: monoglycosidic GDD-0
Precursor_type: [M+H-2H2O]+
PrecursorMZ: 1372.3232
Comment: 21.10_1372.3232m/z
Formula: C89H178O10
Num Peaks: 2
1342.3107 102083.1344
1372.3234 172569.8989

Name: GDGT-2 (GDGT-2.mol)
ID: GDGT-2
Precursor_type: [M+NH4]+
PrecursorMZ: 1315.3143
Comment: 21.46_1315.3143m/z
Formula: C86H168O6
Num Peaks: 9
91.0547 2.1527
292.2975 50.0033
355.0686 3.6213
371.0981 1.7776
441.2970 9.7132
687.6552 30.0283
1001.9854 34.8150
1002.9783 19.9200
1315.3157 55.3166

Name: diglycosidic GDGT-2 (diglycosidic GDGT-2.mol)
ID: diglycosidic GDGT-2
Precursor_type: [M+H]+
PrecursorMZ: 1622.3934
Comment: 21.88_1622.3934m/z
Formula: C98H188O16
Num Peaks: 9
109.1005 13327.6465
557.6006 49488.1904
613.6267 20313.4100
631.6366 17697.9476
741.6946 22464.0374
1280.2791 14923.5845
1298.2892 1015797.2578
1298.6698 43225.5802
1302.3019 10518.2607

Name: GDGT-0, diunsaturated isomer 1, 0-2 (GDGT-0, diunsaturated isomer 1, 0:2.mol)
ID: GDGT-0, diunsaturated isomer 1, 0-2
Precursor_type: [M+2H]2+
PrecursorMZ: 649.6477
Comment: 21.88_649.6477m/z
Formula: C86H168O6
Num Peaks: 1
95.0845 72.6303

Name: diglycosidic GDGT-3 (diglycosidic GDGT-3.mol)
ID: diglycosidic GDGT-3
Precursor_type: [M+H+Na]2+
PrecursorMZ: 821.6825
Comment: 22.08_821.6825m/z
Formula: C98H186O16
Num Peaks: 2
93.0680 23.0248
95.0845 201.7083

Name: GDGT-3 (GDGT-3.mol)
ID: GDGT-3
Precursor_type: [M+2H]2+
PrecursorMZ: 648.6392
Comment: 22.11_648.6392m/z
Formula: C86H166O6
Num Peaks: 4
83.0866 4.9309
93.0711 19.6475
95.0841 329.6745
109.0787 7.2205

Name: LMFA11000163 (3Z,6Z,9Z-Eicosatriene)
LM_ID: LMFA11000163
Precursor_type: [2M+H]+
PrecursorMZ: 553.5695
Comment: 22.24_553.5695m/z
Formula: C20H36
Num Peaks: 1
95.0847 351.5812

Name: diglycosidic GDGT-4 (diglycosidic GDGT-4.mol)
ID: diglycosidic GDGT-4
Precursor_type: [M+NH4]+
PrecursorMZ: 1635.3885
Comment: 22.27_1617.3547n
Formula: C98H184O16
Num Peaks: 18
83.0850 36193.2461
95.0849 191434.4375
109.1008 64318.0859
553.5698 126403.9316
555.5852 410972.2891
571.5794 55718.7070
611.6113 119402.7734
629.6216 141966.9863
647.6311 29387.9204
703.6580 45807.8750
721.6680 39467.2979
739.6792 91042.6738
1276.2454 26532.4707
1277.2501 23772.4648
1292.2413 420748.3594
1294.2579 2361630.0625
1294.4524 38321.6719
1294.6364 184931.5781

Name: diglycosidic GDGT-4 (diglycosidic GDGT-4.mol)
ID: diglycosidic GDGT-4
Precursor_type: [M+Na]+
PrecursorMZ: 1640.3741
Comment: 22.27_1617.3547n
Formula: C98H184O16
Num Peaks: 17
95.0849 154495.0625
109.1008 69965.3203
553.5696 112549.6055
555.5854 354481.8359
571.5793 48452.7393
611.6110 115570.6992
629.6218 134210.0918
703.6580 44771.1606
721.6678 41373.6465
739.6789 89055.4243
1292.2417 286089.4063
1294.2588 2472933.5625
1294.6368 175945.8750
1295.2625 1777815.1875
1638.3309 74028.5938
1639.3331 89134.2734
1640.3455 4012040.6250

Name: diglycosidic GDGT-4 (diglycosidic GDGT-4.mol)
ID: diglycosidic GDGT-4
Precursor_type: [M+H]+
PrecursorMZ: 1618.3632
Comment: 22.27_1617.3547n
Formula: C98H184O16
Num Peaks: 23
83.0850 36193.2461
95.0849 191434.4375
97.1006 21189.9844
109.1008 64318.0859
553.5698 126403.9316
555.5852 410972.2891
569.5646 23065.5083
571.5794 55718.7070
611.6113 119402.7734
627.6048 19315.1851
629.6216 141966.9863
647.6311 29387.9204
665.6418 19306.6543
685.6475 22329.7139
703.6580 45807.8750
721.6680 39467.2979
739.6792 91042.6738
1276.2454 26532.4707
1277.2501 23772.4648
1292.2413 420748.3594
1294.2579 1764471.1250
1294.4524 38321.6719
1294.6364 184931.5781

Name: diglycosidic GDGT-4 (diglycosidic GDGT-4.mol)
ID: diglycosidic GDGT-4
Precursor_type: [M+H+Na]2+
PrecursorMZ: 820.6756
Comment: 22.27_1617.3547n
Formula: C98H184O16
Num Peaks: 3
95.0855 201.6217
107.0855 2.7089
123.0923 4.0746

Name: hydroxyl-GDGT-0 isomer 2 (hydroxyl-GDGT-0 isomer 2.mol)
ID: hydroxyl-GDGT-0 isomer 2
Precursor_type: [M+NH4]+
PrecursorMZ: 1335.3411
Comment: 22.38_1335.3411m/z
Formula: C86H172O7
Num Peaks: 2
221.2258 1372.9200
1317.3307 968.2386

Name: GDD-4 (GDD-4.mol)
ID: GDD-4
Precursor_type: [M+Na]+
PrecursorMZ: 1260.2122
Comment: 22.49_1260.2122m/z
Formula: C83H160O5
Num Peaks: 4
109.1027 13.2247
175.1486 286.1129
1259.2140 5.6857
1260.2096 391.9827

Name: GDGT-2 (GDGT-2.mol)
ID: GDGT-2
Precursor_type: [M+K]+
PrecursorMZ: 1336.2529
Comment: 22.86_1336.2529m/z
Formula: C86H168O6
Num Peaks: 3
441.3015 21.9671
1001.9872 55.1883
1336.2516 96.7158

Name: monoglycosidic GDD-1 isomer 1 (monoglycosidic GDD-1 isomer 1.mol)
ID: monoglycosidic GDD-1 isomer 1
Precursor_type: [M+H-2H2O]+
PrecursorMZ: 1370.3153
Comment: 23.08_1370.3153m/z
Formula: C89H176O10
Num Peaks: 1
1340.2965 104516.3179

Name: monoglycosidic GDGT-0 (monoglycosidic GDGT-0.mol)
ID: monoglycosidic GDGT-0
Precursor_type: [M+H]+
PrecursorMZ: 1464.3721
Comment: 23.47_1463.3648n
Formula: C92H182O11
Num Peaks: 6
83.0848 4988.9336
725.6996 5372.6066
743.7091 11157.1948
1284.3094 4546.1196
1302.3206 346969.7676
1302.7017 9852.5782

Name: monoglycosidic GDGT-0 (monoglycosidic GDGT-0.mol)
ID: monoglycosidic GDGT-0
Precursor_type: [M+NH4]+
PrecursorMZ: 1481.4002
Comment: 23.47_1463.3648n
Formula: C92H182O11
Num Peaks: 3
1302.3203 99435.6328
1302.7010 8919.9703
1303.3247 209276.8047

Name: monoglycosidic GDGT-0 (monoglycosidic GDGT-0.mol)
ID: monoglycosidic GDGT-0
Precursor_type: [M+H+Na]2+
PrecursorMZ: 743.6796
Comment: 23.47_1463.3648n
Formula: C92H182O11
Num Peaks: 4
754.6706 1576.9987
755.1729 1312.5571
1486.3547 11698.9221
1487.3585 4793.0635

Name: monoglycosyl-hydroxyl-GDGT-2 (monoglycosyl-hydroxyl-GDGT-2.mol)
ID: monoglycosyl-hydroxyl-GDGT-2
Precursor_type: [M+H-H2O]+
PrecursorMZ: 1458.3247
Comment: 24.17_1458.3247m/z
Formula: C92H178O12
Num Peaks: 3
1296.2738 32947.4463
1297.2767 16605.5293
1340.2965 9715.2068

Name: GDGT-3 (GDGT-3.mol)
ID: GDGT-3
Precursor_type: [M+H]+
PrecursorMZ: 1296.2725
Comment: 24.20_1295.2652n
Formula: C86H166O6
Num Peaks: 3
147.0632 4.1512
739.6798 32.2285
740.6768 1.4776

Name: GDGT-3 (GDGT-3.mol)
ID: GDGT-3
Precursor_type: [M+NH4]+
PrecursorMZ: 1313.2990
Comment: 24.20_1295.2652n
Formula: C86H166O6
Num Peaks: 6
553.5661 26.1310
554.5704 47.7468
611.6132 51.9958
630.6282 37.1976
739.6798 32.2285
740.6768 1.4776

Name: monoglycosidic Crenarchaeol (monoglycosidic Crenarchaeol.mol)
ID: monoglycosidic Crenarchaeol
Precursor_type: [M+2Na]2+
PrecursorMZ: 749.6335
Comment: 24.53_1453.2886n
Formula: C92H172O11
Num Peaks: 2
1476.2773 12516.6877
1498.2638 4322.2673

Name: monoglycosidic Crenarchaeol (monoglycosidic Crenarchaeol.mol)
ID: monoglycosidic Crenarchaeol
Precursor_type: [M+H]+
PrecursorMZ: 1454.2955
Comment: 24.53_1453.2886n
Formula: C92H172O11
Num Peaks: 21
83.0849 25906.6191
93.0691 19986.9199
95.0848 269987.7500
109.1006 77276.1484
551.5536 29032.0801
553.5698 152275.5039
555.5844 77961.6816
569.5634 28232.5420
609.5952 33070.8784
611.6091 21233.1943
627.6060 47678.6338
629.6202 24393.0093
645.6161 32219.9866
701.6424 33836.4790
719.6528 29429.1197
737.6633 65795.4824
1218.2032 15375.7784
1274.2321 52202.8047
1292.2427 1435357.8301
1292.4374 19173.1920
1292.6217 81365.6962

Name: monoglycosidic Crenarchaeol (monoglycosidic Crenarchaeol.mol)
ID: monoglycosidic Crenarchaeol
Precursor_type: [M+Na]+
PrecursorMZ: 1476.2787
Comment: 24.53_1453.2886n
Formula: C92H172O11
Num Peaks: 10
95.0848 314843.1563
109.1006 88742.3281
553.5696 145076.3125
555.5842 85558.3320
627.6061 51109.7021
737.6636 76097.9629
1274.2321 58891.1836
1292.2428 1523638.1094
1292.6216 96054.3868
1476.2780 4171725.1250

Name: monoglycosidic Crenarchaeol (monoglycosidic Crenarchaeol.mol)
ID: monoglycosidic Crenarchaeol
Precursor_type: [M+NH4]+
PrecursorMZ: 1471.3226
Comment: 24.53_1453.2886n
Formula: C92H172O11
Num Peaks: 20
83.0848 25139.6465
95.0848 314843.1563
109.1006 88742.3281
261.2568 21040.2814
551.5536 32525.6455
553.5696 145076.3125
555.5842 85558.3320
569.5635 25669.9312
609.5950 33708.4990
611.6091 26135.7939
627.6061 51109.7021
629.6201 25322.1997
645.6158 32231.5640
701.6429 33953.6982
719.6527 35202.9943
737.6636 76097.9629
1274.2321 58891.1836
1292.2428 1550290.1328
1292.4374 20653.5594
1292.6216 96054.3868

Name: monoglycosidic Crenarchaeol (monoglycosidic Crenarchaeol.mol)
ID: monoglycosidic Crenarchaeol
Precursor_type: [M+H+Na]2+
PrecursorMZ: 738.6415
Comment: 24.53_1453.2886n
Formula: C92H172O11
Num Peaks: 6
93.0689 90.9124
749.6356 1897.4592
750.1347 1436.9130
750.4162 56.4558
1476.2773 5209.2085
1476.6862 68.2971

Name: LMFA11000119 (2-Methyl-7Z,9E-octadecadiene)
LM_ID: LMFA11000119
Precursor_type: [2M+Na]+
PrecursorMZ: 551.5540
Comment: 24.56_551.5540m/z
Formula: C19H36
Num Peaks: 2
93.0681 69.9914
109.0993 17.5597

Name: monoglycosidic GDD-0 (monoglycosidic GDD-0.mol)
ID: monoglycosidic GDD-0
Precursor_type: [M+H-2H2O]+
PrecursorMZ: 1372.3235
Comment: 24.79_1372.3235m/z
Formula: C89H178O10
Num Peaks: 3
1340.2968 8325.5210
1343.3077 123.2098
1372.3242 294.2328

Name: LMPR01070183 (Myxol)
LM_ID: LMPR01070183
Precursor_type: [2M+K]+
PrecursorMZ: 1207.8052
Comment: 25.31_1207.8052m/z
Formula: C40H56O3
Num Peaks: 1
1206.7980 1.5861

Name: deoxy-glycosyl-GDGT-0 (deoxy-glycosyl-GDGT-0.mol)
ID: deoxy-glycosyl-GDGT-0
Precursor_type: [M+2Na]2+
PrecursorMZ: 746.6734
Comment: 25.45_1447.3683n
Formula: C92H182O10
Num Peaks: 1
1470.3582 9.0191

Name: deoxy-glycosyl-GDGT-0 (deoxy-glycosyl-GDGT-0.mol)
ID: deoxy-glycosyl-GDGT-0
Precursor_type: [M+Na]+
PrecursorMZ: 1470.3593
Comment: 25.45_1447.3683n
Formula: C92H182O10
Num Peaks: 2
927.9063 541.3226
1470.3599 9551.1533

Name: GDGT-1 (GDGT-1.mol)
ID: GDGT-1
Precursor_type: [M+2Na]2+
PrecursorMZ: 672.6374
Comment: 28.66_1299.2963n
Formula: C86H170O6
Num Peaks: 2
1322.2883 5.0439
1323.2744 4.1819

Name: GDGT-1 (GDGT-1.mol)
ID: GDGT-1
Precursor_type: [M+NH4]+
PrecursorMZ: 1317.3279
Comment: 28.66_1299.2963n
Formula: C86H170O6
Num Peaks: 2
1300.3053 1192.3024
1301.3083 1141.1193

Name: GDGT-2 (GDGT-2.mol)
ID: GDGT-2
Precursor_type: [M+H]+
PrecursorMZ: 1298.2895
Comment: 28.89_1297.2822n
Formula: C86H168O6
Num Peaks: 2
259.2421 57.2092
1298.2894 919.1832

Name: GDGT-2 (GDGT-2.mol)
ID: GDGT-2
Precursor_type: [M+NH4]+
PrecursorMZ: 1315.3156
Comment: 28.89_1297.2822n
Formula: C86H168O6
Num Peaks: 2
1298.2894 919.1832
1299.2908 742.2789

Name: GDGT-2 (GDGT-2.mol)
ID: GDGT-2
Precursor_type: [M+Na]+
PrecursorMZ: 1320.2707
Comment: 28.89_1297.2822n
Formula: C86H168O6
Num Peaks: 1
1320.2719 120876.4453

Name: Crenarchaeol (Crenarchaeol.mol)
ID: Crenarchaeol
Precursor_type: [M+NH4]+
PrecursorMZ: 1309.2696
Comment: 29.55_1291.2357n
Formula: C86H162O6
Num Peaks: 3
95.0843 274.4925
553.5681 101.9097
1292.2455 5546.1586

Name: Crenarchaeol (Crenarchaeol.mol)
ID: Crenarchaeol
Precursor_type: [M+Na]+
PrecursorMZ: 1314.2253
Comment: 29.55_1291.2357n
Formula: C86H162O6
Num Peaks: 2
1292.2433 4068.1574
1314.2256 282381.4258

Name: Crenarchaeol (Crenarchaeol.mol)
ID: Crenarchaeol
Precursor_type: [M+H]+
PrecursorMZ: 1292.2430
Comment: 29.55_1291.2357n
Formula: C86H162O6
Num Peaks: 4
95.0847 366.5701
553.5688 90.8599
737.6605 107.1486
1292.2433 4068.1574

Name: Crenarchaeol (Crenarchaeol.mol)
ID: Crenarchaeol
Precursor_type: [M+2Na]2+
PrecursorMZ: 668.6059
Comment: 29.55_1291.2357n
Formula: C86H162O6
Num Peaks: 3
187.0722 5.7250
288.9218 3.9919
350.8768 28.1668

Name: LMPR01070308 (Fucoxanthinol 3-myristoleate)
LM_ID: LMPR01070308
Precursor_type: [M+Na]+
PrecursorMZ: 847.5811
Comment: 5.04_847.5811m/z
Formula: C54H80O6
Num Peaks: 9
129.0682 13.0670
246.0803 5.8812
307.1100 337.2574
328.9650 15.3558
363.1720 540.0076
386.9547 22.4762
738.6279 8.0344
767.5646 316.9778
837.5837 12.4524

Name: phosphohexose-archaeol (phosphohexose-archaeol.mol)
ID: phosphohexose-archaeol
Precursor_type: [M+Na]+
PrecursorMZ: 917.6800
Comment: 5.63_894.6908n
Formula: C49H99O11P
Num Peaks: 12
98.9839 29108.1758
261.0364 13792.1777
265.0075 5735.3140
283.0188 19521.7539
286.9900 36620.8125
339.3613 3971.6655
457.3041 10772.9667
675.6603 238186.6953
677.6642 5996.3369
755.6262 5403.7888
895.6969 10065.0707
917.6799 88088.0469

Name: phosphohexose-archaeol (phosphohexose-archaeol.mol)
ID: phosphohexose-archaeol
Precursor_type: [M+K]+
PrecursorMZ: 933.6465
Comment: 5.63_894.6908n
Formula: C49H99O11P
Num Peaks: 12
98.9839 29108.1758
261.0364 13792.1777
265.0075 5735.3140
283.0188 19521.7539
286.9900 36620.8125
339.3613 3971.6655
457.3041 10772.9667
675.6603 238186.6953
677.6642 5996.3369
755.6262 5403.7888
895.6969 10065.0707
917.6799 88088.0469

Name: phosphohexose-archaeol (phosphohexose-archaeol.mol)
ID: phosphohexose-archaeol
Precursor_type: [M+2Na-H]+
PrecursorMZ: 939.6617
Comment: 5.63_894.6908n
Formula: C49H99O11P
Num Peaks: 12
98.9838 21119.4980
261.0362 10522.1670
265.0078 3722.6233
283.0188 12969.9404
286.9899 28407.4355
339.3618 3996.3245
457.3044 7611.2314
675.6602 275165.6357
755.6269 5362.8582
895.6983 4230.4774
917.6796 74042.6743
939.6611 28088.3363

Name: phosphohexose-archaeol (phosphohexose-archaeol.mol)
ID: phosphohexose-archaeol
Precursor_type: [2M+Na]+
PrecursorMZ: 1812.3684
Comment: 5.63_894.6908n
Formula: C49H99O11P
Num Peaks: 4
286.9892 231.8915
895.6967 13505.2014
917.6797 19377.8271
939.6586 1530.5561

Name: phosphohexose-archaeol (phosphohexose-archaeol.mol)
ID: phosphohexose-archaeol
Precursor_type: [2M+H]+
PrecursorMZ: 1790.3878
Comment: 5.63_894.6908n
Formula: C49H99O11P
Num Peaks: 4
286.9892 231.8915
895.6967 13505.2014
917.6797 19377.8271
939.6586 1530.5561

Name: LMPR04000014 (bacteriohopane-32,33, 34-triol-35-carbamate)
LM_ID: LMPR04000014
Precursor_type: [2M+K]+
PrecursorMZ: 1217.9021
Comment: 5.79_1217.9021m/z
Formula: C36H63NO5
Num Peaks: 3
577.4758 366.8054
603.4721 1542.3978
663.4935 25080.3817

Name: LMPR01070307 (Fucoxanthinol 3-myristate)
LM_ID: LMPR01070307
Precursor_type: [M+H-H2O]+
PrecursorMZ: 809.6055
Comment: 7.18_826.6087n
Formula: C54H82O6
Num Peaks: 14
91.0533 10083.2998
93.0690 3457.6108
105.0688 8089.5903
107.0844 659.6068
119.0847 1565.9613
173.1315 1167.2664
197.0807 43449.1094
198.0833 3775.5657
257.0783 501.4872
425.2290 837.3174
545.3229 3881.2222
745.7361 2621.2573
749.5109 988.6060
793.6080 561.9196

Name: LMPR01070307 (Fucoxanthinol 3-myristate)
LM_ID: LMPR01070307
Precursor_type: [M+K]+
PrecursorMZ: 865.5743
Comment: 7.18_826.6087n
Formula: C54H82O6
Num Peaks: 14
93.0690 3457.6108
159.1139 184.2346
173.1315 1167.2664
184.0724 201.4340
257.0783 501.4872
272.0989 220.4495
425.2290 837.3174
493.2904 363.5940
545.3229 3881.2222
745.7361 2621.2573
749.5109 988.6060
817.5693 1401.5226
831.5862 8616.6929
849.5982 17585.1647

Name: LMPR01070307 (Fucoxanthinol 3-myristate)
LM_ID: LMPR01070307
Precursor_type: [M+Na]+
PrecursorMZ: 849.5995
Comment: 7.18_826.6087n
Formula: C54H82O6
Num Peaks: 14
91.0532 9465.0313
93.0687 4395.1528
107.0846 497.1584
119.0847 1175.2915
257.0779 596.9428
272.0999 255.5495
297.0186 128.6756
425.2288 355.1041
545.3228 2949.1890
745.7366 2428.8701
749.5120 352.2302
817.5700 1845.0325
831.5869 5844.1489
849.5984 12461.3918

Name: LMPR01070307 (Fucoxanthinol 3-myristate)
LM_ID: LMPR01070307
Precursor_type: [M+NH4]+
PrecursorMZ: 844.6439
Comment: 7.18_826.6087n
Formula: C54H82O6
Num Peaks: 12
91.0532 9465.0313
119.0847 1175.2915
173.1310 1058.3315
257.0779 596.9428
272.0999 255.5495
297.0186 128.6756
425.2288 355.1041
545.3228 2949.1890
745.7366 2428.8701
749.5120 352.2302
817.5700 1845.0325
831.5869 5844.1489

Name: LMPR01070307 (Fucoxanthinol 3-myristate)
LM_ID: LMPR01070307
Precursor_type: [M+H-2H2O]+
PrecursorMZ: 791.5921
Comment: 7.18_826.6087n
Formula: C54H82O6
Num Peaks: 12
91.0532 9465.0313
93.0687 4395.1528
95.0845 6114.5181
105.0691 7194.8901
107.0846 497.1584
119.0847 1175.2915
197.0807 34837.2676
257.0779 596.9428
425.2288 355.1041
545.3228 2949.1890
689.7837 711.8939
745.7366 2428.8701

Name: LBGAUG0N01 (archaetidylglycerol phosphate (AGP), monounsaturated)
ID: LBGAUG0N01
Precursor_type: [M+Na]+
PrecursorMZ: 907.6196
Comment: 8.05_907.6196m/z
Formula: C46H94O11P2
Num Peaks: 1
95.0838 10.1595

Name: LMFA01030503 (18-nonadecynoic acid)
LM_ID: LMFA01030503
Precursor_type: [2M+K]+
PrecursorMZ: 627.4747
Comment: 8.80_627.4747m/z
Formula: C19H34O2
Num Peaks: 10
159.0434 4325.7329
187.0743 785.8091
188.0412 109.9404
189.0544 162.7213
196.0873 132.5419
197.0885 145.5271
211.1099 657.8111
225.0886 87.3664
341.0208 127.6977
615.4728 188.5228

Name: LMFA07090153 (Mayolene-20)
LM_ID: LMFA07090153
Precursor_type: [M+K]+
PrecursorMZ: 627.4730
Comment: 9.59_627.4730m/z
Formula: C38H68O4
Num Peaks: 13
148.0621 2.6273
160.0489 14.0238
250.9787 3.2875
255.2081 14.5797
265.0215 3.5046
267.9976 4.0661
269.9947 4.9660
283.0477 7.1949
355.0679 6.1194
356.0759 9.0991
384.9480 6.1591
440.2071 28.6855
613.4588 86.7540

Name: LMFA07010163 (Linolenyl arachidate)
LM_ID: LMFA07010163
Precursor_type: [M+CH3OH+H]+
PrecursorMZ: 591.5713
Comment: 9.78_591.5713m/z
Formula: C38H70O2
Num Peaks: 2
173.0138 5.3079
311.2930 295.6132

Name: PS-archaeol (PS-archaeol.mol)
ID: PS-archaeol
Precursor_type: [M+Na]+
PrecursorMZ: 842.6582
Comment: 9.95_842.6582m/z
Formula: C46H94NO8P
Num Peaks: 1
95.0827 20.5910
