# Supplementary material for: A Novel Approach to Characterize the Lipidome of Marine Archaeon Nitrosopumilus maritimus by Ion Mobility Mass Spectrometry
Source: Front Microbiol. 2021 Dec 2;12:735878. doi: 10.3389/fmicb.2021.735878 (PMC8674956; doi:10.3389/fmicb.2021.735878)
Supplement: Supplementary file 4 [file Data_Sheet_2.ZIP › Lipids_negative.msp]

Name: LMPK12010210 (Cyanidin 3-O-[2-O-(6-O-(trans-3-O-(beta-D-glucopyranosyl)caffeyl)-beta-D-glucopyranosyl)-6-O-(trans-4-O-(6-O-(trans-caffeyl)-beta-D-glucopyranposyl)caffeyl)-beta-D-glucopyranoside]-5-O-[beta-D-glucopyranoside])
LM_ID: LMPK12010210
Precursor_type: [M-H]-
PrecursorMZ: 1582.4106
Comment: 10.00_1582.4106m/z
Formula: C72H79O40+
Num Peaks: 2
1536.4055 17970.3577
1582.4146 495.6110

Name: LMGP12010118 (CL(1'-[16:0/18:2(9Z,12Z)],3'-[16:0/18:2(9Z,12Z)]))
LM_ID: LMGP12010118
Precursor_type: [M-H]-
PrecursorMZ: 1399.9628
Comment: 10.98_1400.9700n
Formula: C77H142O17P2
Num Peaks: 9
78.9573 320.5938
152.9953 1419.4569
253.2168 22031.6729
281.2481 14746.6244
389.2092 4938.5049
407.2182 898.6359
417.2389 875.4799
671.4643 4449.7151
1399.9626 24348.2517

Name: LMGP12010118 (CL(1'-[16:0/18:2(9Z,12Z)],3'-[16:0/18:2(9Z,12Z)]))
LM_ID: LMGP12010118
Precursor_type: [M+Na-2H]-
PrecursorMZ: 1421.9437
Comment: 10.98_1400.9700n
Formula: C77H142O17P2
Num Peaks: 10
78.9573 320.5938
152.9953 1419.4569
253.2168 22031.6729
281.2481 14746.6244
389.2092 4938.5049
407.2182 898.6359
417.2389 875.4799
671.4643 4449.7151
1399.9626 24348.2517
1421.9432 5464.5241

Name: LMGP12010118 (CL(1'-[16:0/18:2(9Z,12Z)],3'-[16:0/18:2(9Z,12Z)]))
LM_ID: LMGP12010118
Precursor_type: [M-2H]2-
PrecursorMZ: 699.4777
Comment: 10.98_1400.9700n
Formula: C77H142O17P2
Num Peaks: 4
238.9356 88.5374
254.2182 22.1299
321.0385 147.1271
384.9349 2044.0264

Name: LMGP12010115 (CL(1'-[16:0/18:2(9Z,12Z)],3'-[16:0/16:0]))
LM_ID: LMGP12010115
Precursor_type: [M-H]-
PrecursorMZ: 1375.9618
Comment: 11.59_1376.9691n
Formula: C75H142O17P2
Num Peaks: 3
227.2008 928.3727
645.4482 427.9228
1375.9606 5917.8525

Name: LMGP12010115 (CL(1'-[16:0/18:2(9Z,12Z)],3'-[16:0/16:0]))
LM_ID: LMGP12010115
Precursor_type: [M+Na-2H]-
PrecursorMZ: 1397.9447
Comment: 11.59_1376.9691n
Formula: C75H142O17P2
Num Peaks: 6
227.2008 928.3727
255.2324 12745.9318
391.2242 2345.7095
645.4482 427.9228
1375.9606 5917.8525
1397.9438 1501.7688

Name: LMGP12010115 (CL(1'-[16:0/18:2(9Z,12Z)],3'-[16:0/16:0]))
LM_ID: LMGP12010115
Precursor_type: [M-2H]2-
PrecursorMZ: 687.4774
Comment: 11.59_1376.9691n
Formula: C75H142O17P2
Num Peaks: 9
227.2047 13.4493
238.9306 25.6799
242.9430 39.8468
248.9955 372.9491
254.2151 13.0949
255.2319 207.1604
283.2636 8.2909
317.9504 73.1557
321.0396 12.0744

Name: LMGP12010117 (CL(1'-[16:0/18:2(9Z,12Z)],3'-[16:0/18:1(9Z)]))
LM_ID: LMGP12010117
Precursor_type: [M-H]-
PrecursorMZ: 1401.9787
Comment: 11.73_1402.9859n
Formula: C77H144O17P2
Num Peaks: 11
78.9578 1226.9736
152.9950 3394.1343
253.2170 23439.8828
255.2321 14005.1776
281.2485 37070.2333
389.2089 5275.1095
391.2244 3358.9834
407.2185 645.7789
671.4634 5078.5917
673.4782 4015.1791
1401.9778 45619.0791

Name: LMGP12010117 (CL(1'-[16:0/18:2(9Z,12Z)],3'-[16:0/18:1(9Z)]))
LM_ID: LMGP12010117
Precursor_type: [M+Na-2H]-
PrecursorMZ: 1423.9599
Comment: 11.73_1402.9859n
Formula: C77H144O17P2
Num Peaks: 13
78.9578 1226.9736
152.9950 3394.1343
253.2170 23439.8828
255.2321 14005.1776
281.2485 37070.2333
389.2089 5275.1095
391.2244 3358.9834
407.2185 645.7789
671.4634 5078.5917
673.4782 4015.1791
1401.9778 45619.0791
1404.9839 676.7850
1423.9586 13946.7894

Name: LMGP12010117 (CL(1'-[16:0/18:2(9Z,12Z)],3'-[16:0/18:1(9Z)]))
LM_ID: LMGP12010117
Precursor_type: [M-2H]2-
PrecursorMZ: 700.4854
Comment: 11.73_1402.9859n
Formula: C77H144O17P2
Num Peaks: 4
152.9945 8.1599
253.2167 329.6382
256.2356 13.3227
282.2519 112.0695

Name: LMGP12010514 (CL(1'-[18:1(9Z)/18:1(9Z)],3'-[16:0/18:2(9Z,12Z)]))
LM_ID: LMGP12010514
Precursor_type: [M-H]-
PrecursorMZ: 1427.9939
Comment: 11.87_1429.0011n
Formula: C79H146O17P2
Num Peaks: 5
253.2167 12580.1279
281.2484 30174.4492
417.2395 4351.0346
699.4946 2519.1008
1427.9934 30029.0823

Name: LMGP12010514 (CL(1'-[18:1(9Z)/18:1(9Z)],3'-[16:0/18:2(9Z,12Z)]))
LM_ID: LMGP12010514
Precursor_type: [M+Na-2H]-
PrecursorMZ: 1449.9751
Comment: 11.87_1429.0011n
Formula: C79H146O17P2
Num Peaks: 5
281.2484 30174.4492
417.2395 4351.0346
699.4946 2519.1008
1427.9934 30029.0823
1449.9749 8033.0709

Name: LMGP12010514 (CL(1'-[18:1(9Z)/18:1(9Z)],3'-[16:0/18:2(9Z,12Z)]))
LM_ID: LMGP12010514
Precursor_type: [M-2H]2-
PrecursorMZ: 713.4930
Comment: 11.87_1429.0011n
Formula: C79H146O17P2
Num Peaks: 1
268.9612 4.0852

Name: LMGP12010139 (CL(1'-[16:0/18:2(9Z,12Z)],3'-[20:0/16:0]))
LM_ID: LMGP12010139
Precursor_type: [M+Na-2H]-
PrecursorMZ: 1454.0073
Comment: 12.09_1454.0073m/z
Formula: C79H150O17P2
Num Peaks: 2
279.2329 53.3339
1454.0106 45.5777

Name: diglycosyl-hydroxyl-GDGT-0 (diglycosyl-hydroxyl-GDGT-0.mol)
ID: diglycosyl-hydroxyl-GDGT-0
Precursor_type: [M-H]-
PrecursorMZ: 1640.4124
Comment: 12.42_1640.4124m/z
Formula: C98H192O17
Num Peaks: 2
1562.3799 548.7644
1563.3619 10.3851

Name: LMGP12010006 (CL(1'-[16:0/18:1(11Z)],3'-[16:0/18:1(11Z)]))
LM_ID: LMGP12010006
Precursor_type: [M-H]-
PrecursorMZ: 1403.9938
Comment: 12.54_1405.0011n
Formula: C77H146O17P2
Num Peaks: 5
255.2324 13587.0170
391.2241 2929.6812
409.2346 242.7430
673.4794 2864.7484
1403.9935 13675.7119

Name: LMGP12010006 (CL(1'-[16:0/18:1(11Z)],3'-[16:0/18:1(11Z)]))
LM_ID: LMGP12010006
Precursor_type: [M+Na-2H]-
PrecursorMZ: 1425.9742
Comment: 12.54_1405.0011n
Formula: C77H146O17P2
Num Peaks: 7
255.2323 12916.5793
391.2243 2784.2705
392.2275 208.0583
409.2336 439.7280
673.4786 2803.1838
1403.9927 11484.4583
1425.9713 2903.9302

Name: LMGP12010006 (CL(1'-[16:0/18:1(11Z)],3'-[16:0/18:1(11Z)]))
LM_ID: LMGP12010006
Precursor_type: [M-2H]2-
PrecursorMZ: 701.4934
Comment: 12.54_1405.0011n
Formula: C77H146O17P2
Num Peaks: 6
166.9912 298.6570
212.0281 6.3889
234.9800 464.5544
255.2327 152.3041
306.9146 11.0420
385.9372 5.8551

Name: LBGAAN2S06 (2-(6'-sulfo-β-D-mannosyl)-6-archaetidyl-α-D-glucosylarchaeol)
ID: LBGAAN2S06
Precursor_type: [M-2H]2-
PrecursorMZ: 892.6754
Comment: 12.90_892.6754m/z
Formula: C98H195O22PS
Num Peaks: 4
241.0095 55.1518
249.9666 17.4423
892.6765 286.7329
893.1757 294.1819

Name: LMGP12010297 (CL(1'-[18:0/18:1(9Z)],3'-[16:0/18:1(9Z)]))
LM_ID: LMGP12010297
Precursor_type: [M-H]-
PrecursorMZ: 1432.0239
Comment: 13.63_1433.0312n
Formula: C79H150O17P2
Num Peaks: 9
255.2321 3183.0857
256.2352 262.8843
283.2632 6769.5875
391.2270 411.2199
419.2560 1332.4763
420.2590 112.2696
673.4756 266.8914
701.5097 655.0796
1432.0233 5875.6292

Name: LMGP12010297 (CL(1'-[18:0/18:1(9Z)],3'-[16:0/18:1(9Z)]))
LM_ID: LMGP12010297
Precursor_type: [M+Na-2H]-
PrecursorMZ: 1454.0043
Comment: 13.63_1433.0312n
Formula: C79H150O17P2
Num Peaks: 10
255.2321 3183.0857
256.2352 262.8843
281.2482 11504.9091
283.2632 6769.5875
391.2270 411.2199
419.2560 1332.4763
673.4756 266.8914
701.5097 788.2176
1432.0233 5875.6292
1454.0044 1150.9957

Name: LMGP12010297 (CL(1'-[18:0/18:1(9Z)],3'-[16:0/18:1(9Z)]))
LM_ID: LMGP12010297
Precursor_type: [M-2H]2-
PrecursorMZ: 715.5087
Comment: 13.63_1433.0312n
Formula: C79H150O17P2
Num Peaks: 2
281.2483 575.2007
316.9470 32318.5215

Name: LMGP12010524 (CL(1'-[18:1(9Z)/18:1(9Z)],3'-[18:1(9Z)/18:0]))
LM_ID: LMGP12010524
Precursor_type: [M+Na-2H]-
PrecursorMZ: 1480.0214
Comment: 13.71_1459.0465n
Formula: C81H152O17P2
Num Peaks: 10
152.9947 547.2993
281.2480 14670.9103
283.2628 4863.1128
309.2785 649.8787
417.2387 1915.3229
419.2549 786.2982
699.4932 625.2018
701.5082 663.2743
1458.0396 10233.0682
1480.0236 2675.4499

Name: LMGP12010524 (CL(1'-[18:1(9Z)/18:1(9Z)],3'-[18:1(9Z)/18:0]))
LM_ID: LMGP12010524
Precursor_type: [M-H]-
PrecursorMZ: 1458.0399
Comment: 13.71_1459.0465n
Formula: C81H152O17P2
Num Peaks: 10
152.9947 547.2993
281.2480 14670.9103
283.2628 4863.1128
284.2665 374.7903
309.2785 649.8787
417.2387 1915.3229
419.2549 786.2982
699.4932 625.2018
701.5082 663.2743
1458.0396 10233.0682

Name: LMGP12011237 (CL(1'-[20:4(5Z,8Z,11Z,14Z)/20:0],3'-[18:0/16:0]))
LM_ID: LMGP12011237
Precursor_type: [M-H]-
PrecursorMZ: 1484.0537
Comment: 13.85_1485.0610n
Formula: C83H154O17P2
Num Peaks: 4
253.2156 482.2157
309.2789 736.5684
337.3110 544.0282
1484.0555 4865.8031

Name: LMGP12011237 (CL(1'-[20:4(5Z,8Z,11Z,14Z)/20:0],3'-[18:0/16:0]))
LM_ID: LMGP12011237
Precursor_type: [M+Na-2H]-
PrecursorMZ: 1506.0371
Comment: 13.85_1485.0610n
Formula: C83H154O17P2
Num Peaks: 5
253.2159 247.9648
309.2788 627.1594
337.3106 273.1332
1484.0548 2824.1144
1506.0358 276.5592

Name: LMGP12011237 (CL(1'-[20:4(5Z,8Z,11Z,14Z)/20:0],3'-[18:0/16:0]))
LM_ID: LMGP12011237
Precursor_type: [M-2H]2-
PrecursorMZ: 741.5246
Comment: 13.85_1485.0610n
Formula: C83H154O17P2
Num Peaks: 3
212.0229 5.3779
250.9639 2.6837
253.2141 5.9615

Name: MANNOSE-6P (&alpha;-D-mannose 6-phosphate)
ID: MANNOSE-6P
Precursor_type: [M-H2O-H]-
PrecursorMZ: 241.0112
Comment: 15.52_241.0112m/z
Formula: C6H13O9P
Num Peaks: 3
146.9076 28.0182
196.0050 5.4337
214.0237 12.6570

Name: monoglycosidic GDGT-0 (monoglycosidic GDGT-0.mol)
ID: monoglycosidic GDGT-0
Precursor_type: [M+FA-H]-
PrecursorMZ: 1508.3619
Comment: 15.56_1508.3619m/z
Formula: C92H182O11
Num Peaks: 3
1462.3578 11444.7644
1465.3633 242.3187
1508.3635 709.9554

Name: Hexose phosphohexose-GDGT-2 (HPH-GDGT-2.mol)
ID: Hexose phosphohexose-GDGT-2
Precursor_type: [M-H]-
PrecursorMZ: 1700.3474
Comment: 15.86_1700.3474m/z
Formula: C98H189O19P
Num Peaks: 2
241.0117 92567.7266
1700.3483 5219031.7500

Name: CPD-12461 (tri-<i>trans</i>,hepta-<i>cis</i>-undecaprenyl diphosphate)
ID: CPD-12461
Precursor_type: [2M+FA-H]-
PrecursorMZ: 1898.2602
Comment: 16.19_1898.2602m/z
Formula: C55H92O7P2
Num Peaks: 8
330.9800 2352.6106
398.9666 15290.4609
399.9722 306.9673
420.9500 503.7386
466.9543 10426.0566
534.9421 6004.1255
1832.2744 265.4340
1852.2565 3630.6807

Name: monoglycosidic Crenarchaeol (monoglycosidic Crenarchaeol.mol)
ID: monoglycosidic Crenarchaeol
Precursor_type: [M+FA-H]-
PrecursorMZ: 1498.2845
Comment: 16.22_1498.2845m/z
Formula: C92H172O11
Num Peaks: 2
1452.2773 6614.9609
1498.2860 1571.4678

Name: diglycosyl-hydroxyl-GDGT-0 (diglycosyl-hydroxyl-GDGT-0.mol)
ID: diglycosyl-hydroxyl-GDGT-0
Precursor_type: [M-H]-
PrecursorMZ: 1640.4038
Comment: 16.47_1641.4111n
Formula: C98H192O17
Num Peaks: 1
1640.4059 178748.3057

Name: diglycosyl-hydroxyl-GDGT-0 (diglycosyl-hydroxyl-GDGT-0.mol)
ID: diglycosyl-hydroxyl-GDGT-0
Precursor_type: [M+FA-H]-
PrecursorMZ: 1686.4101
Comment: 16.47_1641.4111n
Formula: C98H192O17
Num Peaks: 2
1640.4059 178748.3057
1652.3676 9936.2468

Name: diglycosyl-hydroxyl-GDGT-3 (diglycosyl-hydroxyl-GDGT-3.mol)
ID: diglycosyl-hydroxyl-GDGT-3
Precursor_type: [M-H]-
PrecursorMZ: 1634.3592
Comment: 17.39_1635.3665n
Formula: C98H186O17
Num Peaks: 2
1472.3093 451.9711
1634.3577 4683.9238

Name: diglycosyl-hydroxyl-GDGT-3 (diglycosyl-hydroxyl-GDGT-3.mol)
ID: diglycosyl-hydroxyl-GDGT-3
Precursor_type: [M+FA-H]-
PrecursorMZ: 1680.3618
Comment: 17.39_1635.3665n
Formula: C98H186O17
Num Peaks: 3
1472.3093 451.9711
1536.4037 529.9898
1634.3577 12037.6195

Name: phosphohexose-GDGT-0 (phosphohexose-GDGT-0.mol)
ID: phosphohexose-GDGT-0
Precursor_type: [M-H]-
PrecursorMZ: 1542.3227
Comment: 18.42_1542.3227m/z
Formula: C92H183O14P
Num Peaks: 2
241.0111 2744.8738
1542.3247 88338.2993

Name: diglycosyl-hydroxyl-GDGT-2 (diglycosyl-hydroxyl-GDGT-2.mol)
ID: diglycosyl-hydroxyl-GDGT-2
Precursor_type: [M-H]-
PrecursorMZ: 1636.3757
Comment: 18.73_1637.3830n
Formula: C98H188O17
Num Peaks: 6
71.0123 82657.2422
1312.2698 216523.0273
1474.3228 1878252.0938
1634.3591 819395.9063
1635.3624 441362.0000
1636.3768 8096010.5625

Name: diglycosyl-hydroxyl-GDGT-2 (diglycosyl-hydroxyl-GDGT-2.mol)
ID: diglycosyl-hydroxyl-GDGT-2
Precursor_type: [M+FA-H]-
PrecursorMZ: 1682.3788
Comment: 18.73_1637.3830n
Formula: C98H188O17
Num Peaks: 8
71.0122 87775.6172
1312.2694 230181.8325
1474.3229 1925735.9678
1634.3589 540231.4063
1635.3622 284280.3438
1636.3776 7806318.6875
1636.5908 184573.6563
1636.7961 505379.9941

Name: diglycosyl-hydroxyl-GDGT-2 (diglycosyl-hydroxyl-GDGT-2.mol)
ID: diglycosyl-hydroxyl-GDGT-2
Precursor_type: [M+Cl]-
PrecursorMZ: 1672.3480
Comment: 18.73_1637.3830n
Formula: C98H188O17
Num Peaks: 7
71.0122 87775.6172
1312.2694 230181.8325
1474.3229 1909807.0469
1635.3622 284280.3438
1636.3776 7806318.6875
1636.5908 184573.6563
1636.7961 505379.9941

Name: phosphohexose-Crenarchaeol (phosphohexose-Crenarchaeol.mol)
ID: phosphohexose-Crenarchaeol
Precursor_type: [M-H]-
PrecursorMZ: 1532.2459
Comment: 19.23_1532.2459m/z
Formula: C92H173O14P
Num Peaks: 2
241.0113 1957.3820
1532.2466 65708.9658

Name: diglycosyl-hydroxyl-GDGT-2 (diglycosyl-hydroxyl-GDGT-2.mol)
ID: diglycosyl-hydroxyl-GDGT-2
Precursor_type: [M-H]-
PrecursorMZ: 1636.3755
Comment: 19.37_1636.3755m/z
Formula: C98H188O17
Num Peaks: 2
1474.3243 359.2827
1636.3727 4004.3496

Name: diglycosyl-hydroxyl-GDGT-3 (diglycosyl-hydroxyl-GDGT-3.mol)
ID: diglycosyl-hydroxyl-GDGT-3
Precursor_type: [M+FA-H]-
PrecursorMZ: 1680.3630
Comment: 19.82_1680.3630m/z
Formula: C98H186O17
Num Peaks: 1
1634.3578 8473.8973

Name: diglycosidic GDGT-2 (diglycosidic GDGT-2.mol)
ID: diglycosidic GDGT-2
Precursor_type: [M+Cl]-
PrecursorMZ: 1656.3540
Comment: 21.91_1656.3540m/z
Formula: C98H188O16
Num Peaks: 3
1458.3259 90413.4155
1620.3805 693922.2949
1620.8015 8832.6338

Name: diglycosidic GDGT-3 (diglycosidic GDGT-3.mol)
ID: diglycosidic GDGT-3
Precursor_type: [M+Cl]-
PrecursorMZ: 1654.3381
Comment: 22.13_1654.3381m/z
Formula: C98H186O16
Num Peaks: 6
1456.3102 207786.2305
1614.3314 17851.0195
1615.3347 20604.7422
1616.3450 115816.5352
1618.3644 1277458.5000
1618.7847 29847.1260

Name: diglycosidic GDGT-3 (diglycosidic GDGT-3.mol)
ID: diglycosidic GDGT-3
Precursor_type: [M-H]-
PrecursorMZ: 1618.3611
Comment: 22.16_1619.3684n
Formula: C98H186O16
Num Peaks: 2
1456.3107 172422.8125
1618.3635 1166597.2500

Name: diglycosidic GDGT-3 (diglycosidic GDGT-3.mol)
ID: diglycosidic GDGT-3
Precursor_type: [M+FA-H]-
PrecursorMZ: 1664.3672
Comment: 22.16_1619.3684n
Formula: C98H186O16
Num Peaks: 5
1456.3102 138924.0742
1614.3328 49809.2109
1615.3354 60322.2656
1618.3623 1050347.0469
1618.7841 16788.8838

Name: diglycosidic GDGT-4 (diglycosidic GDGT-4.mol)
ID: diglycosidic GDGT-4
Precursor_type: [M+Cl]-
PrecursorMZ: 1652.3230
Comment: 22.30_1652.3230m/z
Formula: C98H184O16
Num Peaks: 3
1454.2953 181555.4375
1616.3494 784702.7188
1616.7698 24518.2568

Name: LMPK12050173 (Genistein 7-O-glucoside-6''-malonate)
LM_ID: LMPK12050173
Precursor_type: [3M-H]-
PrecursorMZ: 1553.3107
Comment: 22.46_1553.3107m/z
Formula: C24H22O13
Num Peaks: 1
1552.2994 331.3763

Name: monoglycosidic GDGT-1 (monoglycosidic GDGT-1.mol)
ID: monoglycosidic GDGT-1
Precursor_type: [M+Cl]-
PrecursorMZ: 1496.3164
Comment: 23.78_1496.3164m/z
Formula: C92H180O11
Num Peaks: 2
1459.3307 1702.9022
1460.3423 155078.6680

Name: LBGAHI1N01 (β-hydroxyarchaetidyl-inositol)
ID: LBGAHI1N01
Precursor_type: [M-H2O-H]-
PrecursorMZ: 891.6682
Comment: 5.17_891.6682m/z
Formula: C49H99O12P
Num Peaks: 4
78.9581 804.6674
241.0113 2710.4011
277.1791 230.1297
891.6680 12756.0728

Name: LMFA01020327 (Hydroxyphthioceranic acid (C42))
LM_ID: LMFA01020327
Precursor_type: [M+FA-H]-
PrecursorMZ: 681.6390
Comment: 5.23_681.6390m/z
Formula: C42H84O3
Num Peaks: 3
255.2322 810.0006
295.3002 426.4910
681.6392 42066.2607

Name: LMFA01080026 (10-methoxy-octadecanoic acid)
LM_ID: LMFA01080026
Precursor_type: [2M+FA-H]-
PrecursorMZ: 673.5635
Comment: 5.45_673.5635m/z
Formula: C19H38O3
Num Peaks: 6
281.2488 22791.0608
281.4244 269.8165
283.2633 7703.7935
342.9622 1016.3622
402.9277 434.3710
673.5643 728.4297

Name: LMFA01020328 (Hydroxyphthioceranic acid (C43))
LM_ID: LMFA01020328
Precursor_type: [M+FA-H]-
PrecursorMZ: 695.6539
Comment: 5.71_695.6539m/z
Formula: C43H86O3
Num Peaks: 3
255.2335 239.3202
330.9747 11.9058
695.6528 163.4196

Name: CHEBI:136687 (2,3-bis-O-(geranylgeranyl)-sn-glycero-3-phosphoethanolamine)
ID: CHEBI:136687
Precursor_type: [M-H2O-H]-
PrecursorMZ: 740.5354
Comment: 7.10_740.5354m/z
Formula: C45H78NO6P
Num Peaks: 3
219.0674 142.3366
340.9832 18.5459
727.5394 7.6931

Name: PE-archaeol, short (PE-archaeol, short.mol)
ID: PE-archaeol, short
Precursor_type: [M+K-2H]-
PrecursorMZ: 742.5503
Comment: 7.13_742.5503m/z
Formula: C40H84NO6P
Num Peaks: 4
219.0665 251.0506
221.1537 1211.0450
727.5394 23.0130
742.5513 18.6553
